# Supplementary material for: Using WGCNA and transcriptome profiling to identify hub genes for salt stress tolerance in germinating soybean seeds
Source: Front Plant Sci. 2025 Aug 8;16:1569565. doi: 10.3389/fpls.2025.1569565 (PMC12370657; doi:10.3389/fpls.2025.1569565)
Supplement: Supplementary file 1 [file DataSheet1.zip]

Archive with 14 entries (13 files):
- Supplemental  table2.pptx
- Supplemental data/
- Supplemental data/Data S1 D VS B DEGs.xlsx
- Supplemental data/Data S10 DB VS HF DEGs.xlsx
- Supplemental data/Data S11 DB VS HF GO.xlsx
- Supplemental data/Data S12 DC VS HG GO.xlsx
- Supplemental data/Data S2 D VS C DEGs.xlsx
- Supplemental data/Data S3 H VS F DEGs.xlsx
- Supplemental data/Data S4 H VS G DEGs.xlsx
- Supplemental data/Data S5 D vs B  GO.xls
- Supplemental data/Data S6  D vs C GO.xls
- Supplemental data/Data S7 H VS F GO.xlsx
- Supplemental data/Data S8 H VS G GO.xlsx
- Supplemental data/Data S9 DC VS HG DEGs.xlsx
