# Supplementary material for: Using WGCNA and transcriptome profiling to identify hub genes for salt stress tolerance in germinating soybean seeds
Source: Front Plant Sci. 2025 Aug 8;16:1569565. doi: 10.3389/fpls.2025.1569565 (PMC12370657; doi:10.3389/fpls.2025.1569565)
Supplement: Supplementary file 1 [file DataSheet1.zip › Supplemental data/Data S1 D VS B DEGs.xlsx]

## Sheet: Sheet1
GeneName	log2FoldChange	pValue	result	GeneDescription
Glyma.20G245600	0.11209	0.780777	-	-
Glyma.20G018700	-7.97961	0.800555	-	hypothetical protein GLYMA_20G018700v4
Glyma.06G047000	-0.106125	0.8010232446269999	-	LIM domain-containing protein WLIM1-like
Glyma.02G267700	-8.26511	0.5105316056920001	-	hypothetical protein GLYMA_02G267700v4
Glyma.11G096000	0.40575896115599996	0.255839	-	scarecrow-like protein 3 isoform X1
Glyma.13G289800	-0.160711	0.577962	-	shaggy-related protein kinase eta isoform X1
Glyma.04G027100	-0.37083	0.301773	-	uncharacterized protein LOC100786493
Glyma.04G010300	-0.223871	0.76099	-	bZIP transcription factor bZIP125
Glyma.05G119600	7.0062980238999994	0.666151	-	BRASSINOSTEROID INSENSITIVE 1-associated receptor kinase 1
Glyma.16G039200	0.33592822048500004	0.645745	-	hypothetical protein JHK86_044327
Glyma.06G109250	0	1	-	hypothetical protein GLYMA_06G109250v4
Glyma.06G146300	-0.286676	0.751203	-	protein MIZU-KUSSEI 1
Glyma.13G243800	-0.0393547	0.9713085986869999	-	hypothetical protein JHK86_037382
Glyma.01G174300	0	1	-	ABC transporter F family member 1
Glyma.15G028000	0.354917	0.479261	-	hypothetical protein GLYMA_15G028000v4
Glyma.05G024000	1.84966	0.015703821971100002	-	probable LRR receptor-like serine/threonine-protein kinase At1g74360
Glyma.06G068200	-0.0476022	0.695238	-	putative L-ascorbate peroxidase 6 isoform X1
Glyma.09G084700	9.22644	0.308392	-	cationic amino acid transporter 1
Glyma.10G021200	1.18221	0.63694	-	thioredoxin superfamily protein
Glyma.15G044900	-0.212894	0.759083	-	interactor of constitutive active ROPs 3
Glyma.11G009100	-0.144192	0.600676	-	hypothetical protein GLYMA_11G009100v4
Glyma.08G165700	0.0153237327149	0.9903025026250001	-	nuclear factor Y transcription factor family
Glyma.14G034700	0.810856	0.663757	-	uncharacterized protein LOC100808831
Glyma.13G257800	0	1	-	protein PELPK1
Glyma.02G057700	0	1	-	proline-rich receptor-like protein kinase PERK4
Glyma.16G060900	0	1	-	germin-like protein precursor
Glyma.08G354100	0	1	-	cytochrome b5
Glyma.20G083500	0.06881722526760001	0.922998	-	hypothetical protein GLYMA_20G083500v4
Glyma.11G156001	0	1	-	hypothetical protein GLYMA_11G156001v4
Glyma.01G027967	0	1	-	hypothetical protein GLYMA_01G027967v4
Glyma.16G113100	0.0256474349914	0.952058	-	thioredoxin reductase NTRB
Glyma.02G074600	0.8285699842090001	0.426524	-	transmembrane protein 18
Glyma.03G161300	0.993845	0.14414074727499998	-	hypothetical protein GLYMA_03G161300v4
Glyma.07G208000	0.38270204654600004	0.699334	-	transcription factor bHLH153 isoform X2
Glyma.11G171773	0.168995	0.775386	-	uncharacterized protein LOC100802231 isoform X1
Glyma.06G046900	-0.0394775	0.7865525671439999	-	GPN-loop GTPase QQT1 isoform X1
Glyma.12G232700	-4.20658	1	-	hypothetical protein GLYMA_12G232700v4
Glyma.11G175955	0.11804012967599999	0.884121	-	serine/threonine-protein phosphatase BSL3 isoform X1
Glyma.18G116601	2.66299	0.328519	-	hypothetical protein GLYMA_18G116601v4
Glyma.10G084900	-1.48953	0.691577	-	uncharacterized protein LOC102667474
Glyma.01G100100	0.256091	0.7069388469910001	-	mitotic-spindle organizing protein 1B
Glyma.02G306500	-0.303249	0.6274658101120001	-	probable serine/threonine-protein kinase WNK11
Glyma.19G229800	-0.51085	0.16785736517000002	-	importin subunit alpha-2
Glyma.07G161800	0.00792601720674	0.9845723940309999	-	uncharacterized protein LOC100795400
Glyma.10G201200	1.2034155045000001	0.00270408025714	-	protein PSK SIMULATOR 3
Glyma.14G214000	0.42407834718000004	0.351815	-	DNA repair protein RAD4 isoform X1
Glyma.09G211550	0	1	-	hypothetical protein GLYMA_09G211550v4
Glyma.20G053000	0.80253	0.7534300191159999	-	sieve element occlusion o isoform X1
Glyma.11G097100	0.273365	0.866476	-	uncharacterized protein LOC100817846
Glyma.04G182800	-0.244714	0.813456	-	hypothetical protein GYH30_010342
Glyma.06G108850	-0.656916	0.566615	-	hypothetical protein GLYMA_06G108850v4
Glyma.04G242800	0.637011	0.309438	-	ACT domain-containing protein ACR3
Glyma.08G260500	0.674646	0.284594	-	uncharacterized protein LOC100810665
Glyma.02G081300	-1.24934	0.5443311813939999	-	centromere-associated protein E
Glyma.07G248400	-0.870314	0.506181	-	flowering-promoting factor 1-like protein 3
Glyma.15G038700	-0.153765	0.7236824324400001	-	actin
Glyma.16G107900	-0.921524	0.254104	-	rop guanine nucleotide exchange factor 14
Glyma.11G225300	-0.125888	0.6522291587479999	-	hypothetical protein JHK86_032178
Glyma.14G023200	0.0929662191017	0.9808771239190001	-	syntaxin-61 isoform X1
Glyma.19G126600	1.05765	0.743662	-	protein NRT1/ PTR FAMILY 3.1 isoform
Glyma.01G031700	-0.316326	0.598699	-	spermidine synthase 1-like
Glyma.18G112200	-9.69592	0.522647	-	hypothetical protein JHK86_049841
Glyma.09G231900	0	1	-	plant invertase/pectin methylesterase inhibitor-domain containing protein
Glyma.02G237700	0.249526	0.609121	-	cytochrome b-c1 complex subunit 8
Glyma.13G343500	0.222306	0.7438648552889999	-	uncharacterized protein LOC100810964
Glyma.18G294100	-0.959733	0.377613	-	protein PLASTID MOVEMENT IMPAIRED 2
Glyma.04G166400	0.440563	0.654083	-	hypothetical protein GYH30_010176
Glyma.12G064600	0.283619	0.7725515888500001	-	UDP-glucuronic acid decarboxylase 6-like
Glyma.10G205233	0.794558	0.781719	-	uncharacterized protein LOC100800405
Glyma.09G204700	0	1	-	hypothetical protein JHK85_026330
Glyma.17G054200	0.0812473354694	0.970579	-	uncharacterized protein LOC100786089
Glyma.13G360600	0.939889	0.231703	-	F-box/kelch-repeat protein At1g80440
Glyma.06G155750	-0.0444518	0.847409	-	hypothetical protein JHK85_015767
Glyma.19G189600	-0.0925979	0.7164181487729999	-	60S ribosomal protein L24-like
Glyma.15G006500	-0.621094	0.0604485	-	Zinc finger BED domain-containing protein DAYSLEEPER
Glyma.16G061900	0	1	-	hypothetical protein GLYMA_16G061900v4
Glyma.12G203200	0.13354018569499998	0.9179248380949999	-	Probable polyol transporter 4-like
Glyma.20G214900	-7.74198	0.679251	-	-
Glyma.03G151900	-0.456659	0.505392	-	probable aspartic proteinase GIP1 precursor
Glyma.05G229700	1.22726	0.27460629859499996	-	protein NRT1/ PTR FAMILY 1.2
Glyma.13G159550	-1.74008	0.735793	-	hypothetical protein GLYMA_13G159550v4
Glyma.11G235600	-0.10774	0.7330637092610001	-	WEB family protein At2g40480 isoform X2
Glyma.05G165451	0	1	-	hypothetical protein GLYMA_05G165451v4
Glyma.09G215301	0.23470956808899998	0.705802	-	F-box/kelch-repeat protein SKIP25
Glyma.10G257700	-8.76454	0.5876197864180001	-	hypothetical protein GYH30_029141
Glyma.06G061400	-0.292513	0.635266	-	BTB/POZ domain-containing protein NPY1 isoform X1
Glyma.08G044700	-0.00916124	0.966609	-	zinc finger protein BRUTUS isoform X3
Glyma.08G296000	-0.10908	0.8358521131209999	-	protein NRT1/ PTR FAMILY 4.6
Glyma.11G181800	0.49882409856000004	0.76271	-	hypothetical protein JHK87_031109
Glyma.12G050200	0.014753763608299999	0.999539	-	hypothetical protein GYH30_032746
Glyma.07G131400	-0.891568	0.643984	-	hypothetical protein GYH30_018262
Glyma.13G035600	-0.377233	0.926733	-	gibberellin 20 oxidase 2
Glyma.13G179800	0.8705360044760001	0.902674	-	uncharacterized protein LOC100527569
Glyma.18G179300	-0.104712	0.986125	-	WUSCHEL-related homeobox 3
Glyma.07G067100	-0.292175	0.475887	-	N6-adenosine-methyltransferase MT-A70-like
Glyma.07G228500	-0.264499	0.36286245862899996	-	hypothetical protein GYH30_019293
Glyma.03G200700	0.07722172023019999	0.878649	-	uncharacterized protein LOC100305710
Glyma.07G263500	-0.229766	0.787207	-	subtilisin-like protease SBT2.4
Glyma.05G158100	0.26376083913000004	0.506582	-	14-3-3-like protein C isoform 1
Glyma.18G105400	0.722273	0.327916	-	HVA22-like protein f
Glyma.18G003300	-0.141534	0.874484	-	uncharacterized protein LOC114395748
Glyma.12G001800	-0.459198	0.283738	-	hypothetical protein JHK85_033104
Glyma.04G181200	-0.725377	0.0809709152799	-	protein DSS1 HOMOLOG ON CHROMOSOME V
Glyma.09G092400	0	1	-	hypothetical protein GYH30_024507
Glyma.03G214700	0.697079	0.39980834344899996	-	UDP-glucuronic acid decarboxylase 2
Glyma.13G179100	-0.414516	0.18077075409600002	-	hypothetical protein JHK87_036541
Glyma.13G159800	-0.329967	0.403639	-	zinc finger BED domain-containing protein DAYSLEEPER-like
Glyma.18G215400	-0.11283	0.7691063532610001	-	ataxin-10
Glyma.10G148900	-1.68614	0.224774	-	exonuclease DPD1, chloroplastic/mitochondrial
Glyma.15G065001	8.0849	0.666151	-	hypothetical protein GLYMA_15G065001v4
Glyma.08G029300	-0.207876	0.45156229429899997	-	K(+) efflux antiporter 4
Glyma.07G030600	0.403468	0.509336	-	uncharacterized protein LOC100789589 isoform X1
Glyma.04G064100	0.22831215657200002	0.6718305713060001	-	homeobox protein knotted-1-like 3 isoform X2
Glyma.14G093300	7.28913	0.826825	-	NADH-quinone oxidoreductase subunit B 1
Glyma.06G044300	0	1	-	pumilio homolog 12
Glyma.01G175800	1.15904	0.0339414075409	-	hypothetical protein JHK85_002166
Glyma.10G106900	-0.290573	0.388375	-	S-formylglutathione hydrolase
Glyma.13G267300	0.864552	0.61724	-	hypothetical protein GYH30_037486
Glyma.05G219400	-1.17508	0.00238232469021	-	ER-binding immunoglobulin protein BiP4 precursor
Glyma.12G189800	-0.298722	0.423302	-	glycosyltransferase BC10
Glyma.11G228600	0.616657	0.369763	-	protein yippee-like
Glyma.06G287400	-2.46881	0.027545581688599996	-	GDSL esterase/lipase At1g29670
Glyma.06G266200	0	1	-	hypothetical protein GLYMA_06G266200v4
Glyma.04G055200	0.402221	0.435157	-	Mechanosensitive ion channel protein 10 isoform
Glyma.01G046400	0.20677831572799998	0.882467	-	origin of replication complex subunit 6
Glyma.10G065600	0.777694	0.660503	-	glucomannan 4-beta-mannosyltransferase 9
Glyma.01G212600	-0.155757	0.939242	-	uncharacterized protein LOC100779828
Glyma.16G089700	0.26617855435800003	0.952985	-	hypothetical protein JHK86_044825
Glyma.16G175500	-0.697266	0.404895	-	isoflavone 7-O-glucosyltransferase UGT8
Glyma.13G334000	10.5131	0.342866	-	uncharacterized protein LOC102670437
Glyma.03G228500	0.471303	0.273126	-	uncharacterized protein LOC100808926 isoform X1
Glyma.17G145200	8.683333863789999	0.580058	-	hypothetical protein GLYMA_17G145200v4
Glyma.08G118000	1.57874	0.051442182093699995	-	uncharacterized protein LOC100814411
Glyma.02G020000	-0.523096	0.16865669990200002	-	Ubiquitin-conjugating enzyme E2 2-like
Glyma.14G130000	1.15027	0.387634	-	molybdate transporter 1
Glyma.17G021700	-0.649654	0.28244163780000003	-	hypothetical protein GLYMA_17G021700v4
Glyma.05G015200	-0.537742	0.20159	-	G patch domain-containing protein TGH
Glyma.18G255500	-2.12468	0.434869	-	uncharacterized protein LOC100779334
Glyma.10G062500	-0.466909	0.822985	-	hypothetical protein JHK87_026967
Glyma.04G118000	0	1	-	hypothetical protein JHK86_009768
Glyma.13G222000	0.546496	0.807198	-	ABC transporter B family member 9-like
Glyma.16G200050	0	1	-	hypothetical protein GLYMA_16G200050v4
Glyma.11G091500	-0.605681	0.0431830031916	-	WD-40 repeat-containing protein MSI3
Glyma.15G008433	0	1	-	hypothetical protein GLYMA_15G008433v4
Glyma.19G022800	0.51324	0.710788	-	structural maintenance of chromosomes protein 4
Glyma.02G179900	-0.284845	0.559094	-	chaperone protein dnaJ 6
Glyma.10G055100	-0.373075	0.2829	-	hypothetical protein GYH30_027062
Glyma.07G221100	-0.203794	0.6186563128670001	-	hypothetical protein GLYMA_07G221100v4
Glyma.07G013700	2.93557	0.309287	-	hypothetical protein GYH30_017070
Glyma.07G264100	-1.1876	0.273766	-	uncharacterized protein LOC106799504
Glyma.11G121500	0.0860525782769	0.940572	-	putative pentatricopeptide repeat-containing protein At3g18840
Glyma.18G245400	0.708317	0.181891	-	uncharacterized protein LOC100799163
Glyma.01G233400	-0.168957	0.905902	-	transcription factor MYB53
Glyma.03G106400	0	1	-	receptor like protein kinase S.2
Glyma.15G053800	0.0936331199388	0.99551	-	outer envelope protein 64, mitochondrial isoform
Glyma.11G236600	2.7721382242000003	0.0006236708627309999	up	probable E3 ubiquitin-protein ligase XERICO
Glyma.18G253600	0.74214	0.317682	-	cationic amino acid transporter 9, chloroplastic
Glyma.17G004700	-0.351114	0.504356	-	C2 and GRAM domain-containing protein At1g03370
Glyma.07G233500	-0.353642	0.358471	-	importin beta-like SAD2 isoform X1
Glyma.18G097100	0.11631208117399999	0.841672	-	uncharacterized protein LOC100801304
Glyma.07G244800	0.745419	0.161122	-	uncharacterized protein LOC100818469
Glyma.13G189300	-1.35779	0.23221454723999999	-	hypothetical protein GLYMA_13G189300v4
Glyma.18G087500	0	1	-	hypothetical protein GLYMA_18G087500v4
Glyma.16G211300	-0.968116	0.48622003838100003	-	hypothetical protein GLYMA_16G211300v4
Glyma.08G150200	0.245269	0.564321	-	uncharacterized protein LOC100306615
Glyma.01G225200	0.804502	0.013021530924599999	-	long chain acyl-CoA synthetase 4
Glyma.17G228451	0.40752548414000006	0.9731693844410001	-	hypothetical protein GLYMA_17G228451v4
Glyma.03G084000	0.7075732768520001	0.158161	-	RIN4a protein
Glyma.10G014100	-0.560669	0.293683	-	hypothetical protein GLYMA_10G014100v4
Glyma.12G233800	0.0569113731325	0.982368	-	protein VTE6, chloroplastic
Glyma.13G211400	0.29097559062600004	0.547401	-	protein DOS2
Glyma.02G100000	0.812427	0.341316	-	serine/threonine-protein kinase STN7, chloroplastic
Glyma.03G043100	1.14261	0.29446335038800003	-	hypothetical protein GLYMA_03G043020v4
Glyma.05G194500	-0.0718141	0.734648	-	auxilin-related protein 2
Glyma.04G080100	-1.3027	0.572465	-	hypothetical protein GYH30_009293
Glyma.20G095000	0.198522	0.6693	-	hypothetical protein GLYMA_20G095000v4
Glyma.07G062000	0	1	-	hypothetical protein JHK87_017641
Glyma.09G046300	-0.196534	0.716317	-	hypothetical protein GLYMA_09G046300v4
Glyma.03G152100	-0.412617	0.285751	-	small nuclear ribonucleoprotein SmD1a
Glyma.13G167002	-12.3319	0.035921463957500004	-	hypothetical protein GLYMA_13G167002v4
Glyma.14G182700	0.23751605625999997	0.731767	-	serine/threonine-protein kinase CTR1 isoform X3
Glyma.18G265200	-0.99798	0.725023	-	protein WVD2-like 4
Glyma.04G157200	0.016966621496999998	0.993021	-	cyclic nucleotide-gated ion channel 17 isoform
Glyma.U032208	1.7457629909099999	0.00250185724019	-	protein kinase PINOID
Glyma.16G022900	0.8416433350399999	0.29255	-	dof zinc finger protein DOF2.5
Glyma.03G122200	-0.274505	0.8261552657350001	-	auxin-induced protein 5NG4-like
Glyma.16G063300	-0.118438	0.7372209576119999	-	hypothetical protein GLYMA_16G063300v4
Glyma.09G047600	7.822262768200001	0.686008	-	probable purine permease 4
Glyma.06G262400	0	1	-	hypothetical protein GYH30_016337
Glyma.20G052300	-0.437445	0.6111819186909999	-	hypothetical protein GLYMA_20G052300v4
Glyma.08G351800	1.5599998831200002	0.34785627417900006	-	1-aminocyclopropane-1-carboxylate oxidase homolog 12
Glyma.10G078200	-0.673106	0.12471	-	hypothetical protein JHK87_027141
Glyma.10G178000	0.06442686842380001	0.859494	-	AT-hook motif nuclear-localized protein 6
Glyma.12G168700	8.5604	0.666151	-	hypothetical protein GYH30_034007
Glyma.13G098600	0	1	-	villin-4
Glyma.13G069400	-0.177447	0.694814	-	peroxidase 31
Glyma.17G077800	0.532531	0.183367	-	protein CANDIDATE G-PROTEIN COUPLED RECEPTOR 2
Glyma.08G030200	0.06816984155860001	0.917401	-	uncharacterized protein LOC114421122
Glyma.19G200900	0	1	-	uncharacterized protein At5g39865
Glyma.08G246600	-0.185789	0.5363961100600001	-	hypothetical protein GYH30_022293
Glyma.15G207000	0	1	-	hypothetical protein JHK87_042982
Glyma.18G109500	0.34567337208899995	0.591325	-	disease resistance RPP13-like protein 4
Glyma.18G039700	1.8374129348500001	0.0036115066960700003	-	protein C2-DOMAIN ABA-RELATED 1 isoform X1
Glyma.18G235800	0.12039528747400001	0.963669	-	guanine nucleotide exchange factor subunit RIC1
Glyma.11G144000	6.2719	0.826825	-	dirigent protein 10
Glyma.15G000500	-0.884392	0.37457833143799996	-	hypothetical protein JHK85_041644
Glyma.11G012000	0.11329008603599999	0.961243	-	uncharacterized protein LOC114376035 isoform X3
Glyma.13G306000	1.15052	0.852909	-	uncharacterized protein LOC100778878
Glyma.08G059600	0.195521	0.6824993697949999	-	uncharacterized protein LOC100809062
Glyma.04G156200	-0.425266	0.487555	-	protein TSS
Glyma.15G080200	-0.468466	1	-	magnesium-chelatase subunit ChlI, chloroplastic
Glyma.06G181400	0.191405	0.728216	-	hypothetical protein JHK86_015646
Glyma.06G125800	1.2146910451200001	0.194796	-	hypothetical protein GLYMA_06G125800v4
Glyma.05G026600	0.346153	0.454068	-	Protein EMBRYO DEFECTIVE 514-like
Glyma.06G031600	-8.37452	0.460266	-	long-chain-fatty-acid--AMP ligase FadD26
Glyma.07G126000	0.733551	0.6494766177260001	-	leucine-rich repeat extensin-like protein 6
Glyma.19G005200	-0.0461928	0.866799	-	denticleless protein homolog
Glyma.12G223200	0.441362	0.411663	-	choline transporter protein 1
Glyma.13G242100	1.71302	0.00449192851918	-	stem-specific protein TSJT1
Glyma.20G202900	0.00737939132199	0.943477	-	uncharacterized protein LOC100526950 precursor
Glyma.02G086400	0	1	-	homeobox protein knotted-1-like 12
Glyma.06G170366	-0.989145	0.526085	-	hypothetical protein GLYMA_06G170366v4
Glyma.06G259900	-7.57939	0.679251	-	NAD(P)H dehydrogenase (quinone) FQR1-like
Glyma.12G071300	0.110201	0.900054	-	E3 SUMO-protein ligase SIZ1 isoform X1
Glyma.10G170800	0.182101	0.5939704127350001	-	zinc finger CCCH domain-containing protein ZFN-like
Glyma.07G098600	0	1	-	hypothetical protein GLYMA_07G098600v4
Glyma.13G225700	0.175861	0.631563	-	heat stress transcription factor 29
Glyma.20G191751	-0.37459	0.7450044394840001	-	hypothetical protein D0Y65_054572, partial
Glyma.11G049100	2.7359379456800004	0.0716602120102	-	hypothetical protein JHK87_029988
Glyma.05G061900	0	1	-	transcription factor MYB114
Glyma.12G107200	0	1	-	QWRF motif-containing protein 3
Glyma.04G005300	-0.63108	0.380093	-	peptidyl-prolyl cis-trans isomerase 1-like
Glyma.13G373000	6.62498	0.666151	-	hypothetical protein GLYMA_13G373000v4
Glyma.14G162900	-0.110225	0.8486310858499999	-	hypothetical protein JHK82_040196
Glyma.11G190400	-0.687553	0.267214	-	hypothetical protein GLYMA_11G190400v4
Glyma.12G162936	0	1	-	hypothetical protein GLYMA_12G162936v4
Glyma.14G015500	0.392291	0.928953	-	hypothetical protein JHK82_038535
Glyma.04G161200	-0.858832	0.20007248742400002	-	hypothetical protein GYH30_010127
Glyma.02G122800	0.8863645542030001	0.532343	-	uncharacterized protein LOC114370958
Glyma.08G210000	-0.341907	0.24754010209199998	-	WD repeat-containing protein 43 isoform X4
Glyma.18G212100	-0.532427	0.653089	-	hypothetical protein GLYMA_18G212100v4
Glyma.17G010500	-0.434469	0.173094	-	calcium permeable stress-gated cation channel 1
Glyma.16G191500	-0.653459	0.9864944263950001	-	hypothetical protein GLYMA_16G191500v4
Glyma.15G158100	-0.261163	0.605194	-	protein GAMETE CELL DEFECTIVE 1, mitochondrial
Glyma.10G146200	-0.636504	0.143559	-	hypothetical protein GLYMA_10G146200v4
Glyma.09G057700	-0.251784	0.490101	-	U3 small nucleolar RNA-associated protein 25
Glyma.07G082900	-1.02084	0.0238394573585	-	uncharacterized protein LOC100779255
Glyma.18G166500	0.8011745537010001	0.513619	-	hypothetical protein GYH30_050194
Glyma.08G189900	-0.0371213	0.8227497668379999	-	telomere repeat-binding factor 4-like isoform X1
Glyma.04G081400	0.0119326272324	0.9021215891500001	-	uncharacterized protein LOC100807180
Glyma.16G163300	-1.69758	0.6903223206199999	-	hypothetical protein GYH30_045277
Glyma.04G190000	-0.251383	0.674463	-	probable galactinol--sucrose galactosyltransferase 2
Glyma.06G121800	0.140869	0.948443	-	hypothetical protein JHK85_015446
Glyma.02G272800	0.372607	0.45536	-	BTB/POZ and MATH domain-containing protein 4
Glyma.15G187800	-1.55567	0.139505	-	hypothetical protein GLYMA_15G187800v4
Glyma.01G037800	0.505589	0.8234308933869999	-	germin-like protein 5 precursor
Glyma.01G109500	-0.194615	0.8398529270389999	-	SOUL heme-binding domain-containing protein
Glyma.01G061200	0	1	-	hypothetical protein JHK87_000617
Glyma.01G184400	-0.0345272	0.743121	-	uncharacterized protein LOC100787318
Glyma.06G208900	0.6676177999849999	0.29871324961199996	-	putative phospholipid-transporting ATPase 9 isoform X2
Glyma.16G214613	-0.00167769	0.978117	-	protein BOLA1, chloroplastic
Glyma.18G005200	0.25447	0.702333	-	uncharacterized protein LOC100306350
Glyma.04G015900	0.40024113151600005	0.325749	-	Glyceraldehyde-3-phosphate dehydrogenase B, chloroplastic-like
Glyma.03G057900	-9.03149	0.800555	-	LOW QUALITY PROTEIN: hypothetical protein GLYMA_03G057900v4
Glyma.08G288700	0.7833157214509999	0.0497279641247	-	GPN-loop GTPase 3
Glyma.04G215600	-0.332402	0.8447874528679999	-	RING-H2 finger protein ATL78-like
Glyma.20G246300	-2.54346	0.527195	-	-
Glyma.02G024500	1.2439391710799999	0.171706	-	hypothetical protein GLYMA_02G024500v4
Glyma.10G256200	-0.0947005	0.8738374826980001	-	cyclin-D4-1
Glyma.01G103400	0	1	-	hypothetical protein JHK85_001248
Glyma.16G105350	-3.1414	0.810349	-	hypothetical protein GLYMA_16G105350v4
Glyma.13G065800	0	1	-	uncharacterized protein LOC100775673
Glyma.02G258100	0.7196636247339999	0.406486	-	anaphase-promoting complex subunit 1 isoform X3
Glyma.04G013600	0	1	-	uncharacterized protein LOC102670193
Glyma.16G026400	0.20670674447700002	1	-	WRKY transcription factor 60
Glyma.14G081300	7.77439	0.686008	-	patatin-like protein 2
Glyma.06G083000	0.271075	0.9221666602330001	-	putative hydrolase YtaP isoform X1
Glyma.20G102500	-0.729905	0.108603	-	F-box/LRR-repeat protein 2
Glyma.08G231900	0.581926	0.333905	-	uncharacterized protein LOC100791001 isoform X2
Glyma.06G284200	-0.310157	0.511658	-	pentatricopeptide repeat-containing protein At3g58590
Glyma.08G208433	1.33276	0.7469444166179999	-	hypothetical protein GLYMA_08G208433v4
Glyma.03G167400	-1.85122	0.15354214686599998	-	auxin-responsive protein IAA10-like isoform X2
Glyma.01G101266	0	1	-	hypothetical protein GLYMA_01G101266v4
Glyma.16G161700	-8.8827	0.480829	-	F-box protein At1g30790
Glyma.14G025400	0.326075	0.78306	-	uncharacterized protein LOC100809375
Glyma.14G218700	0.113966	0.798253	-	uncharacterized protein LOC100782665
Glyma.15G076200	7.550413323989999	0.620941	-	hypothetical protein JHK87_041622
Glyma.08G281450	0	1	-	hypothetical protein GLYMA_08G281450v4
Glyma.09G161100	0.9363050978280001	0.10157089128699999	-	receptor-like protein kinase HSL1
Glyma.02G223300	-0.241634	0.437469	-	uncharacterized protein LOC100786274
Glyma.07G200500	1.5873998295299998	0.152735	-	17.5 kDa class I heat shock
Glyma.03G149200	0.174901	0.910406	-	sugar transporter ERD6-like 7
Glyma.17G203200	-1.34153	0.17162328780400002	-	hypothetical protein GYH30_047903
Glyma.19G138301	-0.417308	0.878535	-	putative disease resistance RPP13-like protein 1
Glyma.15G046600	-0.190216	0.522441	-	uncharacterized protein At1g10890
Glyma.05G118100	-0.017792	0.9480612360709999	-	uncharacterized protein LOC100806318
Glyma.06G010300	-0.0650263	0.9731693844410001	-	hypothetical protein GYH30_013723
Glyma.19G132900	0.7597	0.210204	-	triacylglycerol lipase SDP1
Glyma.08G217800	-3.36041	0.28045077523899997	-	sister chromatid cohesion protein PDS5 homolog
Glyma.06G082400	-0.116763	0.7013474900669999	-	aspartate aminotransferase glyoxysomal isozyme AAT1 precursor
Glyma.14G013200	1.22896	0.7152163222040001	-	hypothetical protein JHK87_038466
Glyma.04G061100	-0.0216039	0.927264	-	chorismate mutase 2 isoform X1
Glyma.09G007700	-0.779899	0.12864	-	probable splicing factor 3A subunit 1
Glyma.12G000800	-0.186767	0.669461	-	putative L18p/L5e ribosomal protein
Glyma.10G197500	-0.2706	0.637813	-	NAC domain containing protein 50
Glyma.20G189200	0.646778	0.0970445386809	-	protein PSK SIMULATOR 3
Glyma.10G191650	0	1	-	hypothetical protein GLYMA_10G191650v4
Glyma.04G050150	0	1	-	hypothetical protein GYH30_008977
Glyma.01G235100	0	1	-	non-specific lipid transfer protein GPI-anchored 25
Glyma.15G205800	5.995559892819999	0.826825	-	hypothetical protein GLYMA_15G205800v4
Glyma.13G290600	0	1	-	Light-dependent Short Hypocotyls10-like protein
Glyma.11G220900	1.17509	0.358194	-	hypothetical protein GLYMA_11G220900v4
Glyma.16G148800	0.22802337351399998	0.99423	-	potassium transporter 4
Glyma.08G343300	-0.366997	0.414695	-	poly(A)-specific ribonuclease PARN-like
Glyma.13G152848	-0.37724	0.926733	-	uncharacterized protein LOC114380952
Glyma.11G251200	-0.182537	0.9190084579340001	-	uncharacterized protein LOC100788973
Glyma.03G126700	-9.78114	0.285396	-	F-box protein At2g26850 isoform X1
Glyma.06G221600	0.297762	0.543467	-	reticulon-like protein B21 isoform X1
Glyma.02G273600	-10.2169	0.271327	-	hyccin
Glyma.20G137802	1.33786	0.00387659671226	-	hypothetical protein GLYMA_20G137802v4
Glyma.08G084600	-0.346152	0.521127	-	uncharacterized protein LOC100812074
Glyma.01G122400	0	1	-	hypothetical protein JHK85_001544
Glyma.04G175100	-0.41034	0.42321431839100004	-	hypothetical protein GLYMA_04G175100v4
Glyma.01G127400	0.5065735080870001	1	-	dirigent family protein precursor
Glyma.09G245800	0.650566	0.644176	-	AT-hook motif nuclear-localized protein 23
Glyma.10G256500	0.239081	0.790318	-	hypothetical protein JHK85_029874
Glyma.11G226600	-1.12558	0.6968965740999999	-	L10-interacting MYB domain-containing protein
Glyma.02G048700	0.22546586393100002	0.91362	-	chromatin-remodeling ATPase INO80
Glyma.04G182300	0.993065	0.218079	-	polygalacturonase-1 non-catalytic subunit beta
Glyma.07G013600	0.8046852096989999	0.133077	-	transcription factor bHLH87
Glyma.20G066200	0	1	-	hypothetical protein GLYMA_20G066200v4
Glyma.18G020000	-0.875814	0.022835768925900002	-	rRNA 2'-O-methyltransferase fibrillarin 2
Glyma.10G078100	0	1	-	hypothetical protein JHK87_027140
Glyma.10G093900	-0.0518769	0.8554618810860001	-	uncharacterized protein LOC100811405
Glyma.19G173200	-0.334395	0.381431	-	RNA recognition motif-containing protein
Glyma.09G168300	0.304703	0.626945	-	beta-amylase 1, chloroplastic
Glyma.08G348300	0.680691	0.480642	-	ethylene-responsive transcription factor-like protein At4g13040 isoform
Glyma.16G098100	-3.80529	2.50765784194e-08	down	leucine aminopeptidase 2, chloroplastic
Glyma.U011002	0.24982	0.7164406812890001	-	hypothetical protein GLYMA_U011002v4
Glyma.13G062900	0.420655	0.658819	-	zinc-finger homeodomain protein 9
Glyma.03G091100	0.0010663396348799998	0.91155	-	uncharacterized protein LOC100800765
Glyma.07G113301	0	1	-	hypothetical protein GLYMA_07G113301v4
Glyma.01G181200	-0.378201	0.22721364933200003	-	NASP-related protein sim3
Glyma.01G000900	0.45423845275200003	0.507855	-	hypothetical protein GLYMA_01G000900v4
Glyma.17G029700	-1.32794	0.728475	-	probable polygalacturonase
Glyma.14G128500	0.579054	0.984748	-	hypothetical protein GLYMA_14G128500v4
Glyma.02G202400	-0.412326	0.37977980702799996	-	replication termination factor 2
Glyma.18G224500	-0.352135	0.8982040251890001	-	SOC1
Glyma.07G224600	0.167776	0.876151	-	glucosidase 2 subunit beta
Glyma.07G128700	0.236643	0.892897	-	protein EFFECTOR OF TRANSCRIPTION 2
Glyma.13G355700	-1.84194	0.43363243888999997	-	dehydration-responsive element-binding protein 3
Glyma.20G113500	0.9021482632700001	0.049628454056400005	-	CTL-like protein DDB_G0274487
Glyma.12G101500	-0.696302	0.08522592708030001	-	uncharacterized protein LOC100813277
Glyma.14G207100	-0.747677	0.180313	-	hypothetical protein JHK86_040223
Glyma.07G176000	-0.302944	0.781153	-	glycine-rich RNA-binding, abscisic acid-inducible protein
Glyma.20G130200	0.812928	0.6287872587860001	-	transcription factor bHLH113 isoform X4
Glyma.08G344800	-0.660562	0.129457	-	abasic site processing protein YoqW
Glyma.14G039600	-0.864741	0.07343873886169999	-	pentatricopeptide repeat-containing protein At1g71210, mitochondrial
Glyma.10G090400	0.398789	0.545284	-	uncharacterized protein LOC100788962
Glyma.08G267400	0.725184	0.307591	-	ubiquitin-conjugating enzyme E2-17 kDa-like
Glyma.12G028300	-0.0237882	0.899767	-	hypothetical protein GLYMA_12G028300v4
Glyma.14G016100	1.06463	0.45228968285800003	-	hypothetical protein GYH30_038733
Glyma.07G012600	0.061783311998500005	0.939106	-	uncharacterized protein LOC100813322
Glyma.14G078400	-2.04443	0.20942903836399998	-	exocyst complex component SEC3A isoform X1
Glyma.20G108600	-0.808383	0.40782143513999997	-	hypothetical protein JHK86_055909
Glyma.01G143500	1.52007	0.0543754396853	-	heat stress transcription factor B-2a
Glyma.15G027300	0.358076	0.270476	-	PHD finger superfamily protein isoform 1
Glyma.16G029800	0	1	-	unknown
Glyma.02G038000	-0.410425	0.291813	-	ribose-phosphate pyrophosphokinase 4 isoform X1
Glyma.08G330500	0	1	-	hypothetical protein GLYMA_08G330500v4
Glyma.08G354800	-0.157507	0.773333	-	DMT superfamily protein
Glyma.04G155800	-0.129002	0.5697903855740001	-	pentatricopeptide repeat-containing protein At4g30825, chloroplastic
Glyma.14G016800	-0.269782	0.8719360958660001	-	kinesin-like protein KIN-12F isoform X1
Glyma.10G286102	-1.87331	0.15296945550000002	-	hypothetical protein GLYMA_10G286102v4
Glyma.03G088800	1.008	0.045622529825300004	-	serine/threonine-protein kinase OXI1
Glyma.18G201300	1.47569	0.177238	-	GDSL esterase/lipase CPRD49-like
Glyma.07G119600	0	1	-	hypothetical protein GLYMA_07G119600v4
Glyma.16G014900	-8.01983	0.679251	-	hypothetical protein GYH30_043824
Glyma.13G351900	-0.578599	0.6515743063889999	-	uncharacterized protein LOC100791332
Glyma.05G179500	0.176998	0.723238	-	protein SCO1 homolog 2, mitochondrial isoform
Glyma.08G028800	0.54933	0.722969	-	Phospholipase A2-alpha-like
Glyma.10G211751	-0.260883	0.668955	-	hypothetical protein GLYMA_10G211751v4
Glyma.06G229800	0	1	-	hypothetical protein GLYMA_06G229800v4
Glyma.19G072900	0.012120164420700002	0.98733	-	protein PIN-LIKES 2
Glyma.05G212600	-0.823399	0.61896	-	uncharacterized protein LOC100781009
Glyma.19G087600	0.562575	0.45906450688600003	-	protoporphyrinogen IX oxidase
Glyma.14G111800	0.291757	0.552773	-	aspartate aminotransferase P2, mitochondrial
Glyma.08G338200	0.0583137340073	0.8993508517000001	-	hydroquinone glucosyltransferase
Glyma.17G020100	4.81447	3.75390027269e-07	up	probable galacturonosyltransferase-like 4
Glyma.20G145600	-0.185403	0.996093	-	uncharacterized protein LOC100527065
Glyma.05G225400	-0.0567523	0.933719	-	uncharacterized protein LOC100785838
Glyma.10G194900	-0.445954	0.571458	-	uncharacterized protein LOC100816062
Glyma.09G057400	0.0911578780426	0.970093	-	villin-4
Glyma.11G202100	-0.133005	0.806693	-	uncharacterized protein LOC100780614 isoform X1
Glyma.06G173067	-0.587319	0.340937	-	hypothetical protein GLYMA_06G173067v4
Glyma.02G279500	-0.35262	0.513026	-	hypothetical protein GLYMA_02G279500v4
Glyma.20G136600	-2.00739	0.277688	-	agamous-like MADS-box protein AGL62
Glyma.09G210400	12.127318369400001	3.02066383394e-06	up	hypothetical protein GLYMA_09G210400v4
Glyma.04G042400	0.330347	0.591735	-	putative receptor protein kinase ZmPK1
Glyma.17G220600	-0.1313	0.745411	-	F-box only protein 13-like
Glyma.09G285700	-0.748995	0.137162	-	uncharacterized protein LOC100806152
Glyma.08G228650	9.77266	0.620941	-	hypothetical protein GLYMA_08G228650v4
Glyma.13G131400	-0.345379	0.504667	-	short-chain dehydrogenase TIC 32 B, chloroplastic
Glyma.18G232200	0	1	-	hypothetical protein GYH30_050871, partial
Glyma.05G160500	-0.164476	0.89215	-	uncharacterized protein LOC100792716
Glyma.14G062100	0.0310138354768	0.995643	-	coronatine-insensitive protein 1-like
Glyma.16G160000	-1.7691	0.586081	-	MA3 DOMAIN-CONTAINING TRANSLATION REGULATORY FACTOR 2
Glyma.06G323300	0.467877	0.7880767816159999	-	hypothetical protein GYH30_016908
Glyma.14G009400	8.444490385069999	0.4687	-	protein GRAVITROPIC IN THE LIGHT 1
Glyma.10G286666	-0.137328	0.7591842095710001	-	hypothetical protein GLYMA_10G286666v4
Glyma.10G010700	1.2583551631799998	0.034898037458099995	-	gibberellin 2-beta-dioxygenase 2
Glyma.19G006400	-0.178706	0.6641885521149999	-	ADP-ribosylation factor
Glyma.10G232500	0.364504	0.824685	-	uncharacterized protein LOC100798631 isoform X1
Glyma.18G057500	-1.06093	0.0300597572395	-	probable protein phosphatase 2C 26 isoform
Glyma.13G256400	0.364088	0.39918262719400005	-	hypothetical protein GLYMA_13G256400v4
Glyma.15G138132	0	1	-	hypothetical protein GLYMA_15G138132v4
Glyma.10G255100	0.07160934548589999	0.9103751846879999	-	pyruvate kinase isozyme A, chloroplastic
Glyma.02G120300	-0.84815	0.162603	-	fructokinase-like 2, chloroplastic
Glyma.11G062100	-0.23261	0.462749	-	histone-lysine N-methyltransferase SUVR5
Glyma.18G065500	0	1	-	hypothetical protein GLYMA_18G065500v4
Glyma.11G224266	10.985649849400001	0.000674349252733	up	hypothetical protein GLYMA_11G224266v4
Glyma.14G154300	2.41728	0.56952	-	hypothetical protein GYH30_040082
Glyma.15G209200	0	1	-	hypothetical protein GLYMA_15G209200v4
Glyma.08G261450	-1.63008	0.009680315546160001	-	hypothetical protein GLYMA_08G261450v4
Glyma.17G073400	0.8847044164929999	0.5798611964429999	-	early nodulin-55-2 precursor
Glyma.04G136100	0	1	-	hypothetical protein GLYMA_04G136100v4
Glyma.07G026100	-0.188567	0.733146	-	EIN3-binding F-box protein 2
Glyma.14G030400	0.647569	0.299603	-	4-hydroxyphenylpyruvate dioxygenase long isoform, chloroplastic isoform
Glyma.01G009200	0.6941134218780001	0.486022	-	lachrymatory-factor synthase
Glyma.15G059000	-0.778585	0.162508	-	pentatricopeptide repeat-containing protein At4g31070, mitochondrial
Glyma.12G104000	-0.0135054	0.9666448089309999	-	5' exonuclease Apollo
Glyma.04G147700	-0.646767	0.0765024495563	-	heme oxygenase 1, chloroplastic
Glyma.03G032700	-1.10203	0.7046025588510001	-	glycosyltransferase superfamily protein
Glyma.08G173500	-0.368008	0.5639505062169999	-	DExH-box ATP-dependent RNA helicase DExH12
Glyma.07G070800	0.08850079753319999	0.868467	-	protein KTI12 homolog
Glyma.02G297700	1.34457	0.029531563253099996	-	scarecrow-like protein 21
Glyma.09G169400	-0.369178	0.239696	-	transmembrane 9 superfamily member 3-like
Glyma.19G227100	0	1	-	importin subunit alpha-4 isoform X1
Glyma.12G056800	0.0538561290774	0.777272	-	cytochrome c-type biogenesis protein CcmE homolog,
Glyma.03G106500	-0.232892	0.500082	-	eukaryotic translation initiation factor 4G isoform
Glyma.09G041750	10.8507	0.33260435504999997	-	hypothetical protein GLYMA_09G041750v4
Glyma.07G237500	-0.640209	0.864275	-	cell wall / vacuolar inhibitor of
Glyma.10G127400	0.483696	0.371088	-	hydroxyethylthiazole kinase isoform X2
Glyma.07G057300	-0.0374514	0.9560418234639999	-	hypothetical protein GYH30_017526
Glyma.07G218500	0	1	-	hypothetical protein GYH30_019189
Glyma.15G266800	-1.28257	0.377537	-	serine/threonine-protein kinase RHS3
Glyma.14G190800	-0.0061655	0.980033	-	histone H4
Glyma.14G192600	0	1	-	transcription factor MYB64
Glyma.20G203200	0.367463	0.5116860948390001	-	electron transfer flavoprotein subunit beta, mitochondrial
Glyma.06G181300	7.83308	0.620941	-	F-box/kelch-repeat protein At3g23880
Glyma.13G270200	2.0790769141900003	0.0036131016431100002	-	hypothetical protein GLYMA_13G270200v4
Glyma.14G012200	-0.282156	0.547339	-	GBF-interacting protein 1-like isoform X1
Glyma.16G116932	8.2834	0.686008	-	uncharacterized protein LOC100815119
Glyma.11G239000	-0.657552	0.39181228961099995	-	putative ETHYLENE INSENSITIVE 3-like 4 protein
Glyma.06G042900	-1.0585	0.42427819255599997	-	cyclin-D3-3
Glyma.19G237400	0	1	-	hypothetical protein GLYMA_19G237400v4
Glyma.07G193100	0	1	-	Uncharacterized protein GmHk_07G020135
Glyma.16G046900	0.323651	0.639209	-	Histidine biosynthesis bifunctional protein hisIE, chloroplastic
Glyma.08G266300	0.026048283215099995	0.977634	-	dual specificity protein kinase YAK1 homolog
Glyma.06G053600	0.544694	0.566171	-	uncharacterized protein At4g33100
Glyma.03G203800	-0.345035	0.618416	-	Dihydroneopterin aldolase 2-like
Glyma.10G080152	0	1	-	uncharacterized protein LOC102663022
Glyma.02G059600	-0.196833	0.9414301260269999	-	putative calcium-binding protein
Glyma.13G164200	1.1422717230600001	0.685082	-	hypothetical protein GYH30_036432
Glyma.01G207000	0.27443919877399997	0.797364	-	DeSI-like protein At4g17486-like
Glyma.04G210200	0.449426	0.295986	-	vacuolar protein sorting-associated protein 20 homolog
Glyma.02G284100	0.6305925867159999	0.435141	-	TMV resistance protein N
Glyma.08G335900	0.207168	0.7413056402179999	-	nuclear transcription factor Y subunit A-1
Glyma.16G157500	9.02269	0.686008	-	G-type lectin S-receptor-like serine/threonine-protein kinase
Glyma.08G234200	1.7002012683899999	0.00194068476784	-	E3 ubiquitin-protein ligase RGLG4 isoform X1
Glyma.11G022200	-0.974186	0.044172234488699995	-	homeobox protein BEL1 homolog
Glyma.01G187600	-0.573052	0.31135	-	transcription factor SPATULA
Glyma.06G190400	-7.70409	0.626049	-	mitochondrial outer membrane protein porin 1
Glyma.13G303600	0.319557	0.528915	-	universal stress protein PHOS34-like isoform X1
Glyma.12G228751	0	1	-	hypothetical protein GLYMA_12G228751v4
Glyma.09G217900	-0.439982	0.8731795521719999	-	uncharacterized protein LOC100527423
Glyma.02G180000	0	1	-	hypothetical protein JHK85_004761
Glyma.15G249700	1.8584835393099999	0.058921	-	cullin-4
Glyma.20G070200	-0.0325521	0.877011	-	putative lipase ROG1
Glyma.04G049500	-0.751963	0.18265363534600002	-	homeobox protein knotted-1-like 2 isoform X1
Glyma.14G206200	0	1	-	probable LRR receptor-like serine/threonine-protein kinase At1g06840-like
Glyma.15G148500	-0.426424	0.150756	-	ABC transporter C family member 14
Glyma.06G256500	0	1	-	hypothetical protein GYH30_016274, partial
Glyma.01G199700	0.297758	0.871103	-	Glycine cleavage system H protein, mitochondrial-like
Glyma.09G024900	0.0956720134186	0.9722545292820001	-	LRR receptor-like serine/threonine-protein kinase GHR1
Glyma.10G094500	0.136279	0.892972	-	serine/threonine-protein kinase Nek7 isoform X1
Glyma.14G112200	0.28956052106400004	0.526188	-	trafficking protein particle complex II-specific subunit
Glyma.04G218800	-0.107418	0.688842	-	programmed cell death protein 2-like
Glyma.12G240400	-0.00489209	0.895808	-	protein EMSY-LIKE 3
Glyma.20G113600	-0.53173	0.520886	-	transcription factor TGA2.3
Glyma.13G221300	-0.391435	0.374244	-	protein PLASTID TRANSCRIPTIONALLY ACTIVE 12, chloroplastic
Glyma.16G083300	-0.452033	0.546006	-	protein PEP-RELATED DEVELOPMENT ARRESTED 1, chloroplastic
Glyma.09G230100	-0.22938	0.936617	-	hypothetical protein JHK85_026556
Glyma.08G200400	-0.0113766	0.9574	-	protein IQ-DOMAIN 14
Glyma.17G124000	-0.571453	0.439234	-	hypothetical protein JHK85_047787
Glyma.19G103200	0.276471	0.541593	-	alpha-mannosidase At3g26720
Glyma.08G304900	0	1	-	non-specific lipid-transfer protein AP10-like
Glyma.11G038700	0.404333	0.521498	-	peptidyl-prolyl cis-trans isomerase CYP32
Glyma.06G006500	0	1	-	auxin-responsive family protein
Glyma.15G042500	0.158028	0.97323	-	3-ketoacyl-CoA synthase 12
Glyma.02G014400	0.155842	0.870666	-	uncharacterized protein LOC100800206
Glyma.07G118900	8.72922	0.49059996550499996	-	uncharacterized protein At1g28695
Glyma.05G088800	-0.644483	0.119234	-	hypothetical protein GLYMA_05G088800v4
Glyma.09G254500	-0.309549	0.434374	-	sphingoid long-chain bases kinase 2, mitochondrial
Glyma.11G111400	-0.0655742	0.895444	-	fructose-bisphosphate aldolase 1, chloroplastic
Glyma.20G131700	-0.50222	0.8014668108740001	-	uncharacterized protein LOC100815216 isoform X2
Glyma.15G166200	-0.22502	0.508704	-	pathogenesis-related homeodomain protein isoform X3
Glyma.03G199000	-0.31901	0.891392	-	B3 domain-containing protein At2g36080
Glyma.20G137000	-0.0829885	0.864416	-	probable xyloglucan endotransglucosylase/hydrolase protein 10
Glyma.18G244900	0.193089	0.808489	-	phosphoglycolate phosphatase 1A, chloroplastic isoform X1
Glyma.06G222000	-0.787902	0.151349	-	protein BUNDLE SHEATH DEFECTIVE 2, chloroplastic
Glyma.19G092700	0.8573	0.7294027501739999	-	uncharacterized protein LOC114399697
Glyma.09G233700	0	1	-	probable beta-1,3-galactosyltransferase 8 isoform X2
Glyma.10G197400	0.745897	0.222014	-	ras-related protein RABC2a-like
Glyma.08G166300	-0.181507	0.977856	-	hypothetical protein JHK87_021492
Glyma.04G036340	0.38475143117399996	0.803221	-	hypothetical protein GLYMA_04G036340v4
Glyma.17G233400	0	1	-	hypothetical protein JHK86_048507
Glyma.10G119100	0.660788	0.319109	-	DNA-binding domain-containing protein
Glyma.20G137900	2.29633	4.81369470444e-06	up	putative receptor-like protein kinase At4g00960
Glyma.01G114800	0.19351040587999999	0.727279	-	30S ribosomal protein S31, chloroplastic
Glyma.17G249700	-8.62804	0.480829	-	uncharacterized protein LOC100812649
Glyma.10G297501	-0.365996	0.975563	-	hypothetical protein GLYMA_10G297501v4
Glyma.13G326000	-0.377293	0.7894032328839999	-	hypothetical protein GmHk_13G039246
Glyma.13G123700	-0.281886	0.514729	-	structural maintenance of chromosomes protein 1
Glyma.13G363400	0.315197	0.663012	-	lys-63-specific deubiquitinase BRCC36
Glyma.03G087001	0	1	-	hypothetical protein GLYMA_03G087100v4
Glyma.11G161320	1.3982	0.877963	-	hypothetical protein GLYMA_11G161320v4
Glyma.08G351700	0.42109	0.282972	-	unknown
Glyma.13G216800	-0.369653	0.391016	-	GTP-binding protein OBGC, chloroplastic
Glyma.10G168300	0.41753424770400005	0.76978	-	hypothetical protein GLYMA_10G168300v4
Glyma.06G045100	2.23709	1	-	subtilisin-like protease SBT1.7
Glyma.01G042300	-0.128585	0.778213	-	proteolipid protein 2 isoform X1
Glyma.20G077800	0	1	-	hypothetical protein GLYMA_20G077800v4
Glyma.15G140501	-10.054	0.165513	-	hypothetical protein GLYMA_15G140501v4
Glyma.11G193150	-0.0875523	0.733823	-	hypothetical protein GLYMA_11G193150v4
Glyma.18G027200	0.335214	0.68994	-	hypothetical protein GLYMA_18G027200v4
Glyma.06G121500	-0.0779957	0.945751	-	transcriptional corepressor SEUSS isoform X2
Glyma.16G047900	-0.0268999	0.911244	-	hypothetical protein JHK86_044418
Glyma.06G290400	-0.34152	0.506011	-	putative E3 ubiquitin-protein ligase RING1a isoform
Glyma.06G071800	0.886292	0.39696340657300005	-	pleiotropic drug resistance protein 1
Glyma.12G091200	0.747775	0.42963951058899996	-	NAC domain-containing protein 90 isoform X1
Glyma.05G069532	0	1	-	hypothetical protein GLYMA_05G069532v4
Glyma.08G114900	-0.449345	0.35570768986100004	-	hypothetical protein GLYMA_08G114900v4
Glyma.18G232100	-10.2531	0.626049	-	hypothetical protein GYH30_050870
Glyma.18G295900	0.999072	0.12247837784499999	-	uncharacterized protein LOC100813565
Glyma.07G258000	0.177341	0.731686	-	NEDD8-activating enzyme E1 catalytic subunit isoform
Glyma.03G109900	2.07024	1	-	uclacyanin-3
Glyma.10G147500	-5.18732	0.800555	-	hypothetical protein GLYMA_10G147500v4
Glyma.16G022200	0.531858	0.6827018202480001	-	calcium-transporting ATPase, endoplasmic reticulum-type
Glyma.09G076100	0	1	-	putative pectinesterase/pectinesterase inhibitor 45
Glyma.07G226267	0.41765307127400003	0.280162	-	hypothetical protein GLYMA_07G226267v4
Glyma.11G105700	0.43457453941000007	0.565156	-	uncharacterized protein LOC114376954
Glyma.11G057300	-0.735728	0.589068	-	hypothetical protein JHK87_030063
Glyma.17G115400	-0.5635	0.197723	-	NHP2-like protein 1
Glyma.16G051500	0.389159	0.38875574748899994	-	uncharacterized protein LOC100819038
Glyma.14G019600	-1.00544	0.36172559642499996	-	hypothetical protein GLYMA_14G019600v4
Glyma.18G188650	0	1	-	hypothetical protein GLYMA_18G188650v4
Glyma.04G117400	-0.0430945	0.746516	-	mitochondrial intermediate peptidase, mitochondrial
Glyma.02G001400	-0.345114	0.706104	-	U-box domain-containing protein 44
Glyma.01G149900	0.020599702836700002	0.983052	-	putative ankyrin repeat protein RF_0381
Glyma.01G026400	0.327413	0.5499847165940001	-	uncharacterized protein LOC100779659
Glyma.18G296400	-0.188803	0.545146	-	uncharacterized protein LOC100805737 isoform X2
Glyma.04G042200	0.879616	0.63265	-	probable carbohydrate esterase At4g34215 isoform X1
Glyma.20G147900	1.91399	0.43498	-	geraniol 8-hydroxylase
Glyma.09G194700	-1.51915	0.508389	-	hypothetical protein JHK82_025623
Glyma.03G253400	0.130498	0.9165664306929999	-	uncharacterized protein LOC100815552
Glyma.13G281900	-0.508668	0.36554198594099996	-	myosin-2
Glyma.01G070150	0.09281035025969998	0.8490489728849999	-	uncharacterized protein LOC100782698
Glyma.16G126601	-9.67794	0.800555	-	hypothetical protein GLYMA_16G126601v4
Glyma.09G048450	0	1	-	hypothetical protein GLYMA_09G048450v4
Glyma.15G158800	-0.200237	0.550465	-	eukaryotic initiation factor 4A-3
Glyma.05G179402	-1.53292	0.7636315031450001	-	hypothetical protein GLYMA_05G179402v4
Glyma.17G169400	-1.16123	0.0174296760528	-	hypothetical protein JHK86_047662
Glyma.04G158900	0	1	-	uncharacterized protein LOC100815189
Glyma.01G127500	-0.716782	0.222483	-	patellin-6
Glyma.04G187900	-0.623834	0.336971	-	C2 and GRAM domain-containing protein At5g50170
Glyma.04G066900	0.451991	0.3489	-	hypothetical protein JHK87_009132
Glyma.20G211500	-7.87662	0.5876197864180001	-	hypothetical protein GLYMA_20G211500v4
Glyma.13G114700	0.271839	0.455365	-	uncharacterized protein LOC100810604
Glyma.13G330300	0	1	-	uncharacterized protein LOC114374130
Glyma.13G277700	-0.632055	0.188535	-	terminal nucleotidyltransferase 4A
Glyma.13G099150	-8.16301	0.632573	-	hypothetical protein GLYMA_13G099150v4
Glyma.18G170800	-0.366373	0.6079868358039999	-	cyclin-dependent kinase inhibitor 4
Glyma.16G124800	-0.0343715	0.881884	-	hypothetical protein JHK86_045304
Glyma.09G068600	-0.445128	0.383554	-	protein CTR9 homolog
Glyma.04G181600	8.759577534930001	0.620941	-	hypothetical protein GLYMA_04G181600v4
Glyma.07G248000	1.33468	0.105958	-	hypothetical protein JHK86_019782
Glyma.01G016400	-0.214976	0.636992	-	UDP-N-acetylglucosamine transferase subunit ALG14 homolog isoform
Glyma.11G196300	-0.103818	0.864321	-	BEL1-like homeodomain protein 8
Glyma.09G062900	-0.486908	0.507291	-	beta-galactosidase
Glyma.08G241650	0	1	-	hypothetical protein GLYMA_08G241650v4
Glyma.09G111000	0.256336	0.8105335248819999	-	nudix hydrolase 23, chloroplastic isoform X2
Glyma.17G198400	-0.13985	0.73972	-	uncharacterized protein LOC100803746
Glyma.08G186300	10.2895	0.509312	-	hypothetical protein GYH30_021679
Glyma.07G083800	9.7366	0.411604	-	hypothetical protein GLYMA_07G083800v4
Glyma.15G192700	0.349398	0.766129	-	187-kDa microtubule-associated protein AIR9
Glyma.16G081900	0	1	-	hypothetical protein GLYMA_16G081900v4
Glyma.08G169701	-0.0452444	0.888288	-	hypothetical protein GLYMA_08G169701v4
Glyma.02G115000	0.617349	0.596853	-	hypothetical protein GLYMA_02G115000v4
Glyma.10G024600	0.24489676773699998	0.911818	-	probable glutathione peroxidase 4
Glyma.12G118700	0.10478188693900001	0.949368	-	NAC domain-containing protein 73
Glyma.12G228700	-0.465518	0.284655	-	increased DNA methylation 1
Glyma.08G161700	2.49856	0.150313	-	non-specific lipid-transfer protein 8-like
Glyma.11G056300	-0.230343	0.973122	-	hypothetical protein GYH30_030136
Glyma.19G038000	0.266228	0.559121	-	probable galacturonosyltransferase 9
Glyma.13G043600	0	1	-	hypothetical protein JHK86_035389
Glyma.08G018900	0.7744695418809999	0.39708421460999993	-	respiratory burst oxidase homolog protein A
Glyma.08G335400	0.24686495662900002	0.688106	-	armadillo repeat-containing protein 8
Glyma.15G119600	0.104699	0.941811	-	hydrophobic seed protein-like
Glyma.11G020700	0.957908	0.320125	-	respiratory burst oxidase homolog protein A
Glyma.14G215600	0	1	-	protein RSI-1
Glyma.19G112600	-0.184365	0.471195	-	uncharacterized protein LOC100794263 isoform X2
Glyma.06G306400	-0.374792	0.455687	-	hypothetical protein JHK82_016940
Glyma.12G013500	2.18598	0.546812	-	hypothetical protein GYH30_032374
Glyma.13G158800	-0.417899	0.472266	-	topless-related protein 4 isoform X2
Glyma.04G133100	0.181763	0.838848	-	bifunctional purine biosynthesis protein PurH
Glyma.07G051600	-0.0312549	0.919714	-	CDPK-related kinase 3
Glyma.12G177700	0.9023	0.34511065295000004	-	transcription factor RAX2
Glyma.13G255200	0.0520400366663	0.990769	-	MADS-box transcription factor NMHC5
Glyma.03G105400	0.443707	0.291786	-	FCS-like zinc-finger domain-containing protein
Glyma.16G007550	-0.329239	0.8248127459260001	-	hypothetical protein GLYMA_16G007550v4
Glyma.19G102500	-0.199978	0.669852	-	sialyltransferase-like protein 1
Glyma.07G048100	-1.79929	0.0523559	-	NAC domain-containing protein 91
Glyma.06G257702	1.28016	0.101176	-	hypothetical protein GLYMA_06G257702v4
Glyma.18G031932	0	1	-	hypothetical protein GLYMA_18G031932v4
Glyma.18G093200	0.249024	0.649854	-	imidazole glycerol phosphate synthase hisHF, chloroplastic
Glyma.09G137350	-0.494151	0.746212	-	hypothetical protein GLYMA_09G137350v4
Glyma.U031418	-0.239838	0.802358	-	beta-galactosidase isoform X3
Glyma.10G058050	0	1	-	hypothetical protein GLYMA_10G058050v4
Glyma.10G235300	-1.07297	0.0758279417255	-	proteoglycan 4 isoform X2
Glyma.15G067800	0.9334584111249999	0.144007	-	sphingosine kinase 1 isoform X1
Glyma.05G219000	-0.0936726	0.823232	-	protein KINESIN LIGHT CHAIN-RELATED 1
Glyma.04G074300	0.20620206717700001	0.7117947727189999	-	hypothetical protein GLYMA_04G074300v4
Glyma.02G128700	-0.39435	0.7020867039899998	-	uncharacterized protein LOC102661207
Glyma.08G313532	-2.87719	0.0424012549907	-	hypothetical protein GLYMA_08G313532v4
Glyma.09G026900	0.175104	0.9671555420119999	-	berberine bridge enzyme-like 13
Glyma.14G022800	-0.35436	0.253806	-	mitochondrial acidic protein mam33
Glyma.11G157976	0.709435	0.166975	-	putative pheophytinase
Glyma.05G039550	-0.797309	0.626498	-	hypothetical protein GLYMA_05G039550v4
Glyma.07G124400	0	1	-	feruloyl CoA ortho-hydroxylase F6H1-3
Glyma.03G254300	2.62423	0.30064243231800003	-	basic endochitinase
Glyma.08G153200	-0.0690496	0.9069563011499999	-	zinc finger A20 and AN1 domain-containing
Glyma.08G132700	8.53121	0.509312	-	hypothetical protein GYH30_021124
Glyma.14G045500	0.44081	0.290334	-	BTB/POZ and MATH domain-containing protein 4
Glyma.03G017600	-0.07448	0.834787	-	protein-ribulosamine 3-kinase, chloroplastic isoform X1
Glyma.18G177900	0	1	-	hypothetical protein GLYMA_18G177900v4
Glyma.11G237100	-8.71175	0.626049	-	hypothetical protein GYH30_032028
Glyma.13G368132	1.4228334648700003	0.411935	-	hypothetical protein GLYMA_13G368132v4
Glyma.09G152500	0	1	-	hypothetical protein GLYMA_09G152500v4
Glyma.04G165800	0.25038047796199997	0.890852	-	uncharacterized protein LOC100797246
Glyma.08G211500	0.26906	0.418881	-	uncharacterized protein LOC100305755
Glyma.06G172150	1.5330106601299998	0.74687	-	hypothetical protein GLYMA_06G172150v4
Glyma.17G138800	1.3823435267700002	0.673123	-	adenine phosphoribosyltransferase 4 isoform X1
Glyma.01G067900	0.0609507207865	0.9354694889630001	-	protein RAE1-like
Glyma.16G090900	0.522141	0.831563	-	transcription factor bHLH91
Glyma.09G115600	0.0380084444737	0.997097	-	DExH-box ATP-dependent RNA helicase DExH5, mitochondrial
Glyma.17G233900	-0.834173	0.08527543469630001	-	WD repeat-containing protein PCN isoform X1
Glyma.12G097500	0.570911	0.338647	-	B-cell receptor-associated protein 31-like protein
Glyma.10G282900	0.00357576184104	0.8953663339740001	-	probable protein phosphatase 2C 64
Glyma.12G151100	-0.189577	0.571604	-	calcium homeostasis endoplasmic reticulum protein
Glyma.07G046300	7.997894534119999	0.686008	-	uncharacterized protein LOC100778726
Glyma.08G025200	7.68778	3.15544928845e-05	up	hypothetical protein GLYMA_08G025200v4
Glyma.08G339500	-0.623546	0.47090365532300005	-	unknown
Glyma.11G038100	-1.06392	0.512881	-	hypothetical protein GYH30_029949
Glyma.13G253850	0.690817	0.596488	-	hypothetical protein GLYMA_13G253850v4
Glyma.10G065900	-0.99989	0.18393705533399998	-	DNA glycosylase/AP lyase ROS1 isoform X1
Glyma.04G232900	0.17274	0.889672	-	malignant T-cell-amplified sequence 1 homolog
Glyma.15G137400	1.97588	0.381194	-	hypothetical protein JHK86_042293
Glyma.01G116700	0.609906	0.7198907338160001	-	alcohol dehydrogenase-like 4
Glyma.20G036600	2.06019	0.310711	-	uncharacterized protein LOC100820215
Glyma.14G051100	8.816525044199999	0.620941	-	hypothetical protein GYH30_039066
Glyma.03G138400	0.7640923439949999	0.46934054117799995	-	G-type lectin S-receptor-like serine/threonine-protein kinase SD3-1
Glyma.02G124900	0	1	-	protein SRG1
Glyma.12G047200	-0.415909	0.17337726269200002	-	mitochondrial import receptor subunit TOM6 homolog
Glyma.14G088300	-0.143774	0.80465	-	zinc finger protein ZAT10-like
Glyma.18G109100	0.626212	0.549509	-	putative callose synthase 6 isoform X1
Glyma.01G106700	0.83122	0.376671	-	copper transporter 2
Glyma.08G066700	0.449612	0.398111	-	zinc finger protein 385B
Glyma.17G090100	0.272325	0.774138	-	CASP-like protein 4A3
Glyma.07G195500	-0.251806	0.5813129319520001	-	general transcription and DNA repair factor
Glyma.10G062700	-0.0966557	0.790335	-	uncharacterized protein LOC100798276
Glyma.02G240900	0.410343	0.486127	-	expansin-A13
Glyma.12G188400	0	1	-	hypothetical protein GLYMA_12G188400v4
Glyma.02G103900	-0.520901	0.0663809180182	-	polyadenylate-binding protein 2
Glyma.09G125500	0	1	-	hypothetical protein JHK87_024849
Glyma.13G368200	0.251659	0.740758	-	hypothetical protein GLYMA_13G368200v4
Glyma.10G287700	1.79109	0.492714	-	aluminum-activated malate transporter 12
Glyma.20G000600	8.10474	0.666151	-	nuclear transcription factor Y subunit B-6
Glyma.08G087800	0.0910011	0.8633723906020001	-	uncharacterized protein LOC100305971
Glyma.06G078300	-0.379695	0.735422	-	uncharacterized protein LOC100804399
Glyma.01G159450	7.399370504710001	0.666151	-	uncharacterized protein LOC114405605
Glyma.01G025900	-8.14175	0.626049	-	hypothetical protein GLYMA_01G025900v4
Glyma.12G060900	0.370509	0.9138623306649999	-	laccase-2
Glyma.19G021001	0	1	-	hypothetical protein GLYMA_19G021001v4
Glyma.07G007000	0.8737397414270001	0.513869	-	RecName: Full=Seed linoleate 9S-lipoxygenase; AltName: Full=Lipoxygenase
Glyma.16G023200	0.587637	0.167658	-	protein KINESIN LIGHT CHAIN-RELATED 1
Glyma.07G067500	-0.0680354	0.8794870486849999	-	uncharacterized protein LOC100789583
Glyma.06G124100	0.0481235155479	0.9426358888359999	-	uncharacterized protein LOC100806693
Glyma.11G066200	0	1	-	hypothetical protein JHK87_030149
Glyma.13G282100	0.312015	0.9013530122810001	-	transcription factor MYB41
Glyma.10G263251	0	1	-	hypothetical protein GLYMA_10G263251v4
Glyma.07G268700	1.37055	0.00252919358497	-	polyphosphoinositide binding protein Ssh1p
Glyma.08G122100	0	1	-	hypothetical protein JHK82_021160
Glyma.15G060900	-0.321617	0.624033	-	uncharacterized protein LOC102665280
Glyma.08G043000	0.483888	0.35654103390600006	-	hypothetical protein JHK87_020328
Glyma.18G111200	-0.324708	0.568395	-	phi class glutathione S-transferase
Glyma.11G000500	-0.679041	0.138319	-	scopoletin glucosyltransferase
Glyma.19G082700	0	1	-	hypothetical protein JHK86_052812
Glyma.12G067902	-0.454769	0.52108	-	yrdC domain-containing protein, mitochondrial isoform X2
Glyma.04G067600	0.07834841691060002	0.920391	-	DEAD-box ATP-dependent RNA helicase 15
Glyma.09G131050	0	1	-	hypothetical protein GLYMA_09G131050v4
Glyma.10G018350	0	1	-	caffeoylshikimate esterase-like
Glyma.15G166700	-0.483383	0.48212	-	DNA ligase 4 isoform X2
Glyma.10G081000	0.17995564635800002	0.866535	-	hypothetical protein JHK86_027417
Glyma.02G163300	-0.020751	0.9011291936329999	-	CDPK-related kinase 1
Glyma.06G226451	0	1	-	hypothetical protein GLYMA_06G226451v4
Glyma.09G013800	-10.6295	0.261495	-	heavy metal-associated isoprenylated plant protein 7
Glyma.19G130600	0.5204880728469999	0.514776	-	uncharacterized protein LOC100305712
Glyma.09G186300	0.893285	0.0466980742425	-	hypothetical protein GLYMA_09G186300v4
Glyma.12G119000	-0.0975327	0.831921	-	uncharacterized protein LOC102660628
Glyma.02G238051	0	1	-	hypothetical protein GLYMA_02G238051v4
Glyma.12G105300	1.0930685564899998	0.30297480538800003	-	hypothetical protein JHK87_033302
Glyma.19G262500	-0.0328487	0.92408	-	translation initiation factor eIF-2B subunit alpha
Glyma.12G117300	-10.62	0.48587	-	hypothetical protein GLYMA_12G117300v4
Glyma.11G095501	0.19535579616999998	0.8737251965889999	-	hypothetical protein GLYMA_11G095501v4
Glyma.19G240100	-0.00719448	0.9405753935019999	-	Acyl carrier protein 1, chloroplastic-like
Glyma.08G197400	-0.1822	0.846343	-	glycosyltransferase BC10
Glyma.05G044700	0.794546	0.7687702652689999	-	hypothetical protein GYH30_011563
Glyma.02G203800	-0.601699	0.160897	-	probable WRKY transcription factor 32
Glyma.13G305300	0	1	-	hypothetical protein GLYMA_13G305300v4
Glyma.10G154100	-1.46259	0.7234014231370001	-	microtubule-binding protein TANGLED
Glyma.20G167500	1.7460796835599999	0.46304362573799995	-	abscisic stress ripening-like protein
Glyma.02G036300	0.35073577129600003	0.5354803615739999	-	ATP-citrate synthase alpha chain protein 1-like
Glyma.02G106100	0.32126	0.46628926962800005	-	peroxisomal adenine nucleotide carrier 1
Glyma.02G004000	0.7128275635519999	0.191939	-	Glycolipid transfer protein 1-like
Glyma.05G058700	0.0627190646794	0.9937020734659999	-	vesicle-associated protein
Glyma.02G222000	-7.18877	0.5876197864180001	-	hypothetical protein GLYMA_02G222000v4
Glyma.16G145100	2.74177	0.00119193783191	-	putative alpha/beta hydrolase
Glyma.11G165100	0.146848	0.9313713541940001	-	glucan endo-1,3-beta-glucosidase 9
Glyma.09G047400	0	1	-	probable purine permease 4
Glyma.05G138800	-0.0276382	0.9484739948790001	-	Probable transmembrane ascorbate ferrireductase 3-like
Glyma.17G086600	0.09946441780960001	0.9857038891750001	-	FKBP12-interacting protein of 37 kDa isoform
Glyma.13G234300	-0.0427294	0.7985394113969999	-	hypothetical protein JHK87_037042
Glyma.13G111100	0	1	-	hypothetical protein GYH30_035832
Glyma.20G151100	0.131206	0.737827	-	AUGMIN subunit 2
Glyma.15G005232	0	1	-	hypothetical protein GLYMA_15G005232v4
Glyma.05G172800	0.0739220549019	0.991497	-	uncharacterized protein LOC100781005
Glyma.10G227000	0	1	-	hypothetical protein JHK87_028857
Glyma.18G060250	0	1	-	keratin-associated protein 6-2-like
Glyma.17G192300	0.303859	0.6712940051340001	-	hypothetical protein GLYMA_17G192300v4
Glyma.17G085500	1.4425283980899999	0.616437	-	hypothetical protein GLYMA_17G085500v4
Glyma.07G270100	0.011788010494999999	0.8200529209049999	-	snRNA-activating protein complex subunit isoform X5
Glyma.17G237600	0.07587987590180001	0.9696140091509999	-	hypothetical protein JHK86_048553
Glyma.19G022100	1.22131	0.0191120194446	-	myb-related protein 306
Glyma.02G305700	0.43789106958499996	0.15495	-	OBERON-like protein
Glyma.01G064100	0	1	-	agamous-like MADS-box protein MADS2 isoform X2
Glyma.02G183302	0	1	-	hypothetical protein GLYMA_02G183302v4
Glyma.08G230100	0.46515748283799996	0.7573526514319999	-	SRPBCC domain-containing protein
Glyma.06G198100	-0.128554	1	-	flavin-containing monooxygenase FMO GS-OX-like 9
Glyma.08G097700	-0.197046	0.7130364991600001	-	KH domain-containing protein At4g18375
Glyma.07G181500	-0.479509	0.310677	-	uncharacterized protein LOC100811866
Glyma.06G029200	-0.855494	0.445086	-	BEL1-like homeodomain protein 11
Glyma.13G184500	0.943735	0.410492	-	uncharacterized protein LOC100804023 isoform X1
Glyma.12G189666	0.15218761125299998	0.9999069671590001	-	hypothetical protein GLYMA_12G189666v4
Glyma.06G019000	0.054895357400599996	0.9188173404209999	-	hypothetical protein GYH30_013813
Glyma.15G087000	-0.766906	0.541122	-	hypothetical protein GYH30_041775
Glyma.09G247800	1.7233	0.452795	-	hypothetical protein JHK87_026048
Glyma.17G197401	-0.842038	0.7549534314409999	-	hypothetical protein GLYMA_17G197401v4
Glyma.20G243900	-0.106156	0.850138	-	-
Glyma.15G228400	0.344266	0.9864944263950001	-	hypothetical protein JHK87_043292
Glyma.09G062101	0.286267	0.720317	-	hypothetical protein GLYMA_09G062101v4
Glyma.16G025800	-0.192742	0.631064	-	hypothetical protein GLYMA_16G025800v4
Glyma.13G024900	0	1	-	hypothetical protein GYH30_034910
Glyma.09G023800	-0.0440821	0.8683756523939999	-	nuclear transcription factor Y subunit A-8
Glyma.08G340800	-0.46892	0.371835	-	phosphatidylinositol 4-phosphate 5-kinase 5 isoform X1
Glyma.10G164700	0.848212	0.5169349039360001	-	hypothetical protein JHK87_028282
Glyma.13G257900	0	1	-	hypothetical protein JHK87_037268
Glyma.06G241100	-10.8008	0.20713736330200003	-	hypothetical protein JHK85_016725
Glyma.11G111300	-0.239252	0.521355	-	TATA box-binding protein-associated factor RNA polymerase
Glyma.07G070600	-0.0221749	0.8405757347930001	-	post-GPI attachment to proteins factor 3
Glyma.02G312100	-1.56594	0.5126	-	hypothetical protein JHK85_006074
Glyma.13G038500	0	1	-	transcription factor MYB17
Glyma.10G075200	0.157298	0.7419152553239999	-	sorting nexin-1-like isoform X1
Glyma.03G134500	1.45937	0.048561997329799995	-	zeatin O-glucosyltransferase
Glyma.10G176900	-0.47232	0.608819	-	probable fructokinase-5
Glyma.13G257000	8.29924	0.686008	-	MADS-box protein JOINTLESS-like isoform X3
Glyma.20G100451	-12.0018	0.459013	-	hypothetical protein GLYMA_20G100451v4
Glyma.10G150700	0	1	-	probable pectinesterase/pectinesterase inhibitor 21
Glyma.06G028200	0.283394	0.816618	-	hypothetical protein JHK86_014230
Glyma.10G174500	-3.1315	0.00159451048273	-	hypothetical protein GLYMA_10G174500v4
Glyma.20G216800	0	1	-	-
Glyma.11G088400	0.0103484794472	0.903328	-	AT-rich interactive domain-containing protein 6
Glyma.03G236900	0.13290745732200002	0.7880871027230001	-	sucrose nonfermenting 4-like protein
Glyma.02G032800	0.271745	0.719825	-	threonine--tRNA ligase, mitochondrial 1
Glyma.19G071451	0	1	-	hypothetical protein GLYMA_19G071451v4
Glyma.07G077800	-7.88226	0.654356	-	hypothetical protein GYH30_017719
Glyma.05G240000	-0.236407	0.705679	-	glutamyl-tRNA(Gln) amidotransferase subunit B, chloroplastic/mitochondrial
Glyma.11G041701	-11.001	0.271327	-	hypothetical protein GLYMA_11G041701v4
Glyma.01G168700	-3.53572	0.022418479726999996	-	hypothetical protein GYH30_001839
Glyma.08G209200	0.45142077470299996	0.664649	-	uncharacterized protein LOC100778209
Glyma.15G272900	-0.332807	0.629258	-	uncharacterized protein LOC100787464
Glyma.15G112300	-0.207282	0.6967140879289999	-	pyrophosphate--fructose 6-phosphate 1-phosphotransferase subunit beta
Glyma.17G027500	0.344258	0.672476	-	uncharacterized protein LOC100798085
Glyma.03G207500	-0.814493	0.007183558103709999	-	putative 60S ribosomal protein L21
Glyma.04G153800	0	1	-	hypothetical protein GLYMA_04G153800v4
Glyma.08G269366	0	1	-	hypothetical protein GLYMA_08G269366v4
Glyma.16G052700	-0.312026	0.36695471265100005	-	regulation of nuclear pre-mRNA domain-containing protein
Glyma.11G075800	-0.0128426	0.9933271425970001	-	zinc finger CCCH domain-containing protein 6
Glyma.09G073900	-1.03322	0.7707551760019999	-	photosystem II subunit X-like protein
Glyma.05G175900	-0.191082	0.6762192719850001	-	protein SCAI homolog isoform X1
Glyma.09G133875	-1.45948	0.173552	-	hypothetical protein GLYMA_09G133875v4
Glyma.04G036100	-1.27498	0.967801	-	protein NRT1/ PTR FAMILY 4.5
Glyma.08G067000	-0.169601	0.7478491365819999	-	uncharacterized protein LOC100500139
Glyma.16G193000	0	1	-	hypothetical protein GLYMA_16G193000v4
Glyma.18G124500	0.145091	0.952929	-	probable LRR receptor-like serine/threonine-protein kinase At1g14390
Glyma.19G004300	2.63631	0.00253644722734	-	hypothetical protein GLYMA_19G004300v4
Glyma.07G018600	1.19229	0.137718	-	hypothetical protein GYH30_017124
Glyma.16G129750	-8.424	0.800555	-	hypothetical protein GLYMA_16G129750v4
Glyma.17G236000	0	1	-	hypothetical protein JHK86_048534
Glyma.07G069600	-0.836599	0.296974	-	ascorbate transporter, chloroplastic
Glyma.11G172900	-2.12185	0.111168	-	hypothetical protein JHK85_032329
Glyma.18G018600	-0.360445	0.430805	-	inositol-3-phosphate synthase isoform X2
Glyma.14G099100	0.355731	0.509192	-	peroxisome biogenesis factor 10
Glyma.18G026500	1.52124	0.133093	-	probable 2-oxoglutarate-dependent dioxygenase At5g05600
Glyma.09G152300	-0.085679	0.742885	-	K(+) efflux antiporter 5
Glyma.05G081900	0.24619568062199998	0.670118	-	serine/threonine-protein kinase SAPK10
Glyma.07G213000	0.211473	0.755261	-	cold-regulated protein 27 isoform X2
Glyma.07G050900	0	1	-	probable L-gulonolactone oxidase 4
Glyma.13G346700	0.242609	0.7724	-	endochitinase PR4
Glyma.03G210300	0.017000980954899998	0.972978	-	OVARIAN TUMOR DOMAIN-containing deubiquitinating enzyme 5-like
Glyma.13G029100	-3.41799	0.383389	-	hypothetical protein JHK87_035021
Glyma.13G085200	9.85888	0.580058	-	hypothetical protein JHK87_035606
Glyma.16G199300	-0.191798	0.567457	-	zinc finger CCCH domain-containing protein 48
Glyma.04G211200	0	1	-	hypothetical protein GYH30_010638
Glyma.08G049800	1.66429	0.682051	-	hypothetical protein GYH30_020281
Glyma.14G153800	0	1	-	hypothetical protein GYH30_040075
Glyma.09G135000	0	1	-	hypothetical protein GLYMA_09G135000v4
Glyma.09G247100	0.045929206637900004	0.978631	-	putative acyl carrier protein, mitochondrial
Glyma.20G103600	-0.709464	0.46059472974200005	-	hypothetical protein JHK86_055864
Glyma.05G088700	0.941663	0.182256	-	hypothetical protein JHK86_012224
Glyma.02G045000	0.95825	0.237958	-	aspartyl protease family protein 1 isoform
Glyma.08G341600	1.50673	0.24471929549899998	-	kunitz family trypsin and protease inhibitor
Glyma.13G294800	1.3892453197699999	0.224131	-	reticulon-like protein B17
Glyma.08G035102	0.283927	0.71445	-	hypothetical protein GLYMA_08G035102v4
Glyma.18G296900	0	1	-	hypothetical protein GLYMA_18G296900v4
Glyma.02G136200	-0.0314506	0.82011	-	gibberellin 20 oxidase 1-like
Glyma.03G031300	11.6107	0.00543563997724	-	hypothetical protein JHK85_006372
Glyma.18G248400	0.09343362047749999	0.9383059446349999	-	cysteine protease ATG4 isoform X2
Glyma.04G094300	-0.197832	0.49681501368299996	-	mechanosensitive ion channel protein 2, chloroplastic
Glyma.16G071500	-0.32129	0.626826	-	hypothetical protein GLYMA_16G071500v4
Glyma.02G296400	-0.429899	0.12295255668199999	-	glycerophosphodiester phosphodiesterase GDPDL1
Glyma.07G234300	0.499218	0.251366	-	Pti1 kinase-like protein
Glyma.20G093200	-0.214341	0.609476	-	receptor protein kinase
Glyma.15G047400	-0.360625	0.57538	-	RHOMBOID-like protein 10, chloroplastic isoform X1
Glyma.19G145200	1.00748	0.128827	-	polygalacturonase inhibitor
Glyma.10G208600	0	1	-	hypothetical protein JHK87_028691
Glyma.12G034900	8.28437	0.686008	-	auxin-induced protein X10A-like
Glyma.04G088100	0.025444607819999996	0.779126	-	KH domain-containing protein HEN4 isoform X2
Glyma.06G139800	-0.504925	0.17051213191599998	-	COP1-interacting protein 7 isoform X2
Glyma.17G131800	0.896724	0.709374	-	ethylene-responsive transcription factor ERF027
Glyma.16G070400	-0.618343	0.127609	-	altered inheritance of mitochondria protein 32
Glyma.02G288400	0.011112	0.850973	-	Ubiquinone biosynthesis O-methyltransferase, mitochondrial-like
Glyma.13G233600	-8.83762	0.5105316056920001	-	hypothetical protein GLYMA_13G233600v4
Glyma.08G064000	0	1	-	hypothetical protein JHK87_020526
Glyma.01G090300	0	1	-	hypothetical protein GYH30_000968
Glyma.19G023200	-0.0780344	0.86591	-	C2C2-Zn Dof transcription factor
Glyma.07G009200	-0.0708012	0.812295	-	uncharacterized protein LOC100526960
Glyma.03G087801	0	1	-	hypothetical protein GLYMA_03G087801v4
Glyma.04G247700	0.017510716253299998	0.9479996590649999	-	delta-aminolevulinic acid dehydratase, chloroplastic
Glyma.12G088300	0.332796	0.63836	-	protein ADP-ribosyltransferase PARP3 isoform X3
Glyma.06G074260	1.65016	0.673852	-	hypothetical protein GLYMA_06G074260v4
Glyma.18G111400	0.41403082837899996	0.535592	-	disease resistance RPP13-like protein 4
Glyma.18G005400	-0.241248	0.558694	-	F-box only protein 6 isoform X3
Glyma.18G223900	0.308459	0.604912	-	cucumber peeling cupredoxin
Glyma.20G087650	0	1	-	hypothetical protein GLYMA_20G087650v4
Glyma.05G217400	0.166495	0.777468	-	GDSL esterase/lipase At4g10955
Glyma.13G325800	-0.835038	0.16826469160100002	-	uncharacterized protein LOC100814909
Glyma.17G023900	-4.1467	0.20084501644699998	-	monothiol glutaredoxin-S2
Glyma.20G031000	0	1	-	ethylene-responsive transcription factor ERN2
Glyma.16G119900	-12.2897	0.00037231118350699997	down	hypothetical protein GYH30_044883
Glyma.09G202700	0.146842	0.702376	-	uncharacterized protein LOC100527180 isoform 2
Glyma.03G177200	-0.0444461	0.949182	-	uncharacterized protein LOC100819096
Glyma.01G101000	-0.264417	0.437375	-	L-type lectin-domain containing receptor kinase S.4
Glyma.16G193900	-5.82765	0.679251	-	hypothetical protein GLYMA_16G193900v4, partial
Glyma.04G134900	-0.00221701	0.928114	-	decapping protein 5-like protein
Glyma.18G224700	0	1	-	hypothetical protein JHK87_051006
Glyma.09G121100	0	1	-	hypothetical protein GLYMA_09G121100v4
Glyma.07G206601	1.5004947458000002	0.9731693844410001	-	hypothetical protein GLYMA_07G206601v4
Glyma.19G245400	-0.630169	0.20127545432799998	-	wound-induced protein precursor
Glyma.20G191400	-0.172926	0.48656137023400003	-	uncharacterized protein LOC100805607 isoform X2
Glyma.17G163700	0.0849055318253	0.9837932941869999	-	casein kinase II subunit alpha-2-like
Glyma.03G218200	9.79638	0.284502	-	transcription factor MYB111
Glyma.06G076800	7.71351	0.826825	-	hypothetical protein JHK87_014569
Glyma.01G204700	-2.76321	0.477681	-	chlorophyll A-B binding family protein
Glyma.05G035000	0.8215932163799999	0.23698543090799998	-	nucleobase-ascorbate transporter 6
Glyma.13G363600	8.08467	0.666151	-	probable E3 ubiquitin-protein ligase makorin-2
Glyma.17G134400	0	1	-	hypothetical protein GYH30_047182
Glyma.16G173200	-1.20403	0.038554074230400005	-	hypothetical protein GLYMA_16G173200v4
Glyma.07G040400	0.76012	0.250197	-	uncharacterized protein LOC100803697 isoform X2
Glyma.02G152800	-0.334026	0.49244659972599997	-	protein TRANSPORT INHIBITOR RESPONSE 1A
Glyma.16G077800	1.05025	0.455227	-	hypothetical protein GYH30_044449
Glyma.08G323800	-0.333858	0.7719645887980001	-	hypothetical protein GLYMA_08G323800v4
Glyma.11G215600	0.362778	0.731765	-	condensin complex subunit 3
Glyma.13G172700	-0.575576	0.254209	-	WUSCHEL-related homeobox 9
Glyma.11G061000	-0.0889173	0.7981428088249999	-	tetratricopeptide repeat superfamily protein
Glyma.03G073748	0.648351	0.37225644604099994	-	hypothetical protein GLYMA_03G073748v4
Glyma.18G014250	0	1	-	RING-H2 finger protein ATL34-like
Glyma.08G154201	9.841826393869999	0.666151	-	hypothetical protein GLYMA_08G154201v4
Glyma.17G094300	-0.407885	0.392859	-	pentatricopeptide repeat-containing protein At1g74850, chloroplastic isoform
Glyma.18G196600	0	1	-	hypothetical protein JHK85_051737
Glyma.02G132400	-0.127672	0.732853	-	LAG1 longevity assurance homolog 2 isoform
Glyma.09G014300	1.0068446631399999	0.505997	-	trihelix transcription factor GTL1
Glyma.10G068201	0	1	-	hypothetical protein GLYMA_10G068201v4
Glyma.19G157400	0.0681168514684	0.9796305787399999	-	hypothetical protein JHK85_054545
Glyma.18G036102	-0.0624796	0.87088	-	hypothetical protein GLYMA_18G036102v4
Glyma.18G262450	-0.811107	0.275474	-	hypothetical protein GLYMA_18G262450v4
Glyma.03G033900	0.8965859527310001	0.531687	-	cyclin-U2-1-like
Glyma.06G207600	1.18411	0.7558088115610001	-	protein SOB FIVE-LIKE 4 isoform X1
Glyma.14G075300	-1.21921	0.0009379139313300001	-	phosphatidylinositol transfer protein 3
Glyma.04G147000	0.135768	0.776617	-	EIN3-binding F-box protein 1
Glyma.10G241100	-9.91291	0.318394	-	hypothetical protein GLYMA_10G241100v4
Glyma.12G147600	0.16988870522100002	0.726503	-	uncharacterized protein LOC100527638
Glyma.06G126350	0	1	-	hypothetical protein GLYMA_06G126350v4
Glyma.01G235700	0.34058840017700004	0.6440340137439999	-	DExH-box ATP-dependent RNA helicase DExH16, mitochondrial
Glyma.08G103100	-0.650721	0.139771	-	U-box domain-containing protein 6
Glyma.14G170600	-6.75951	0.679251	-	probable glucan 1,3-beta-glucosidase A
Glyma.12G021700	0.023537700220699998	0.933646	-	hexokinase-3
Glyma.05G078300	0.352779	0.591519	-	hypothetical protein GYH30_011930
Glyma.11G238800	0.7936248506649999	0.245687	-	myo-inositol-3-phosphate synthase
Glyma.15G178700	-6.64179	0.800555	-	hypothetical protein JHK86_042706
Glyma.09G084500	-0.240932	0.504297	-	hypothetical protein GLYMA_09G084500v4
Glyma.08G103800	-0.354293	0.448879	-	probable arabinosyltransferase ARAD1 isoform X1
Glyma.16G069700	0	1	-	hypothetical protein GYH30_044373
Glyma.13G035400	-0.308364	0.5314746770650001	-	hypothetical protein GLYMA_13G035400v4
Glyma.13G011200	7.1904831733800005	0.642699	-	hypothetical protein GLYMA_13G011200v4
Glyma.07G242000	0.610234	0.11565458345999999	-	hypothetical protein GLYMA_07G242000v4
Glyma.01G108700	-0.114172	0.8907004996879999	-	putative PAR1 protein precursor
Glyma.12G035100	10.278217121499999	0.686008	-	hypothetical protein JHK86_032795
Glyma.12G115000	0	1	-	hypothetical protein GLYMA_12G115000v4
Glyma.14G017900	0.35052255519000003	0.498096	-	putative BPI/LBP family protein At1g04970
Glyma.04G032400	0.506113	0.452118	-	uncharacterized protein LOC100805062
Glyma.15G192800	0.43447	0.9729932197769999	-	hypothetical protein GLYMA_15G192800v4
Glyma.12G137901	0	1	-	hypothetical protein GLYMA_12G137901v4
Glyma.09G160700	-0.4521	0.334196	-	uncharacterized protein LOC102663456 isoform X3
Glyma.20G050900	-0.191439	0.5666858388189999	-	non-structural maintenance of chromosomes element 1
Glyma.02G109900	-0.825142	0.1255	-	protein SHORT ROOT IN SALT MEDIUM
Glyma.04G122300	-1.14556	0.433733	-	hypothetical protein JHK87_009697
Glyma.16G162900	-9.52301	0.39194977187700003	-	probable xyloglucan endotransglucosylase/hydrolase protein 8 isoform
Glyma.02G103200	0	1	-	transcription factor bHLH95
Glyma.08G339800	-8.38624	0.318565	-	hypothetical protein GLYMA_08G339800v4
Glyma.18G116200	-0.345719	0.6285328466960001	-	hypothetical protein GYH30_049693
Glyma.06G043900	-0.0332579	0.940402	-	putative cyclin-A3-1
Glyma.20G108200	0	1	-	hypothetical protein GYH30_055487
Glyma.03G132000	-0.836271	0.134834	-	GTP-binding protein BRASSINAZOLE INSENSITIVE PALE GREEN
Glyma.06G308100	0.43232554900200004	0.826322	-	condensin complex subunit 2
Glyma.14G194100	0.600112	0.213312	-	zinc finger CCCH domain-containing protein 66
Glyma.05G191500	1.2593464389700002	0.159254	-	uncharacterized protein LOC102660360
Glyma.19G052500	-8.40462	0.679251	-	hypothetical protein JHK86_052422
Glyma.02G187500	0	1	-	uncharacterized protein LOC100305810
Glyma.18G276100	0	1	-	TPD1 protein homolog 1A
Glyma.02G201900	9.36637	0.686008	-	uncharacterized protein LOC100780740
Glyma.04G235200	-0.00636093	0.86948	-	soluble starch synthase 1, chloroplastic/amyloplastic
Glyma.06G074400	0.634764	0.10893217071799999	-	hypothetical protein GYH30_014365
Glyma.07G010600	-0.383852	0.266164	-	uncharacterized protein LOC100305896
Glyma.10G008021	1.1535621465299999	0.19164190514199997	-	uncharacterized protein At4g14450, chloroplastic
Glyma.09G038700	0.5708160684220001	0.19245934853799998	-	hypothetical protein GLYMA_09G038700v4
Glyma.13G328300	-0.0303231	0.89348	-	protein disulfide-isomerase 5-1-like precursor
Glyma.02G124500	-1.05775	0.000509098938027	down	heat shock protein 90-5, chloroplastic
Glyma.18G086300	-0.508938	0.683109	-	hypothetical protein GLYMA_U031329v4
Glyma.02G198000	-0.155841	0.654998	-	protein SMAX1-LIKE 3
Glyma.11G207000	-0.294371	0.886209	-	cysteine-rich receptor-like protein kinase precursor
Glyma.14G091300	0.704653	0.592771	-	endo-1,4-beta-xylanase 1 isoform X1
Glyma.09G047300	-0.377692	0.715556	-	DNA replication licensing factor MCM6
Glyma.17G026300	0.212998	0.786767	-	putative F-box protein At1g67623
Glyma.12G043100	-0.184097	0.642976	-	hypothetical protein GLYMA_12G043100v4
Glyma.18G106800	-0.133928	0.535255	-	Mitogen-activated protein kinase 10
Glyma.13G205000	-1.33661	0.107293	-	uncharacterized protein LOC100798894
Glyma.06G184000	0	1	-	hypothetical protein JHK87_015585
Glyma.09G069100	0	1	-	hypothetical protein GLYMA_09G069100v4
Glyma.17G125200	0	1	-	hypothetical protein JHK87_047021
Glyma.13G129300	0.287876	0.897837	-	protein LOW PSII ACCUMULATION 1, chloroplastic
Glyma.14G042200	1.52003	0.644525	-	alcohol dehydrogenase-like 7
Glyma.02G240700	-0.120534	0.641117	-	autophagy protein 5
Glyma.17G233000	-0.447834	0.393375	-	pre-mRNA-processing protein 40A isoform X1
Glyma.09G052400	-0.106757	0.8502329838279999	-	protein RGF1 INDUCIBLE TRANSCRIPTION FACTOR 1
Glyma.18G093900	0.174456	0.99423	-	hypothetical protein GLYMA_18G093900v4
Glyma.08G023300	-0.257165	0.358243	-	dynamin-related protein 5A
Glyma.05G213000	-0.555199	0.104384	-	uncharacterized protein LOC100779061
Glyma.05G056700	-0.0207293	0.951728	-	probable lipid phosphate phosphatase beta
Glyma.20G021700	-0.107472	0.7505325542769999	-	exocyst complex component EXO84C
Glyma.08G247500	0.69733	0.181966	-	protein LONGIFOLIA 1
Glyma.10G224451	13.0017	0.24912848184500003	-	hypothetical protein GLYMA_10G224451v4
Glyma.01G194000	1.79653	0.5633762783240001	-	adenylyl-sulfate kinase, chloroplastic
Glyma.08G132800	-0.0942646	0.854704	-	homeodomain-leucine zipper protein 56
Glyma.18G225300	3.09076	0.11999514389900001	-	BON1-associated protein 2-like
Glyma.13G235800	-0.184008	0.5614696109049999	-	uncharacterized protein LOC100795179 precursor
Glyma.20G184500	0.48686625871399997	0.847937	-	trihelix transcription factor ASR3
Glyma.08G204300	0.997964	0.015548767049200002	-	malonate--CoA ligase isoform X1
Glyma.03G036600	1.33183	0.0256238118302	-	transcription repressor OFP1
Glyma.01G206100	0.7006004558910001	0.660861	-	uncharacterized protein LOC102668205
Glyma.01G244800	0	1	-	hypothetical protein GLYMA_01G244800v4
Glyma.01G103450	-1.86845	0.15871	-	hypothetical protein GLYMA_01G103450v4
Glyma.07G156901	15.531742393699998	6.884278320710002e-08	up	hypothetical protein GLYMA_07G156901v4
Glyma.03G001000	-0.182988	0.845254	-	cell adhesion molecule-related/down-regulated by oncogenes
Glyma.18G269400	1.29605	0.0790406103862	-	hypothetical protein GYH30_051233
Glyma.16G201300	0	1	-	helix-loop-helix domain-containing protein isoform X1
Glyma.03G130700	0.278641	0.8036128010889999	-	hypothetical protein JHK87_007201
Glyma.07G267700	0.210307	0.651182	-	heavy metal-associated isoprenylated plant protein 7
Glyma.09G156500	-0.124841	0.701186	-	histone-lysine N-methyltransferase ASHH3 isoform X1
Glyma.16G078100	7.692231894310001	0.41750289931900003	-	putative ABC transporter B family member
Glyma.20G079450	0.46532060235100003	0.870183	-	hypothetical protein GLYMA_20G079450v4
Glyma.10G010300	1.3783845921899998	0.108801	-	transcription factor MYB78
Glyma.01G034500	-10.7053	0.23114364114500002	-	hypothetical protein GYH30_000354
Glyma.03G069300	2.01462	0.0417309	-	L-type lectin-domain containing receptor kinase S.4
Glyma.10G262200	-0.0245273	0.859247	-	PRKR-interacting protein 1
Glyma.20G054900	1.5822711204700002	0.56076	-	hypothetical protein GLYMA_20G054900v4
Glyma.06G275000	0.0697236393332	0.943518	-	hypothetical protein GLYMA_06G275000v4
Glyma.17G248100	0.010370034552799999	0.984054	-	universal stress protein PHOS32
Glyma.14G190700	1.0072	0.562942	-	calmodulin-binding receptor-like cytoplasmic kinase 2
Glyma.06G093700	-8.71015	0.460266	-	hypothetical protein JHK87_014725
Glyma.09G094900	-0.405967	0.437691	-	uncharacterized protein LOC114367849
Glyma.11G138967	0.854688	0.768599	-	hypothetical protein GLYMA_11G138967v4
Glyma.08G328100	0	1	-	hypothetical protein GYH30_023157
Glyma.11G148100	0.7042566852680001	0.764305	-	fasciclin-like arabinogalactan protein 12
Glyma.11G161947	1.2023384785100002	0.762026	-	carotenoid cleavage dioxygenase 7
Glyma.02G248300	0.220878	0.669091	-	AP3-complex subunit beta-A
Glyma.12G226100	0.795305	0.260751	-	probable protein phosphatase 2C
Glyma.07G054000	1.33959	0.044549544176199996	-	MYB-like transcription factor 4
Glyma.10G247700	-0.54214	0.43140827529299997	-	pentatricopeptide repeat-containing protein At4g14850
Glyma.14G065251	2.15958	0.18299240337099998	-	hypothetical protein GLYMA_14G065251v4
Glyma.17G002100	-0.00931383	0.968219	-	protein root UVB sensitive 6
Glyma.12G085300	0.0868915	0.941882	-	hypothetical protein GYH30_033105
Glyma.02G299300	0	1	-	pectinesterase QRT1
Glyma.19G148200	0.396102	0.658393	-	metal tolerance protein C2
Glyma.18G270001	0	1	-	hypothetical protein GLYMA_18G270001v4
Glyma.15G172800	-11.2706	0.0032777887611100003	-	uncharacterized protein LOC100814053
Glyma.06G158600	-0.136577	0.746809	-	protein HESO1 isoform X1
Glyma.06G062433	0.698855	0.861471	-	hypothetical protein GLYMA_06G062433v4
Glyma.07G045967	0.0531143347459	0.923382	-	hypothetical protein JHK85_017982
Glyma.10G212100	0.33873682613399997	0.814931	-	rhomboid-like protein 19
Glyma.12G231700	0.25518031879700004	0.6918092325380001	-	uncharacterized protein LOC100815050
Glyma.08G345200	0.104786	0.851959	-	ubiquinone biosynthesis monooxygenase COQ6, mitochondrial
Glyma.20G248100	-0.0433817	0.742507	-	-
Glyma.14G201000	0.11811093928099999	0.911954	-	uncharacterized protein LOC100808660
Glyma.19G055100	0.482514	0.6628699523430001	-	cystinosin homolog isoform X1
Glyma.16G143200	0.197846	0.9135007746170001	-	uncharacterized protein LOC100816025
Glyma.02G164164	8.30317	0.666151	-	hypothetical protein GLYMA_02G164164v4
Glyma.07G017700	-0.153095	0.7020508999609999	-	protein MODIFIED TRANSPORT TO THE VACUOLE
Glyma.07G216400	2.5973	1.17724727235e-05	up	uncharacterized protein LOC100306423
Glyma.16G028200	0.36957706775700006	0.5450946025410001	-	ribonuclease 2
Glyma.07G101000	-2.17132	0.569623	-	WUSCHEL-related homeobox 1
Glyma.05G239000	-0.476034	0.289864	-	40S ribosomal protein S2-4
Glyma.05G105800	-0.279202	0.740486	-	hypothetical protein GYH30_012250
Glyma.06G185800	0.891159	0.721436	-	hypothetical protein GLYMA_06G185800v4
Glyma.13G241000	-0.328991	0.548939	-	acetohydroxy acid synthetase
Glyma.13G063050	0	1	-	hypothetical protein GLYMA_13G063050v4
Glyma.01G099000	0	1	-	hypothetical protein GYH30_001068
Glyma.03G165300	1.1154244600299998	0.26777196704399997	-	hypothetical protein GYH30_007440
Glyma.02G186600	-0.0443767	0.860302	-	probable glycerol-3-phosphate dehydrogenase
Glyma.04G052200	1.38527	0.039921117379400003	-	protein IQ-DOMAIN 1
Glyma.10G114400	0	1	-	hypothetical protein GLYMA_10G114400v4
Glyma.07G108300	0	1	-	vacuolar-sorting receptor 1 isoform X2
Glyma.01G083800	4.6605	0.826825	-	hypothetical protein GYH30_000901
Glyma.01G145501	-0.090166	0.975206	-	hypothetical protein GLYMA_01G145501v4
Glyma.18G016800	-0.299632	0.531036	-	ubiquitin-specific protease
Glyma.06G159100	-0.643418	0.26294411148200003	-	probable magnesium transporter NIPA6
Glyma.20G245400	-0.301301	0.31988602960499996	-	-
Glyma.06G051600	-0.508029	0.53022	-	Homeobox protein ATH1
Glyma.02G012100	-0.245373	0.448842	-	histone-lysine N-methyltransferase EZA1
Glyma.08G032400	-8.92174	0.679251	-	profilin
Glyma.U031222	0.19485386937600002	0.601644	-	lipoyl synthase 2, mitochondrial
Glyma.05G150600	-0.255844	0.723964	-	phloretin 4'-O-glucosyltransferase
Glyma.12G114300	-9.12609	0.38691029891199996	-	transcription factor bHLH162
Glyma.13G297500	0.317062	0.437578	-	DTW domain-containing protein isoform X2
Glyma.06G204800	-0.114977	0.855662	-	tip elongation aberrant protein 1 isoform
Glyma.07G028400	-0.165035	0.6960319418269999	-	2-methoxy-6-polyprenyl-1,4-benzoquinol methylase, mitochondrial isoform X1
Glyma.10G163500	0	1	-	uncharacterized protein At2g34160
Glyma.09G161400	1.52672	0.534439	-	TMV resistance protein N isoform X1
Glyma.19G202600	-0.850574	0.0109573342428	-	F-box protein At5g06550
Glyma.02G200200	0	1	-	protein GL2-INTERACTING REPRESSOR 1
Glyma.10G138402	0.7354757551000001	0.868083	-	hypothetical protein GLYMA_10G138402v4
Glyma.20G159100	0.00508413568736	0.931586	-	uncharacterized protein LOC121174300
Glyma.13G006800	0	1	-	hypothetical protein JHK87_034894
Glyma.09G260800	0	1	-	hypothetical protein JHK87_026171
Glyma.13G365067	-1.16799	0.276825	-	hypothetical protein GLYMA_13G365067v4
Glyma.06G190200	-0.5649	0.135633	-	HDZip I protein
Glyma.02G202500	-1.41203	0.10837282777799999	-	NADP-dependent glyceraldehyde-3-phosphate dehydrogenase
Glyma.03G044250	0	1	-	hypothetical protein GLYMA_03G044250v4
Glyma.05G047800	-0.244247	0.5786978695620001	-	exocyst complex component EXO70B1
Glyma.19G018501	-1.09108	0.29758873233000005	-	hypothetical protein GLYMA_19G018501v4
Glyma.10G025000	-0.247293	0.468463	-	hypothetical protein GLYMA_10G025000v4
Glyma.18G265000	0.12003	0.781011	-	uncharacterized protein LOC100803425
Glyma.04G096500	-1.79349	0.4483	-	hypothetical protein GLYMA_04G096500v4
Glyma.07G238550	-1.04416	0.569563	-	hypothetical protein GLYMA_07G238550v4
Glyma.09G188500	-0.269474	0.698473	-	uncharacterized protein LOC100788574
Glyma.03G077400	-0.0178071	0.832419	-	disease resistance protein RPV1
Glyma.15G261800	0.09208419417330001	0.9007828814390001	-	uncharacterized protein LOC100800880
Glyma.12G042200	2.1793	0.37416321091399996	-	hypothetical protein JHK85_033476
Glyma.14G144200	0	1	-	amino acid permease 8
Glyma.20G212200	-0.0518627	0.906997	-	AT-hook motif nuclear-localized protein 6
Glyma.06G002700	-0.145842	0.5922825662619999	-	uncharacterized protein LOC100781926 isoform X2
Glyma.16G144800	-0.0898101	0.875359	-	uncharacterized protein LOC100794694
Glyma.20G117900	0.09515081527889999	0.814911	-	chaperone protein dnaJ 15
Glyma.05G128800	8.96336	0.5733954936169999	-	uncharacterized protein LOC100789707
Glyma.18G026800	-1.77634	0.460108	-	putative serine/threonine-protein kinase-like protein CCR3
Glyma.05G041400	-1.00374	0.289492	-	plant intracellular Ras-group-related LRR protein 9
Glyma.18G054700	-0.932647	0.133787	-	uncharacterized protein LOC100799694
Glyma.13G320600	-10.083	0.23114364114500002	-	GDSL esterase/lipase At5g22810
Glyma.14G098000	0.42338047929899997	0.44092161112800005	-	guanine nucleotide-binding protein alpha-2 subunit isoform
Glyma.05G199300	0.545045	0.491203	-	uncharacterized protein LOC100305868
Glyma.02G198300	2.07534	0.09257873589269999	-	cytokinin riboside 5'-monophosphate phosphoribohydrolase LOG7
Glyma.04G249000	0.840049	0.101505	-	NAC domain-containing protein
Glyma.13G045100	-0.176346	0.9732457203389999	-	hypothetical protein GYH30_035129
Glyma.15G166100	0.799194	0.29388188701400003	-	hypothetical protein GYH30_042591
Glyma.15G147500	-0.112889	0.907987	-	hypothetical protein JHK87_042302
Glyma.17G261300	0.80612	0.281709	-	uncharacterized protein At1g76070
Glyma.03G114300	0.130081	0.921497	-	homeobox-leucine zipper protein HAT3
Glyma.17G258600	0.911386	0.664213	-	thaumatin-like protein 1 isoform X1
Glyma.02G077800	8.188901993160002	0.826825	-	hypothetical protein JHK85_003638
Glyma.08G007000	0	1	-	(+)-neomenthol dehydrogenase
Glyma.08G039200	2.22242	0.210477	-	aldehyde dehydrogenase family 2 member C5
Glyma.10G012400	0.480854	0.816872	-	uncharacterized protein LOC100783287
Glyma.18G224000	0.8398102807950001	0.200778	-	calcium-dependent lipid-binding protein
Glyma.15G026900	0.542462	0.385955	-	uncharacterized protein LOC100811539 isoform X1
Glyma.14G014700	-0.00031583	0.994558	-	serine acetyltransferase 1, chloroplastic
Glyma.06G238600	8.9294	0.826825	-	hypothetical protein JHK85_016693
Glyma.19G245200	0.5480421033380001	0.579808	-	auxin-responsive protein IAA16
Glyma.11G025500	-0.560153	0.602335	-	methyl-CpG-binding domain-containing protein 13 isoform X2
Glyma.16G034900	-1.05143	0.0100565391271	-	hypothetical protein JHK86_044290
Glyma.10G136900	0	1	-	pectinesterase
Glyma.19G076800	2.19755	0.0150586870813	-	lysine histidine transporter 1
Glyma.01G141400	0	1	-	S-protein homolog 24
Glyma.04G024300	0.457568	0.5167139330489999	-	ER lumen protein-retaining receptor erd-2.2
Glyma.07G161000	0.523465	0.602726	-	deSI-like protein At4g17486 isoform X1
Glyma.13G243000	0	1	-	hypothetical protein GLYMA_13G243000v4
Glyma.18G061100	-0.217104	0.7310153500640001	-	asparagine synthetase 1
Glyma.20G064551	10.2932	0.49059996550499996	-	hypothetical protein GLYMA_20G064551v4
Glyma.11G190600	-1.10249	0.77625	-	GDSL esterase/lipase At5g22810 isoform X1
Glyma.20G175100	1.4388	0.137001	-	calmodulin-like domain protein kinase isoenzyme beta
Glyma.01G089900	-0.172544	0.781317	-	protein decapping 5 isoform X1
Glyma.18G235300	0.0167090127951	0.9392502713519999	-	probable E3 ubiquitin-protein ligase RHB1A
Glyma.04G236900	-0.0100818	0.99736	-	glutamate synthase
Glyma.09G006200	0	1	-	stigma-specific STIG1-like protein 1
Glyma.02G012800	0.122873	0.972646	-	hypothetical protein GLYMA_02G012800v4
Glyma.14G151150	0	1	-	hypothetical protein GLYMA_14G151150v4
Glyma.16G184000	8.496627454530001	0.342866	-	hypothetical protein GLYMA_16G184000v4
Glyma.16G192600	-6.03004	0.679251	-	hypothetical protein GLYMA_16G192600v4
Glyma.15G260900	0	1	-	hypothetical protein GYH30_043504
Glyma.06G271500	-0.00628026	0.918571	-	probable serine/threonine-protein kinase abkC
Glyma.05G161700	-0.349368	0.58584	-	ER lumen protein-retaining receptor
Glyma.02G293600	-0.176976	0.601274	-	adenylyltransferase and sulfurtransferase MOCS3-like
Glyma.02G249400	0	1	-	protein RADIALIS-like 3
Glyma.03G164800	0.0986077828249	0.9141692179369999	-	vacuolar protein sorting-associated protein 2 homolog
Glyma.10G200100	-0.187834	0.7345916324869999	-	phosphoglucan phosphatase DSP4, amyloplastic isoform X2
Glyma.06G017500	-0.556809	0.486175	-	serine/threonine-protein kinase PBS1-like
Glyma.08G169451	2.3642882728599997	0.018570736680299998	-	transcription factor JUNGBRUNNEN 1
Glyma.14G088700	1.15464	0.11453145423000001	-	F-box/kelch-repeat protein At5g43190
Glyma.19G080400	0.0357136750922	0.944852	-	uncharacterized membrane protein At3g27390
Glyma.19G236600	0.48878525236299997	0.620734	-	basic 7S globulin 2 precursor
Glyma.08G265001	0	1	-	hypothetical protein GLYMA_08G265001v4
Glyma.08G077700	-0.594842	0.105296	-	pentatricopeptide repeat-containing protein At1g62260, mitochondrial
Glyma.13G193300	-1.61259	0.00358043933373	-	putative disease resistance protein At3g14460
Glyma.19G025500	0	1	-	hypothetical protein GYH30_051834
Glyma.01G202000	0.391044	0.46014438619900006	-	uncharacterized protein LOC100793483 isoform X1
Glyma.03G253000	-0.111665	0.6709930258569999	-	protein PIR
Glyma.11G148200	0	1	-	fasciclin-like arabinogalactan protein 12
Glyma.20G165500	1.85915	0.531704	-	hypothetical protein JHK86_056448
Glyma.20G142000	-0.810055	0.41079781617399996	-	thiamine thiazole synthase 2, chloroplastic
Glyma.09G076800	0	1	-	hypothetical protein GYH30_024366
Glyma.18G195800	-1.11662	0.0676911445692	-	E3 ubiquitin-protein ligase HAKAI homolog
Glyma.20G219300	-1.62826	0.262569	-	-
Glyma.10G028600	-0.191053	0.606121	-	uncharacterized protein LOC100801123
Glyma.13G041700	-0.0152138	0.9252261026559999	-	ATP-dependent zinc metalloprotease FTSH 11, chloroplastic/mitochondrial
Glyma.10G017500	-0.125646	0.703877	-	uncharacterized protein At5g01610
Glyma.15G176100	0	1	-	LOW QUALITY PROTEIN: hypothetical protein GLYMA_15G176100v4
Glyma.02G286500	2.46174	0.0571769633719	-	glycerol-3-phosphate acyltransferase 1
Glyma.10G185850	-6.67016	0.800555	-	hypothetical protein GLYMA_10G185850v4
Glyma.16G160100	-0.0349302	0.8707314159180001	-	uncharacterized protein LOC100789610
Glyma.13G362100	0.07142952191489998	0.917399	-	golgin subfamily A member 6-like protein
Glyma.10G176600	0	1	-	isoflavone 7-O-methyltransferase
Glyma.04G216300	-0.263905	0.49539885066100003	-	uncharacterized protein LOC100526896
Glyma.17G088900	0.130571	0.867852	-	Iron-sulfur cluster assembly protein 1-like
Glyma.07G057200	0.21873802051600003	0.913983	-	rhodanese-like domain-containing protein 4, chloroplastic
Glyma.03G120800	0.190369	0.71116	-	Nascent polypeptide-associated complex subunit alpha-like protein
Glyma.07G039700	7.3816871413800005	0.666151	-	putative receptor-like protein kinase At1g72540
Glyma.07G198400	-0.307699	0.643952	-	uncharacterized protein LOC100527078
Glyma.04G222500	-0.529624	0.53398	-	uncharacterized protein LOC100809314
Glyma.13G059600	9.82079	0.686008	-	hypothetical protein GLYMA_13G059600v4
Glyma.01G211600	-0.839837	0.7451095507369999	-	hypothetical protein JHK87_002454
Glyma.12G106900	-0.771351	0.921067	-	hypothetical protein GYH30_033340
Glyma.01G037400	0.40307784407499997	0.5335519292450001	-	zinc finger MYND domain-containing protein 15
Glyma.08G293900	0.013424689271700001	0.866708	-	phospholipid-transporting ATPase 3
Glyma.10G015400	0	1	-	hypothetical protein GLYMA_10G015400v4
Glyma.02G036700	0.46207	0.66038	-	protein trichome birefringence-like 2
Glyma.17G122000	0.15378941840500002	0.802637	-	oleosin G
Glyma.01G229200	0.653749	0.711694	-	hypothetical protein GLYMA_01G229200v4
Glyma.12G028100	-0.630521	0.407609	-	pre-mRNA-processing protein 40C isoform X1
Glyma.05G088952	12.5239	0.000496604926286	up	hypothetical protein GLYMA_05G088952v4
Glyma.07G267001	-0.972071	0.39006766335799997	-	hypothetical protein GLYMA_07G267001v4
Glyma.09G053700	7.10598	0.666151	-	uncharacterized protein LOC100808896 isoform X1
Glyma.19G244800	1.21246	0.272691	-	hypothetical protein GLYMA_19G244800v4
Glyma.13G357100	0.244455	0.627304	-	homeobox-leucine zipper protein GLABRA 2
Glyma.14G150300	0.327152	0.57105	-	uncharacterized protein At4g08330, chloroplastic
Glyma.02G106500	0.150537	0.948443	-	cullin-3A
Glyma.20G099100	4.38585	0.0015205085607499999	-	C2H2-type zinc finger domain-containing protein
Glyma.18G257100	0	1	-	polyvinylalcohol dehydrogenase
Glyma.11G128200	-0.616417	0.6314541086609999	-	hypothetical protein JHK85_031477
Glyma.08G090850	-1.16768	0.603842	-	hypothetical protein GLYMA_08G090850v4
Glyma.01G146300	0.300183	0.8199360139090001	-	probable lactoylglutathione lyase, chloroplastic
Glyma.18G216300	0.292543	0.627377	-	flocculation protein FLO11 isoform X1
Glyma.03G014400	2.67159	0.0159248387841	-	(+)-neomenthol dehydrogenase
Glyma.09G026100	0.7211024687119999	0.281787	-	tubulin beta chain
Glyma.04G096800	0.41240927439400005	0.551861	-	protein CLT2, chloroplastic
Glyma.10G077600	0.160924	0.680568	-	ubiquitin-conjugating enzyme E2 variant 1D
Glyma.20G128900	0.388068	0.355931	-	reticulon-like protein
Glyma.04G148400	-0.115253	0.7061345622699999	-	protein kinase PINOID 2
Glyma.13G031400	0	1	-	protein DOWN-REGULATED IN DIF1 11
Glyma.09G008100	-0.265546	0.757378	-	plastid-lipid-associated protein, chloroplastic
Glyma.15G208700	6.922594312999999	0.666151	-	protein ENHANCED DISEASE RESISTANCE 2-like
Glyma.06G298400	0.402034	0.6994936359639999	-	hypothetical protein GLYMA_06G298400v4
Glyma.10G194000	0.39660465193000005	1	-	UDP-glycosyltransferase 79A6
Glyma.02G105900	-0.731068	0.103969	-	transcription factor TCP15
Glyma.06G282200	-1.31562	0.609789	-	auxin-induced protein X15
Glyma.09G261200	1.28876	0.98536	-	FT-interacting protein 3
Glyma.09G163600	-0.126837	0.920387	-	miraculin
Glyma.06G051000	0.26806	0.580717	-	uncharacterized protein LOC100527612
Glyma.14G060200	-0.109159	0.7967640210699999	-	Pleckstrin homology domain-containing protein 1-like
Glyma.06G023400	0.48852658290299994	0.639828	-	uncharacterized protein LOC100802281
Glyma.11G160000	1.1468558436799998	0.00997229973125	-	expansin-A4 precursor
Glyma.16G140400	-1.004	0.837193	-	hypothetical protein JHK86_045442
Glyma.13G268100	-0.964768	0.572254	-	probable LRR receptor-like serine/threonine-protein kinase At3g47570
Glyma.16G094000	0	1	-	hypothetical protein GLYMA_16G094000v4
Glyma.10G148100	-0.166488	0.625674	-	uncharacterized protein LOC100805542 isoform X1
Glyma.13G186100	0	1	-	putative pectinesterase/pectinesterase inhibitor 24
Glyma.19G132500	0	1	-	hypothetical protein GLYMA_19G132500v4
Glyma.03G134100	0.284639	0.816308	-	UDP-URONIC ACID TRANSPORTER 1
Glyma.16G209900	-0.418054	0.43216943780100003	-	acyl-carrier-protein phosphodiesterase PptH
Glyma.10G121542	0.336584	0.554468	-	protein SMAX1-LIKE 3
Glyma.11G154500	0.287812	0.963293	-	DNA-directed RNA polymerase V subunit 5C
Glyma.14G009600	0.152339	0.7367036505519999	-	cytosolic enolase 3
Glyma.19G144000	0.875932	0.630784	-	hypothetical protein GLYMA_19G144000v4
Glyma.07G134000	-0.214531	0.617964	-	protein FAR-RED ELONGATED HYPOCOTYL 1
Glyma.19G168000	-0.542054	0.4686	-	plasmodesmata-located protein 1
Glyma.15G149200	0.41126561219999996	0.790724	-	hypothetical protein GYH30_042415
Glyma.04G166200	0	1	-	hypothetical protein GYH30_010174
Glyma.06G007602	0	1	-	hypothetical protein GLYMA_06G007602v4
Glyma.17G102300	-0.023539	0.8462319629520001	-	pentatricopeptide repeat-containing protein At5g61370, mitochondrial
Glyma.14G110000	0.23515218867100002	0.861208	-	hypothetical protein GYH30_039682
Glyma.03G170900	-2.4609	1	-	glycine-rich protein 5
Glyma.17G089932	0	1	-	hypothetical protein GLYMA_17G089932v4
Glyma.03G004300	1.5162497405000002	0.129063	-	dihydrofolate reductase-like
Glyma.12G160300	0.190175	0.8771975777140001	-	uncharacterized protein LOC100790420
Glyma.08G258700	-0.365119	0.36345864992700005	-	importin beta-like SAD2
Glyma.20G239600	0.218475	0.778978	-	-
Glyma.08G052150	2.88143	0.37223371603600003	-	hypothetical protein GLYMA_08G052150v4
Glyma.08G296700	-0.0984966	0.790224	-	mitochondrial outer membrane protein porin of
Glyma.12G209500	0.6669364290600001	0.6370507911559999	-	seed biotin-containing protein SBP65
Glyma.02G208800	0.9262459332200002	0.18779397188000002	-	VQ motif-containing protein 9
Glyma.15G169100	11.572	0.0460606436849	-	xyloglucan endotransglucosylase
Glyma.19G081951	0	1	-	hypothetical protein GLYMA_19G081951v4
Glyma.13G119500	1.44367	0.00633511949592	-	CBL-interacting serine/threonine-protein kinase 1
Glyma.05G239800	0	1	-	two-component response regulator ARR14
Glyma.12G172300	-1.09277	0.0435825832036	-	uncharacterized protein LOC100817341
Glyma.14G106200	1.4643821260499998	0.562537	-	hypothetical protein GYH30_039638
Glyma.20G181500	0.0658836981608	0.953703	-	OVARIAN TUMOR DOMAIN-containing deubiquitinating enzyme 9
Glyma.17G063200	-0.105721	1	-	histone H4
Glyma.18G153800	-0.76609	0.325445	-	uncharacterized protein At5g65660
Glyma.09G201100	-8.20145	0.626049	-	hypothetical protein GLYMA_09G201100v4
Glyma.16G204900	-0.431828	0.30827723101599996	-	hypersensitive-induced response protein 4-like
Glyma.20G131600	0.22616187793099998	0.582037	-	probable E3 ubiquitin-protein ligase RHY1A
Glyma.20G173300	-0.210974	0.468475	-	Multifunctional methyltransferase subunit TRM112 homolog A-like
Glyma.17G160300	-0.240424	0.7273047390719999	-	hypothetical protein GYH30_047448
Glyma.19G111550	-1.17441	0.758245	-	hypothetical protein GLYMA_19G111550v4
Glyma.18G105500	-0.101015	0.7370091077959999	-	hypothetical protein JHK86_049769
Glyma.03G040800	0	1	-	hypothetical protein GYH30_006206
Glyma.18G219501	10.1804	0.39717485266999997	-	hypothetical protein GYH30_050742
Glyma.04G018100	-0.700234	0.130092	-	pre-rRNA-processing protein TSR1 homolog
Glyma.11G004100	-0.221992	0.5904494232199999	-	hypothetical protein GLYMA_11G004100v4
Glyma.10G102800	-0.435965	0.234611	-	hypothetical protein GLYMA_10G102800v4
Glyma.01G052200	-0.272151	0.460987	-	uncharacterized protein LOC100817240 isoform X2
Glyma.16G203600	-0.336811	0.33154	-	probable aminotransferase ACS12
Glyma.04G004900	-0.730338	0.160559	-	glycine-rich protein 2
Glyma.16G018500	0.581815	0.587627	-	granule-bound starch synthase 1, chloroplastic/amyloplastic
Glyma.01G215700	-0.856277	0.111346	-	DNA-directed RNA polymerase IV subunit 1
Glyma.05G196200	0.12110685831700001	0.947219	-	hypothetical protein GLYMA_05G196200v4
Glyma.13G029500	-0.816503	0.136837	-	linamarin synthase 2
Glyma.17G082900	0	1	-	hypothetical protein GLYMA_17G082900v4
Glyma.06G200000	0.757219	0.0418316501272	-	hypothetical protein GLYMA_06G200000v4
Glyma.08G302200	-0.272632	0.388806	-	reactive oxygen species modulator 1
Glyma.06G218500	-0.299324	0.7573028423010001	-	UDP-N-acetylglucosamine transporter UGNT1
Glyma.10G226000	8.87886	0.448927	-	transcription factor VIP1
Glyma.01G147900	-0.00216076	0.864953	-	pentatricopeptide repeat-containing protein At1g32415, mitochondrial-like
Glyma.16G004100	0.11557	0.9731693844410001	-	hypothetical protein GYH30_043712
Glyma.12G146150	0.927817	0.524645	-	hypothetical protein GLYMA_12G146150v4
Glyma.13G345600	0.0617078898175	0.982014	-	60S ribosomal protein L38
Glyma.19G201600	0.451495	0.6505867509000001	-	fasciclin-like arabinogalactan protein 15
Glyma.17G096600	0.248707	0.7851533509020001	-	putative integral membrane HPP family protein
Glyma.05G154500	-0.821665	0.657026	-	hypothetical protein JHK87_012977
Glyma.20G025200	0	1	-	L-ascorbate oxidase homolog
Glyma.01G162500	-0.453049	0.657774	-	uncharacterized protein LOC100527729
Glyma.07G155700	-0.00336836	0.967714	-	proteasome subunit alpha type-4
Glyma.13G142500	-0.263997	0.476565	-	uncharacterized protein LOC100796414 isoform X1
Glyma.10G088300	-1.20321	0.751811	-	hypothetical protein JHK87_027281
Glyma.02G191950	0	1	-	hypothetical protein GLYMA_02G191950v4
Glyma.11G115500	-0.310265	0.650565	-	uncharacterized protein LOC100787385
Glyma.19G164650	0.886197	0.839627	-	hypothetical protein GLYMA_19G164650v4
Glyma.05G153800	0.709399	0.229446	-	actin-related protein 2/3 complex subunit 4
Glyma.15G256200	13.3158	0.000421054570212	up	cysteine-rich and transmembrane domain-containing protein WIH1
Glyma.20G171700	-0.176703	0.660447	-	hypothetical protein GLYMA_20G171700v4
Glyma.13G185500	0.059860570289099996	0.98771	-	type I inositol polyphosphate 5-phosphatase 10
Glyma.16G219600	0	1	-	hypothetical protein GLYMA_16G219600v4
Glyma.05G246200	-0.546293	0.34733558227300004	-	ADP,ATP carrier protein ER-ANT1
Glyma.10G279700	-9.93287	0.17623529841899999	-	hypothetical protein GYH30_029377
Glyma.04G234200	0	1	-	hypothetical protein GYH30_010868
Glyma.07G080700	1.00471	0.10161	-	putative receptor protein kinase ZmPK1
Glyma.18G266333	-15.6832	1.0946860052100001e-10	down	hypothetical protein GLYMA_18G266333v4
Glyma.19G034100	11.5678	0.36886523709200003	-	hypothetical protein GYH30_051929
Glyma.08G208800	-0.7234	0.984787	-	hypothetical protein JHK86_021983
Glyma.10G105200	-0.632059	0.455288	-	triacylglycerol lipase SDP1 isoform X1
Glyma.13G268701	1.4961736521200002	0.831313	-	hypothetical protein GLYMA_13G268701v4
Glyma.10G192400	-0.255386	0.818524	-	hypothetical protein GLYMA_10G192400v4
Glyma.16G082300	0	1	-	hypothetical protein JHK86_044727
Glyma.11G243000	0.186533	0.708969	-	uncharacterized protein LOC100780085
Glyma.19G169633	0	1	-	hypothetical protein GLYMA_19G169633v4
Glyma.06G178200	0.0898073750306	0.9774850382790001	-	DNA (cytosine-5)-methyltransferase 1
Glyma.13G243100	-0.336797	0.395207	-	60S ribosomal protein L26-1
Glyma.12G162700	-0.169176	0.8202008955869999	-	ethylene-responsive transcription factor 4-like
Glyma.10G209000	0.11174057339000001	0.854388	-	pumilio homolog 4 isoform X2
Glyma.02G054701	0.738885	0.8752441721299999	-	hypothetical protein GLYMA_02G054701v4
Glyma.07G237700	0.792591	0.37323831713699995	-	galactokinase
Glyma.13G092200	-0.504566	0.621409	-	hypothetical protein JHK82_035758
Glyma.08G120402	-6.52089	0.626049	-	hypothetical protein GLYMA_08G120402v4
Glyma.11G065400	-1.3173	0.20294105432999998	-	hypothetical protein JHK87_030141
Glyma.12G189400	-0.231971	0.513666	-	J domain-containing protein spf31
Glyma.17G182451	0	1	-	hypothetical protein GLYMA_17G182451v4
Glyma.20G158800	0	1	-	hypothetical protein GLYMA_20G158800v4
Glyma.11G242800	0.20164174705200003	0.872018	-	E3 ubiquitin-protein ligase ATL6
Glyma.U031324	0.160118	0.901527	-	hypothetical protein GLYMA_U031324v4
Glyma.11G021100	-15.4665	3.08066715189e-10	down	Endoglucanase, partial
Glyma.06G021600	0.0351125827225	0.960717	-	hypothetical protein GYH30_013840
Glyma.07G164400	-0.0999878	0.835422	-	uncharacterized protein LOC114404425
Glyma.06G177800	-1.34384	0.038926040575300004	-	C2 and GRAM domain-containing protein At5g50170
Glyma.03G194400	0.21413621739799998	0.6856	-	protein YIPF5 homolog
Glyma.05G203402	0.722592	0.593173	-	hypothetical protein GYH30_013269
Glyma.11G193700	-0.025883	0.906444	-	hypothetical protein GLYMA_11G193700v4
Glyma.03G254200	-0.681872	0.479964	-	hypothetical protein GLYMA_03G254200v4
Glyma.15G216133	-1.288	0.137078	-	hypothetical protein GLYMA_15G216133v4
Glyma.06G123200	7.505758634289999	0.620941	-	WAT1-related protein At1g70260
Glyma.13G217900	0.106439	0.769045	-	mannosyl-oligosaccharide 1,2-alpha-mannosidase MNS3
Glyma.04G140200	0	1	-	hypothetical protein GLYMA_04G140200v4
Glyma.04G004250	0.16407673852600002	0.926924	-	actin-depolymerizing factor 5
Glyma.12G176450	0.315436	0.9244003136700001	-	hypothetical protein GLYMA_12G176450v4
Glyma.05G061700	0.21993104450399997	0.746233	-	AIM24 domain-containing protein
Glyma.16G192050	0	1	-	hypothetical protein GLYMA_16G192050v4
Glyma.10G030300	-0.365036	0.47906	-	hypothetical protein GYH30_026804
Glyma.13G315500	-0.470844	0.49394077193999997	-	uncharacterized protein LOC100795891
Glyma.13G041800	0.28204704015500004	0.657594	-	abscisic acid receptor PYL8
Glyma.12G086300	8.17306	0.666151	-	hypothetical protein GLYMA_12G086300v4
Glyma.03G136000	0.10338403333999999	0.939827	-	hypothetical protein GLYMA_03G136000v4
Glyma.09G269000	-0.059415	0.894727	-	protein cornichon homolog 4
Glyma.10G086100	-6.00158	0.800555	-	hypothetical protein GYH30_027392
Glyma.05G016000	0.5361988923100001	0.7716703566869999	-	calcium sensing receptor, chloroplastic isoform X2
Glyma.07G195700	-0.202214	0.7051090140880001	-	endonuclease MutS2
Glyma.01G068000	-0.702813	0.016115544813600002	-	hypothetical protein GLYMA_01G068000v4
Glyma.03G232800	-0.823121	0.017246503650499997	-	importin subunit alpha-2
Glyma.17G241000	0.09894653509019999	0.8272625244840001	-	transcription factor ALC isoform X1
Glyma.05G114600	-9.64557	0.626049	-	hypothetical protein JHK85_013015
Glyma.02G215300	-0.641682	0.477123	-	hypothetical protein JHK86_005011
Glyma.03G174500	1.78431	0.00403664510171	-	hypothetical protein JHK85_008000
Glyma.13G067650	-1.04803	0.29889	-	hypothetical protein GLYMA_13G067650v4
Glyma.01G089000	0.682908	0.248588	-	uncharacterized protein LOC100500643
Glyma.13G152882	0.27607	0.51658	-	transcription initiation factor TFIID subunit 12
Glyma.13G171300	-0.685058	0.276088	-	GDSL esterase/lipase At5g45920
Glyma.01G102300	0.926008	0.213219	-	uncharacterized protein LOC100305924
Glyma.13G300600	0.914029	0.7200232475939999	-	QWRF motif-containing protein 3
Glyma.18G213400	-0.135852	0.579963	-	vacuolar-sorting receptor 1
Glyma.08G234900	-0.09882	0.7724873880609999	-	hypothetical protein GYH30_022170
Glyma.16G043000	0	1	-	ricin B-like lectin R40G3
Glyma.12G233400	-0.735684	0.42863014407899996	-	protein trichome birefringence-like 41
Glyma.09G194500	0	1	-	histone-lysine N-methyltransferase, H3 lysine-9 specific SUVH4-like
Glyma.09G222400	-0.89099	0.125486	-	2-(3-amino-3-carboxypropyl)histidine synthase subunit 1
Glyma.04G103933	0	1	-	hypothetical protein GLYMA_04G103933v4
Glyma.11G086300	-2.32256	0.0627791855508	-	LOW QUALITY PROTEIN: DNA mismatch repair
Glyma.04G027000	10.3999	0.260331	-	B-box zinc finger protein 21 isoform
Glyma.02G015500	-0.133587	0.728603	-	kinesin-like protein KIN-14I
Glyma.07G051100	0	1	-	hypothetical protein JHK85_018035
Glyma.03G073251	-3.89046	0.0924869	-	hypothetical protein GLYMA_03G073251v4
Glyma.09G011900	-0.427023	0.393118	-	uncharacterized protein LOC100306111
Glyma.07G171900	0	1	-	hypothetical protein JHK85_019377
Glyma.14G078800	-0.370454	0.54518	-	inactive protein kinase SELMODRAFT_444075 isoform X2
Glyma.04G225300	-0.688568	0.953222	-	hypothetical protein GLYMA_04G225300v4
Glyma.06G281800	-8.41678	0.5807804913579999	-	auxin-induced protein 6B
Glyma.11G090200	0.873406	0.163214	-	ABC transporter G family member 14
Glyma.10G152400	0.038826	0.957051	-	hypothetical protein JHK86_028370
Glyma.11G008800	-1.3192	0.0184362088329	-	pentatricopeptide repeat-containing protein At5g13270, chloroplastic isoform
Glyma.15G061050	-9.08977	0.632573	-	hypothetical protein GLYMA_15G061050v4
Glyma.07G264300	-0.471677	0.181586	-	protein CLMP1
Glyma.05G043500	0.930877	0.767473	-	protein JINGUBANG
Glyma.18G165700	7.78302	0.620941	-	xyloglucan endotransglucosylase/hydrolase protein 2
Glyma.11G076200	-0.943559	0.569591	-	auxin-responsive protein SAUR50
Glyma.07G212900	0.392531	0.34613919214199995	-	glycoprotein 3-alpha-L-fucosyltransferase A
Glyma.07G096800	0	1	-	chlorophyllase-2
Glyma.18G190100	-0.280218	0.447051	-	hypothetical protein JHK86_050813
Glyma.07G245500	-0.102042	0.8276785884669999	-	hypothetical protein JHK87_019624
Glyma.10G128866	-1.17566	0.5443645274660001	-	receptor-like protein EIX2
Glyma.05G075700	0	1	-	hypothetical protein JHK87_012013
Glyma.10G204600	-1.36224	0.0797426972208	-	uncharacterized protein LOC100795632
Glyma.11G160484	0.61639	0.50408	-	protein RETICULATA-RELATED 4, chloroplastic
Glyma.02G214000	0	1	-	hypothetical protein GYH30_004775
Glyma.08G008400	-0.456321	0.291146	-	chaperone protein ClpC, chloroplastic
Glyma.16G168400	0.30488	0.55003	-	transcription factor VIP1
Glyma.19G036700	0	1	-	GDSL esterase/lipase 7
Glyma.20G170000	0.146227	0.98303	-	protein GIGANTEA
Glyma.06G214400	0.298831	0.867381	-	uncharacterized protein LOC100526882
Glyma.02G174400	-0.274087	0.472541	-	uncharacterized protein LOC100817993
Glyma.16G029500	-0.189709	0.6732889719640001	-	eukaryotic translation initiation factor 1A
Glyma.12G172500	-0.34313	0.464768	-	putative aquaporin PIP2-5
Glyma.09G176600	-0.244926	0.7096480227869999	-	putative pentatricopeptide repeat-containing protein At1g12700, mitochondrial
Glyma.07G241300	0.148866	0.719486	-	zinc finger CCHC domain-containing protein
Glyma.13G061900	-0.320779	0.7694392635089999	-	transcription factor MYB106
Glyma.04G176300	7.926315764360001	0.666151	-	uncharacterized protein LOC100815720
Glyma.10G148000	-0.213581	0.555553	-	pentatricopeptide repeat-containing protein At1g09190
Glyma.17G205200	1.8689290672299999	0.625371	-	hypothetical protein GLYMA_17G205200v4
Glyma.16G102000	0.0328102357963	0.9955594409999999	-	zinc finger protein ZAT1
Glyma.03G259900	-0.959284	0.787207	-	hypothetical protein JHK87_008430
Glyma.16G192800	5.86311	0.826825	-	hypothetical protein GLYMA_16G192800v4
Glyma.11G150243	0.41784	0.635973	-	ascorbate peroxidase 1, cytosolic
Glyma.13G183500	0.37624824351400005	0.9241953894310001	-	polyphenol oxidase A1, chloroplastic
Glyma.01G005200	0.0178470581118	0.986841	-	glutathione hydrolase 3 isoform X2
Glyma.11G164200	-6.13907	0.800555	-	hypothetical protein GYH30_031447
Glyma.05G136500	-1.07949	0.04266225996569999	-	hypothetical protein GLYMA_05G136500v4
Glyma.03G117700	1.7477	0.589388	-	metalloendoproteinase 4-MMP
Glyma.10G247850	-1.20768	0.195204	-	hypothetical protein GLYMA_10G247850v4
Glyma.18G077000	-1.98876	0.524902	-	lysine-rich arabinogalactan protein 19
Glyma.06G003100	2.94943	0.005843651809789999	-	uncharacterized protein LOC102665955 isoform X1
Glyma.02G309500	0.10443386190500001	0.8950415946410001	-	chlorophyll a-b binding protein 8, chloroplastic
Glyma.03G058200	-0.224793	0.604067	-	uncharacterized protein LOC100803961
Glyma.13G228350	0	1	-	hypothetical protein GLYMA_13G228350v4
Glyma.13G313901	0	1	-	hypothetical protein GLYMA_13G313901v4
Glyma.14G105001	-7.91743	0.5876197864180001	-	hypothetical protein GLYMA_14G105001v4
Glyma.16G016600	-2.38047	0.00020748562764099995	down	NAC domain-containing protein 76
Glyma.18G046300	8.7153	0.411604	-	cysteine-rich receptor-like protein kinase 2
Glyma.15G257200	0	1	-	hypothetical protein GLYMA_15G257200v4
Glyma.07G091000	-1.44563	0.00254368960933	-	hypothetical protein GYH30_017847
Glyma.15G248500	-4.24058	1	-	hypothetical protein GLYMA_15G248500v4
Glyma.03G238400	0.181963	0.883305	-	protein YIPF1 homolog
Glyma.20G022400	0.261306	0.752495	-	BOI-related E3 ubiquitin-protein ligase 1
Glyma.07G004600	2.14159	0.09197558233169999	-	proline-rich receptor-like protein kinase PERK15 isoform
Glyma.11G138600	0.503717	0.221986	-	scarecrow-like protein 14
Glyma.05G214500	0	1	-	stellacyanin
Glyma.06G300000	0	1	-	transcription factor MYB58
Glyma.07G013800	-0.640439	0.188799	-	hypothetical protein GLYMA_07G013800v4
Glyma.16G179900	-0.953697	0.144937	-	scarecrow-like protein 8
Glyma.06G046300	0.562497	0.13357757164200001	-	interferon-related developmental regulator 1
Glyma.02G189900	-0.0822689	0.9492753151100001	-	hypothetical protein JHK87_004562
Glyma.17G007500	3.2996042291600003	0.048613863076400005	-	hypothetical protein GLYMA_17G007500v4
Glyma.10G134400	-7.31382	0.679251	-	uncharacterized protein LOC100807304
Glyma.01G155000	-0.558227	0.176683	-	pentatricopeptide repeat-containing protein At1g31790
Glyma.12G007100	-8.55469	0.679251	-	hypothetical protein GYH30_032306
Glyma.19G096000	-0.133691	0.9369490730779999	-	hypothetical protein GLYMA_19G096000v4
Glyma.15G020700	2.91845	0.302627	-	profilin-4
Glyma.02G310500	-0.740017	0.612286	-	hypothetical protein GLYMA_02G310500v4
Glyma.01G241600	0.0306961226078	0.9953663188590001	-	thymocyte nuclear protein 1
Glyma.07G266900	0.141607	0.822735	-	protein NAR1 isoform X2
Glyma.16G010200	0.334637	0.458288	-	Protein FLUORESCENT IN BLUE LIGHT, chloroplastic-like
Glyma.02G250400	0.735342	0.41961635812299997	-	probable methyltransferase PMT11
Glyma.12G119100	0	1	-	hypothetical protein GLYMA_12G119100v4
Glyma.09G112900	0	1	-	hypothetical protein GLYMA_09G112900v4
Glyma.07G090400	-0.885334	0.458662	-	protein MAT1
Glyma.10G268400	0.294433	0.8217762228929999	-	hypothetical protein GYH30_029254
Glyma.05G210300	-1.82238	0.0269776332999	-	homeobox protein BEL1 homolog
Glyma.05G138267	2.79821	0.27596778259599997	-	hypothetical protein GYH30_012592
Glyma.02G111100	-0.745196	0.577724	-	hypothetical protein JHK87_003659
Glyma.17G013400	-0.684571	0.545009	-	uncharacterized protein LOC100811239
Glyma.01G072450	6.501863716980001	0.686008	-	hypothetical protein GLYMA_01G072450v4
Glyma.03G215600	0.150274	0.9473730249879999	-	histone-lysine N-methyltransferase ATX3 isoform X1
Glyma.20G147500	0.356414	0.623953	-	hypothetical protein GYH30_055891
Glyma.14G205200	0.969016	0.0621778	-	trans-cinnamate 4-monooxygenase
Glyma.15G109100	7.852768768350001	0.686008	-	putative Myb family transcription factor At1g14600
Glyma.17G001600	0.147396	0.982987	-	hypothetical protein GYH30_045783
Glyma.12G168900	-0.439437	0.319823	-	Cleavage and polyadenylation specificity factor subunit
Glyma.20G246600	-0.183933	0.896272	-	-
Glyma.05G204400	-0.643518	0.025845707847099997	-	uncharacterized protein LOC100805083
Glyma.08G316700	0.17523	0.837519	-	protein translation factor SUI1 homolog 2
Glyma.08G158700	-8.34564	0.559824	-	nuA4 complex subunit EAF3 homolog
Glyma.16G166400	0	1	-	hypothetical protein GLYMA_16G166400v4
Glyma.16G141600	0	1	-	hypothetical protein GYH30_045069
Glyma.13G328100	-0.194209	0.669522	-	hypothetical protein GLYMA_13G328100v4
Glyma.11G012700	-0.0406506	0.936354	-	uncharacterized protein LOC100816088
Glyma.09G227001	-0.813972	0.117184	-	hypothetical protein GLYMA_09G227001v4
Glyma.20G083800	0.146741	0.8452820380149999	-	histone H4
Glyma.05G054200	-0.193211	0.59528	-	AT-hook motif nuclear-localized protein 24
Glyma.03G203400	0	1	-	RING-H2 finger protein ATL70
Glyma.02G290800	0.8559314511149999	0.0799170183186	-	Peptide methionine sulfoxide reductase-like
Glyma.19G020700	0.729215	0.112869	-	aldose 1-epimerase-like
Glyma.04G237000	-0.0241644	0.7854162706569999	-	phosphomevalonate kinase, peroxisomal isoform X2
Glyma.03G228300	0.108819	0.7074621809370001	-	probable L-cysteine desulfhydrase, chloroplastic
Glyma.02G088600	0.225233	0.850211	-	uncharacterized protein LOC114384851
Glyma.12G178600	-0.0747631	0.8464978770559999	-	hypothetical protein GLYMA_12G178600v4
Glyma.12G173500	0.511676	0.312217	-	BTB domain and kelch-repeat-containing protein isoform
Glyma.15G151300	0.512188	0.6268209379909999	-	hypothetical protein JHK84_042658
Glyma.07G244600	0.37622	0.7192869649079999	-	uncharacterized protein LOC100527697
Glyma.14G170200	0	1	-	hypothetical protein GYH30_040322
Glyma.18G273500	0	1	-	agamous-like MADS-box protein MADS2 isoform X1
Glyma.17G204000	-0.104517	0.757818	-	protein TIC236, chloroplastic-like isoform X1
Glyma.04G104800	-0.422886	0.618594	-	FCS-like zinc-finger domain-containing protein isoform 1
Glyma.16G038600	1.14947	0.284699	-	alpha-crystallin domain-containing protein
Glyma.17G077200	-0.64146	0.446934	-	hypothetical protein JHK87_046563
Glyma.13G187800	0.0619702363806	0.9849412944079999	-	SAC3 family protein C isoform X1
Glyma.03G248500	-1.7041	0.00221767757059	-	probable aldo-keto reductase 1
Glyma.16G084000	0.920258	0.155817	-	hypothetical protein JHK86_044750
Glyma.12G230100	0.683344	0.450373	-	hypothetical protein JHK85_035466
Glyma.13G197200	-0.285777	0.344858	-	protein LONG AFTER FAR-RED 3 isoform
Glyma.14G216800	-0.110855	0.743031	-	putative 1-acylglycerol-3-phosphate O-acyltransferase
Glyma.06G124800	-0.0557188	0.8234424430949999	-	uncharacterized protein LOC100810423
Glyma.07G052400	1.1563216260299998	0.0172239218512	-	cytochrome b5-like
Glyma.08G145400	-0.430684	0.204166	-	RNA-binding protein 39 isoform X2
Glyma.08G184300	-0.747528	0.0103958082276	-	ribosomal protein L10 family protein
Glyma.13G230700	0	1	-	F-box protein At3g56470
Glyma.15G101500	-0.287492	0.38826475465899996	-	protein FAR1-RELATED SEQUENCE 7
Glyma.12G165900	-0.0660774	0.607396	-	regulator of nonsense transcripts UPF3
Glyma.19G089200	0.0400105938343	1	-	uncharacterized protein LOC100305865 precursor
Glyma.11G165502	-9.29401	0.43668105140600005	-	hypothetical protein GLYMA_11G165502v4
Glyma.04G228800	0.7315366065610001	0.12281	-	uncharacterized protein LOC113001460
Glyma.13G316400	-0.325245	0.306195	-	60S ribosomal protein L10a
Glyma.08G040500	-0.0847887	0.7496875738590001	-	DENN domain and WD repeat-containing protein
Glyma.10G161900	8.32424	0.666151	-	calmodulin-like protein 8
Glyma.06G143700	0.987809	0.855517	-	uncharacterized protein LOC100783000
Glyma.14G040100	-0.137906	0.771435	-	hypothetical protein JHK87_038711
Glyma.12G162600	1.6672125658399999	0.797091	-	hypothetical protein GYH30_033939
Glyma.11G084400	0.155425	0.7847782577879999	-	phosphoserine aminotransferase 1, chloroplastic
Glyma.11G187800	0.133468	0.8003144982279999	-	histone deacetylase 9 isoform X3
Glyma.04G145100	0.30023	0.7080746227399999	-	protein MIZU-KUSSEI 1
Glyma.15G005000	0.844741	0.442562	-	transcription factor bHLH25 isoform X1
Glyma.16G188251	-7.62678	0.5807804913579999	-	hypothetical protein GLYMA_16G188251v4
Glyma.03G145800	0.8794858277680001	0.157756	-	homeobox-leucine zipper protein HOX11
Glyma.13G097700	0	1	-	hypothetical protein JHK86_035947
Glyma.13G114800	-0.0871056	0.651152	-	1-phosphatidylinositol-3-phosphate 5-kinase FAB1B
Glyma.01G023600	-0.223686	0.505331	-	kinesin-like protein KIN-14B isoform X1
Glyma.10G103200	0	1	-	polygalacturonase
Glyma.10G077900	1.55833	0.466976	-	putative HVA22-like protein g
Glyma.18G244500	0.558401	0.09031725384770001	-	phospholipase A(1) LCAT3
Glyma.18G218500	-1.32936	0.149286	-	cytochrome P450 714A1
Glyma.07G263600	0.7611603968199999	0.41041779443899995	-	KNT1
Glyma.09G256800	0.5486087666839999	0.6804953262700001	-	brassinosteroid-responsive RING protein 1
Glyma.13G037300	-0.0162457	0.865482	-	small RNA degrading nuclease 5 isoform
Glyma.07G232000	0.42791	0.330947	-	phospholipase A2 family protein
Glyma.12G032300	0.244485	0.7448904962010001	-	peroxisomal ascorbate peroxidase
Glyma.10G155900	-10.2086	0.318394	-	nuclear transcription factor Y subunit C-3
Glyma.06G082600	-0.171385	0.618427	-	uncharacterized protein LOC114415121
Glyma.05G163700	0.563678	0.34422322482900003	-	exonuclease 1 isoform X2
Glyma.05G215600	-0.657166	0.192074	-	putative GABA transporter
Glyma.02G183700	-7.63588	0.5876197864180001	-	protein HASTY 1
Glyma.01G055000	0.0657613682676	0.988645	-	hypothetical protein GLYMA_01G055000v4
Glyma.01G095200	9.94046	0.509312	-	hypothetical protein JHK87_001113
Glyma.05G156100	-0.166318	0.517869	-	60S ribosomal protein L32-1
Glyma.18G070900	0.294525	0.654385	-	uncharacterized protein ycf20
Glyma.07G159100	-7.74696	0.679251	-	uncharacterized protein LOC100815805
Glyma.12G024300	0.691137	0.7527649694249999	-	hypothetical protein JHK87_032538
Glyma.12G196600	10.4286	0.354539	-	uclacyanin 1
Glyma.03G259400	1.47706	1	-	uncharacterized protein LOC114407826
Glyma.02G058800	0.7249668653460001	0.021638542198200002	-	bZIP transcription factor bZIP115
Glyma.11G041800	-0.403398	0.23845807409800002	-	uncharacterized protein LOC114376300
Glyma.11G222150	-0.197269	0.8459814773440001	-	hypothetical protein GLYMA_11G222150v4
Glyma.09G208600	0	1	-	hypothetical protein GLYMA_09G208600v4
Glyma.06G086800	-0.0229782	0.9028917866089999	-	leucine-rich repeat receptor-like serine/threonine-protein kinase SKM1
Glyma.09G227500	0.6367417734399999	0.23290731368599998	-	polyamine oxidase 1
Glyma.07G035500	0	1	-	U-box domain-containing protein 35
Glyma.03G037400	0.060530116538300004	0.9864276158740001	-	hypothetical protein GLYMA_03G037400v4
Glyma.16G222000	-0.567682	0.321817	-	nuclear intron maturase 3, mitochondrial-like
Glyma.04G051600	-0.150992	0.7196506975720001	-	NDR1/HIN1-like protein 13
Glyma.11G094000	0.20436315583700002	0.690749	-	uncharacterized protein LOC100808749
Glyma.11G029600	0.58126	0.35291671981399997	-	SNARE-interacting protein KEULE isoform X1
Glyma.09G052200	-0.54277	0.168352	-	histone-lysine N-methyltransferase ATXR7 isoform X1
Glyma.12G135000	-0.0956256	0.955242	-	thiamin biosynthetic enzyme
Glyma.19G123900	0.204025	0.734328	-	probable protein S-acyltransferase 4
Glyma.19G126400	-3.41917	0.011230491308299999	-	WAT1-related protein At5g07050
Glyma.19G148500	0.7782264874070001	0.455724	-	hypothetical protein JHK87_053571
Glyma.04G192900	-0.358928	0.35399060478100003	-	elongator complex protein 3
Glyma.11G143700	7.614317220619999	0.666151	-	hypothetical protein GLYMA_11G143700v4
Glyma.08G349500	0.0272554725286	0.9626634946860001	-	RIN4d protein
Glyma.08G038800	0.696592	0.73597	-	putative protein TPRXL
Glyma.15G138300	-1.94996	0.0930901354262	-	hypothetical protein GYH30_042301
Glyma.19G124500	0.315486	0.498759	-	alpha-L-arabinofuranosidase 1
Glyma.16G180300	0.785543	0.719739	-	protein SRC2-like
Glyma.06G102000	-0.963131	0.122345	-	protein PHOSPHATE-INDUCED 1
Glyma.12G183600	-0.513033	0.49039037403700003	-	pentatricopeptide repeat-containing protein At2g27610
Glyma.13G329100	-0.0733435	0.663748	-	V-type proton ATPase subunit a1
Glyma.17G140651	-0.00419413	0.9614367607879999	-	hypothetical protein GLYMA_17G140651v4
Glyma.20G134800	-11.5673	0.158092	-	hypothetical protein JHK86_056156
Glyma.18G179700	0	1	-	hypothetical protein GYH30_050333
Glyma.11G190200	0.06480693567160001	0.96766	-	hypothetical protein GLYMA_11G190200v4
Glyma.03G065400	2.47222	0.177793	-	hypothetical protein JHK85_006719
Glyma.17G211100	0.11709	0.953631	-	protein WVD2-like 5 isoform X1
Glyma.15G117700	0	1	-	hypothetical protein JHK87_042008
Glyma.09G017600	-0.396725	0.44572417627300004	-	uncharacterized protein At3g52155, chloroplastic
Glyma.05G084300	0.124312	0.989428	-	uncharacterized protein LOC100794305
Glyma.07G012400	-0.156699	0.876925	-	dentin sialophosphoprotein
Glyma.01G120800	0.126655	0.938705	-	uncharacterized protein LOC102668485
Glyma.13G325700	-0.171096	0.456492	-	vacuolar fusion protein MON1 homolog
Glyma.08G036600	-1.01254	0.6033	-	embryonic abundant protein USP92
Glyma.02G073100	-0.179385	0.602311	-	septin and tuftelin-interacting protein 1 homolog
Glyma.15G039000	-0.121453	0.968693	-	uncharacterized protein At3g17950
Glyma.20G084100	-0.0432056	0.965098	-	uncharacterized TPR repeat-containing protein At1g05150
Glyma.17G189000	0	1	-	hypothetical protein JHK86_047964
Glyma.11G136100	-0.107994	0.808391	-	transcription initiation factor IIA large subunit
Glyma.17G143300	-0.173872	0.78278	-	E3 ubiquitin ligase PQT3-like
Glyma.05G152700	9.32145	0.620941	-	hypothetical protein GYH30_012750
Glyma.13G370800	-0.827004	0.117709	-	pentatricopeptide repeat-containing protein At1g80880, mitochondrial
Glyma.11G233500	0.710981	0.863505	-	probably inactive leucine-rich repeat receptor-like protein
Glyma.01G123300	-0.452858	0.19150882249099999	-	BAG and ubiquitin domain-containing protein
Glyma.16G142300	0.382701	0.513769	-	lysosomal amino acid transporter 1 isoform
Glyma.09G149400	0.714599	0.5427239668339999	-	carboxylesterase 1
Glyma.20G228200	0.352474	0.628368	-	-
Glyma.19G061200	-0.607809	0.24603	-	monodehydroascorbate reductase 4, peroxisomal
Glyma.16G195200	-5.59485	0.800555	-	unknown
Glyma.14G176500	-1.18895	0.5729688752409999	-	protein EXORDIUM-like 2
Glyma.11G146800	0.162453	0.8393609835279999	-	protein disulfide isomerase-like 1-4
Glyma.03G249600	0.306897	0.64334	-	uncharacterized protein LOC100802211
Glyma.06G103900	0	1	-	sugar transport protein 5
Glyma.14G111300	0.46401152323899997	0.72488	-	deSI-like protein At4g17486 isoform X1
Glyma.03G255500	-1.55719	0.7234014231370001	-	hypothetical protein JHK86_008538
Glyma.06G020500	2.40002	0.00362376399186	-	hypothetical protein GYH30_013828
Glyma.17G230700	-1.51005	0.0094385611333	-	hypothetical protein GYH30_048207
Glyma.19G199051	8.88856	0.49975156467500004	-	hypothetical protein GLYMA_19G199051v4
Glyma.18G078600	0.553498	0.27070557510800003	-	zinc transporter 11 isoform X1
Glyma.02G041500	-1.90816	0.145383	-	MADS-box protein JOINTLESS-like isoform X2
Glyma.17G205300	-2.19221	0.271869	-	gibberellin 3-beta-dioxygenase 1
Glyma.12G030700	3.89374	0.00482339399636	-	chaperone protein dnaJ 11-like protein
Glyma.04G217600	0	1	-	uncharacterized protein LOC106798674
Glyma.09G127900	0.6594224880830001	0.820338	-	stress-response A/B barrel domain-containing protein At5g22580-like
Glyma.19G262900	0.23219692710099998	0.6897701329189999	-	GDSL esterase/lipase 5 isoform X2
Glyma.07G181700	0.9408299089569999	0.6170692489540001	-	guanosine nucleotide diphosphate dissociation inhibitor At5g09550
Glyma.07G225500	-0.109583	0.846628	-	hypothetical protein JHK85_019982
Glyma.05G158000	0.37008638497100005	0.9251509250040001	-	uncharacterized protein LOC100790076 isoform X3
Glyma.15G209700	0	1	-	hypothetical protein GmHk_15G044621
Glyma.02G096800	-0.0193283	0.8800296806129999	-	glucose-6-phosphate 1-dehydrogenase, chloroplastic
Glyma.15G119800	0	1	-	hydrophobic seed protein-like
Glyma.09G239500	8.4459	0.580058	-	hypothetical protein GYH30_026007
Glyma.12G239600	-0.132874	0.782876	-	FT-interacting protein 1
Glyma.12G045000	0.0089074903722	0.962321	-	arabinosyltransferase RRA2
Glyma.06G188600	-0.419248	0.32396171722399997	-	DDT domain-containing protein DDR4
Glyma.08G365500	0.37355	0.324482	-	uncharacterized protein LOC100814060
Glyma.05G142101	0	1	-	hypothetical protein GLYMA_05G142101v4
Glyma.15G100600	0.11740035073899999	0.8929605045119999	-	uncharacterized protein LOC100778194
Glyma.05G244100	0.393471	0.74329	-	phosphatidyl ethanolamine-binding family protein MFT precursor
Glyma.05G069000	-0.788989	0.0187695900316	-	pentatricopeptide repeat-containing protein At1g08070, chloroplastic
Glyma.02G034051	0.258904	0.760424	-	hypothetical protein GLYMA_02G034051v4
Glyma.06G017100	0.36765671734899996	0.305248	-	HMG1/2-like protein
Glyma.02G078100	-0.38816	0.256623	-	DEAD-box ATP-dependent RNA helicase 39
Glyma.04G043350	1.97224	0.143037	-	hypothetical protein GLYMA_04G043350v4
Glyma.08G288500	1.16361	0.337712	-	potassium transporter 6 isoform X1
Glyma.07G042300	0.062229142190500006	0.9698609129260001	-	hypothetical protein JHK87_017451
Glyma.05G032800	-0.0328888	0.986812	-	hypothetical protein JHK85_011991
Glyma.20G168700	-0.895834	0.859878	-	uncharacterized protein LOC100802772
Glyma.17G137200	-0.199831	0.548839	-	probable sugar phosphate/phosphate translocator At1g12500
Glyma.09G190500	1.0849546103899999	0.035220232774699996	-	kinesin-like protein KIN-13B isoform X2
Glyma.08G129900	-0.662807	0.042813659595400004	-	DNA damage-binding protein 1a
Glyma.06G012500	0.375224	0.586565	-	3-ketoacyl-CoA synthase 4
Glyma.13G096000	0.120835	0.8015472157250001	-	uncharacterized protein LOC100790270 isoform X1
Glyma.06G009100	0.2222	0.96533	-	B-box zinc finger protein 20 isoform
Glyma.05G031300	0.029628191850200002	0.904257	-	DDT domain-containing protein DDR4
Glyma.03G076900	-0.204557	0.486082	-	protein DEFECTIVE IN EXINE FORMATION 1
Glyma.06G039800	-0.0564211	0.943027	-	protein CYPRO4
Glyma.17G164651	-0.192841	0.875885	-	hypothetical protein GLYMA_17G164651v4
Glyma.06G299100	-0.177506	0.708576	-	protein THYLAKOID FORMATION1, chloroplastic
Glyma.17G197200	-0.9938	0.168461	-	GRIP and coiled-coil domain-containing protein 2
Glyma.08G325200	-0.862573	0.532975	-	kinesin-like protein KIN-12F
Glyma.18G225850	-1.53983	0.643794	-	probable RNA-binding protein 19
Glyma.14G075200	-0.0268043	0.9372453366969999	-	uncharacterized protein LOC100801396
Glyma.06G034500	0.0627721111624	0.8694477529160001	-	E3 ubiquitin-protein ligase RNF5
Glyma.18G073400	0.541783	0.572947	-	uridine kinase-like protein
Glyma.03G184450	0	1	-	hypothetical protein GLYMA_03G184450v4
Glyma.18G034200	0.656105	0.342163	-	folylpolyglutamate synthase isoform X1
Glyma.09G219100	-8.57671	0.679251	-	auxin-induced protein 10A5-like
Glyma.15G181600	0.650396	0.452717	-	pectinesterase inhibitor 3
Glyma.07G076100	-1.29277	0.516672	-	BON1-associated protein 2
Glyma.06G280200	0	1	-	hypothetical protein GYH30_016490
Glyma.08G049651	-1.76424	9.88309622185e-05	down	hypothetical protein GLYMA_08G049651v4
Glyma.13G323200	0.20292312330600001	0.713076	-	ABC transporter F family member 1
Glyma.04G196000	-8.5215	0.460266	-	uncharacterized protein LOC100782782
Glyma.14G036700	0.573855	0.42828940700499996	-	uncharacterized protein LOC100305615
Glyma.18G005600	-0.113936	0.74704	-	squamosa promoter-binding-like protein 12
Glyma.13G066100	0.185491	0.766997	-	AAA-ATPase ASD, mitochondrial
Glyma.02G064300	10.9867	0.21553577876999996	-	ribonuclease 1
Glyma.08G362200	-0.626135	0.0595373726114	-	2,3-dimethylmalate lyase isoform X1
Glyma.10G175050	-10.0831	0.5105316056920001	-	hypothetical protein GLYMA_10G175050v4
Glyma.09G001000	-0.543609	0.255397	-	splicing factor 3B subunit 4
Glyma.20G103400	0.127164	0.7182254050920001	-	transcription factor TCP7
Glyma.03G034900	-0.722753	0.08561988258410001	-	putative disease resistance protein At3g14460
Glyma.19G034400	0	1	-	hypothetical protein JHK86_052199
Glyma.02G259100	0.1616	0.753408	-	WEB family protein At2g40480
Glyma.06G266700	9.08476	0.516821	-	Thioredoxin-like protein CXXS1-like
Glyma.16G078000	0	1	-	hypothetical protein JHK86_044680
Glyma.05G076300	0.611235	0.34814563974699997	-	uncharacterized protein LOC100306206
Glyma.13G223900	0.298383	0.527543	-	MACPF domain-containing protein CAD1
Glyma.13G036800	2.25523	0.0762432692998	-	hypothetical protein GLYMA_13G036800v4
Glyma.06G053400	-0.839045	0.377421	-	hypothetical protein JHK87_014347
Glyma.02G141000	-0.0566475	0.912409	-	WRKY transcription factor 22
Glyma.01G141000	0	1	-	hypothetical protein GYH30_001529
Glyma.07G160900	-0.90692	0.429599	-	hypothetical protein JHK85_019205
Glyma.02G001300	0.15729434691299998	0.758326	-	uncharacterized protein LOC100500641
Glyma.09G241900	-0.0321477	0.841652	-	uncharacterized protein LOC102664801
Glyma.10G196300	0.149988	0.7365125950300001	-	protein SMAX1-LIKE 3
Glyma.16G031000	-0.257908	0.770004	-	late embryogenesis abundant protein
Glyma.05G038500	0	1	-	transcription factor MYB98
Glyma.10G049600	0.417906	0.8259696920209999	-	interactor of constitutive active ROPs 2,
Glyma.11G130700	-0.519436	0.281419	-	IRK-interacting protein
Glyma.17G039800	0.605996	0.191054	-	Pti1 kinase-like protein
Glyma.14G013000	0	1	-	protein NOI4
Glyma.06G137500	-0.0782746	0.917257	-	hypothetical protein JHK85_015596
Glyma.04G028600	0.21612572030299998	0.8663350351469999	-	beta-galactosidase 5
Glyma.10G287200	1.1817	0.314476	-	GEM-like protein 4
Glyma.11G100600	1.43312	0.233688	-	uncharacterized protein LOC102666792 isoform X1
Glyma.20G009000	0.09310079149530001	0.9169642198610001	-	uncharacterized protein LOC100794800
Glyma.13G327000	0.317027	0.828667	-	beta-galactosidase 8
Glyma.13G328600	-0.527002	0.33596200905100004	-	carbamoyl-phosphate synthase large chain, chloroplastic
Glyma.11G073600	0.439578	0.252293	-	Probable ubiquitin-conjugating enzyme E2 16-like
Glyma.10G203900	0.42316	0.622417	-	hypothetical protein GYH30_028593
Glyma.16G195600	2.13917	0.151956	-	cytochrome P450 736A117
Glyma.11G240100	0.16767	0.822862	-	TLD domain-containing protein 2
Glyma.01G223100	-1.0902	0.07672538066089998	-	uncharacterized protein LOC114425145 isoform X1
Glyma.12G024500	-0.320711	0.223069	-	Translocon-associated protein subunit alpha-like precursor
Glyma.09G147000	0	1	-	hypothetical protein GLYMA_09G147000v4
Glyma.18G235500	-2.51714	0.26357	-	delta-like protein B
Glyma.07G137300	2.20114	0.388253	-	delta-1-pyrroline-5-carboxylate synthase isoform X2
Glyma.08G121600	1.08071	0.5113978846239999	-	uncharacterized protein LOC100800171
Glyma.14G209800	0.18929630767900002	0.8140693854600001	-	protein SET DOMAIN GROUP 40 isoform
Glyma.01G018300	0.0829533342547	0.861466	-	ubiquitin carboxyl-terminal hydrolase 20
Glyma.04G156100	0	1	-	hypothetical protein JHK87_010181
Glyma.07G220900	-0.730636	0.0204444	-	DNA-directed RNA polymerases II, IV and
Glyma.20G093000	0.587299	0.206802	-	hypothetical protein GLYMA_20G093000v4
Glyma.03G117900	15.527	3.2176105878500004e-12	up	hypothetical protein GYH30_006964
Glyma.01G215300	8.583195620589999	0.516821	-	hypothetical protein GLYMA_01G215300v4
Glyma.17G149700	0	1	-	uncharacterized protein LOC114393586
Glyma.05G028400	-7.99298	0.626049	-	hypothetical protein GYH30_011395
Glyma.13G115300	0.137061	0.9495188675220001	-	Pectinesterase/pectinesterase inhibitor PPE8B
Glyma.01G235500	-0.39843	0.825397	-	hypothetical protein JHK86_002678
Glyma.06G009800	-0.111717	0.784827	-	hypothetical protein JHK87_013944
Glyma.13G289200	2.14899	0.26269	-	cyanidin 3-O-galactoside 2''-O-xylosyltransferase FGGT1-like
Glyma.20G042200	0.8516292760449999	0.018419263615700003	-	F-box protein At2g26850
Glyma.18G218850	0	1	-	hypothetical protein GLYMA_18G218850v4
Glyma.06G242700	0.549871	0.695175	-	uncharacterized protein LOC100500415 precursor
Glyma.06G148100	0	1	-	hypothetical protein JHK87_015238
Glyma.05G230600	-0.131324	0.607396	-	chloroplast processing peptidase
Glyma.14G110400	0	1	-	hypothetical protein GYH30_039685
Glyma.10G271300	0	1	-	hypothetical protein JHK84_029607
Glyma.01G156900	0	1	-	hypothetical protein GLYMA_01G156900v4
Glyma.06G095100	6.938364214139999	0.651739	-	uncharacterized protein At2g29880
Glyma.02G253200	-0.272849	0.389419	-	hypothetical protein GLYMA_02G253200v4
Glyma.05G077500	0	1	-	hypothetical protein JHK87_012041
Glyma.17G210600	-8.03482	0.679251	-	hypothetical protein GYH30_047983
Glyma.01G010900	0.522465	0.252387	-	uncharacterized protein LOC100791210
Glyma.07G198000	-0.042783	0.86281	-	VQ motif-containing protein 4 isoform X1
Glyma.03G075100	2.71561	0.42663	-	hypothetical protein GLYMA_03G075100v4
Glyma.16G195100	0.385581	0.8387657532330001	-	putative pentatricopeptide repeat-containing protein At1g12700, mitochondrial
Glyma.05G109366	0.719218	0.670006	-	hypothetical protein GLYMA_05G109366v4
Glyma.13G295500	-0.377089	0.39923993931100005	-	ADP,ATP carrier protein 3, mitochondrial
Glyma.10G033400	-2.71081	0.19452958455299998	-	hypothetical protein JHK87_026686
Glyma.10G296266	-1.31417	0.770751	-	uncharacterized protein LOC114369673
Glyma.03G027200	0.0967424598913	0.880238	-	hypothetical protein GLYMA_03G027200v4
Glyma.13G125201	0.159241	0.85817	-	hypothetical protein GLYMA_13G125201v4
Glyma.06G308800	1.5688051204799998	0.00106069908599	-	protein STRICTOSIDINE SYNTHASE-LIKE 3
Glyma.16G117400	0.65894	0.323455	-	hypothetical protein GLYMA_16G117400v4
Glyma.13G348800	0.216305	0.727433	-	heterogeneous nuclear ribonucleoprotein 1 isoform X1
Glyma.01G086600	1.1218923164499999	0.284847	-	mediator of RNA polymerase II transcription
Glyma.18G018750	0	1	-	hypothetical protein GLYMA_18G018750v4
Glyma.16G163100	0.471937	0.51662	-	pentatricopeptide repeat-containing protein At1g62670, mitochondrial-like isoform
Glyma.02G227400	-1.35064	0.653833	-	hypothetical protein JHK87_004956
Glyma.03G168950	0	1	-	hypothetical protein GLYMA_03G168950v4
Glyma.08G157200	-0.0512988	0.8873669145379999	-	E3 ubiquitin-protein ligase RMA1
Glyma.20G239900	-9.12271	0.454844	-	-
Glyma.15G063900	0	1	-	hypothetical protein GLYMA_15G063900v4
Glyma.06G077100	-0.248638	0.467072	-	putative peptidyl-tRNA hydrolase PTRHD1
Glyma.01G190500	0.0861519256117	0.883333	-	protein NONRESPONDING TO OXYLIPINS 2, mitochondrial
Glyma.11G084700	0.0286364	0.997388	-	ubiquitin domain-containing protein DSK2a
Glyma.09G039900	8.28499	0.509312	-	COBRA-like protein 7
Glyma.19G249000	-0.322703	0.303539	-	peptidyl-prolyl cis-trans isomerase GmCYP11
Glyma.16G122100	8.79995	0.49059996550499996	-	receptor-like protein kinase THESEUS 1
Glyma.19G143300	-0.202071	0.7881147481630001	-	probably inactive leucine-rich repeat receptor-like protein
Glyma.19G096900	-0.740431	0.5111390328809999	-	exocyst complex component EXO70B1-like
Glyma.01G184500	6.9081323817600016	0.49059996550499996	-	hypothetical protein GYH30_002002
Glyma.04G202100	0.335988	0.659939	-	phosphatidylinositol transfer protein 3
Glyma.10G113500	0.7237916560050001	0.629956	-	protein MIZU-KUSSEI 1
Glyma.15G020800	0.769905	0.519752	-	mitochondrial-processing peptidase subunit alpha
Glyma.11G247900	-0.642189	0.110174	-	hypothetical protein GYH30_032140
Glyma.18G058500	0	1	-	hypothetical protein JHK85_050113
Glyma.18G050600	0.20623614482799998	0.838313	-	60S ribosomal protein L10-like
Glyma.05G137200	0	1	-	putative clathrin assembly protein At1g25240
Glyma.11G244500	-0.757789	0.0435845487411	-	protein SDA1 homolog
Glyma.12G116900	1.8179	0.0132921307137	-	zinc finger CCCH domain-containing protein 2
Glyma.14G034750	0	1	-	hypothetical protein GLYMA_14G034750v4
Glyma.10G053800	0.143389	0.9400705233419999	-	hypothetical protein GYH30_027050
Glyma.11G026100	7.87623	0.4687	-	hypothetical protein GYH30_029829
Glyma.13G320700	-0.0118703	0.9644332009540001	-	protein SAAL1 isoform X1
Glyma.12G025500	0.320601	0.607008	-	NADH dehydrogenase
Glyma.19G117100	0	1	-	cation/calcium exchanger 1
Glyma.13G078100	0.238033	0.8077764589480001	-	hypothetical protein GYH30_035473
Glyma.07G132600	-0.618522	0.534733	-	expansin precursor
Glyma.02G023700	-8.63193	0.626049	-	TMV resistance protein N
Glyma.11G160400	-0.0675436	0.7466546023109999	-	transcription initiation factor TFIID subunit 10
Glyma.08G043900	0.0627846864018	0.930993	-	aspartate--tRNA ligase, chloroplastic/mitochondrial isoform X1
Glyma.09G096300	-8.36381	0.679251	-	probable E3 ubiquitin-protein ligase RHY1A isoform
Glyma.04G014700	-0.0187525	1	-	cysteine protease XCP2-like
Glyma.14G129700	-0.050104	0.942341	-	uncharacterized protein LOC100781778 isoform X1
Glyma.19G049500	0.108947	0.814691	-	enhancer of polycomb homolog 2
Glyma.18G042200	0.668773	0.509393	-	receptor protein kinase TMK1
Glyma.08G013200	-0.473225	0.267595	-	probable LRR receptor-like serine/threonine-protein kinase At1g63430
Glyma.08G337000	1.65831	0.286347	-	hypothetical protein GYH30_023247
Glyma.12G144800	0	1	-	hypothetical protein GLYMA_12G144800v4
Glyma.09G107466	0	1	-	hypothetical protein GLYMA_09G107466v4
Glyma.11G084800	10.3738	0.0327654695988	-	hypothetical protein GYH30_030431
Glyma.02G276600	0.282389	0.656131	-	elongation factor 1-beta
Glyma.10G003200	-0.413708	0.49904238876999996	-	chlorophyllase-2
Glyma.14G196100	-0.609719	0.748297	-	hypothetical protein JHK86_040757
Glyma.18G063500	0.8379965310100002	0.184074	-	ring finger domain-containing protein isoform 2
Glyma.18G010200	0.338662	0.599959	-	probable thimet oligopeptidase isoform X1
Glyma.13G124100	0.0813421331085	0.8442915600380001	-	putative prefoldin subunit 2
Glyma.03G244600	-1.05963	9.87708423852e-05	down	benzyl alcohol O-benzoyltransferase
Glyma.02G200300	-0.19298	0.58714	-	40S ribosomal protein S17
Glyma.16G066300	-0.505146	0.235263	-	pentatricopeptide repeat-containing protein At3g46610-like
Glyma.18G072600	-0.0551529	0.9025565092799999	-	RNA-binding protein pno1
Glyma.09G272100	0.0327499792079	0.798212	-	receptor-like protein EIX2 isoform X1
Glyma.13G110651	0	1	-	hypothetical protein GLYMA_13G110651v4
Glyma.09G087950	0.0734476844205	0.9864944263950001	-	hypothetical protein GLYMA_09G087950v4
Glyma.12G224200	0.218483	0.617909	-	probable ubiquitin-conjugating enzyme E2 25 isoform
Glyma.17G012900	-1.12934	0.0182598872852	-	hypothetical protein JHK86_046173
Glyma.03G198933	-9.35508	0.679251	-	hypothetical protein GLYMA_03G198933v4
Glyma.09G267400	0.390853	0.500752	-	RecF/RecN/SMC N terminal domain-containing protein
Glyma.12G062600	0.0834454978532	0.97202	-	PGR5-like protein 1A, chloroplastic
Glyma.12G030600	2.26933	0.132471	-	PI-PLC X-box domain-containing protein DDB_G0293730
Glyma.05G138000	0	1	-	polcalcin Phl p 7
Glyma.05G062300	-0.283204	0.633738	-	MYB transcription factor MYB93
Glyma.10G288600	0.409956	0.24865765044500002	-	phytochrome-associated serine/threonine-protein phosphatase isoform X1
Glyma.08G060500	0.907211	0.0129629944414	-	protein kinase isoform X2
Glyma.03G213000	-0.306935	0.819874	-	rapid alkalinization factor
Glyma.04G000400	0.267757	0.6283823398480001	-	alpha-1,3-mannosyl-glycoprotein 2-beta-N-acetylglucosaminyltransferase
Glyma.20G189300	0.556558	0.417956	-	pyruvate kinase 1, cytosolic isoform X1
Glyma.14G019800	-1.49158	0.719654	-	hypothetical protein GYH30_038771
Glyma.02G144400	0.0649192145056	0.940251	-	protein indeterminate-domain 12
Glyma.19G181800	9.48995	0.509312	-	uncharacterized protein LOC100808952
Glyma.02G121500	0	1	-	agamous-like MADS-box protein MADS2
Glyma.03G244000	0.0157562104378	0.9899223714390001	-	uncharacterized protein LOC100792311 isoform X2
Glyma.12G054600	-1.14981	0.241301	-	hypothetical protein GYH30_032791
Glyma.07G151600	-0.5057	0.36715768729099996	-	protein DOG1-like 4
Glyma.03G194000	0.34889463253799996	0.40314300479099996	-	A20/AN1-like zinc finger protein
Glyma.07G184000	1.4435677198199999	0.307706	-	L-type lectin-domain containing receptor kinase IX.1-like
Glyma.16G083700	0	1	-	beta-galactosidase 15
Glyma.15G021100	0.242015	0.572617	-	protein CHUP1, chloroplastic isoform X2
Glyma.08G312900	-10.9965	0.31454813773400003	-	hypothetical protein JHK86_023148
Glyma.16G039600	1.6415419284000001	0.019831051521999998	-	spermidine hydroxycinnamoyl transferase
Glyma.10G276500	0.32361000314599997	0.731528	-	glycine-rich RNA-binding protein RZ1C isoform X1
Glyma.02G311800	0.400512	0.475108	-	calcium-dependent protein kinase 26
Glyma.09G015000	0	1	-	WEB family protein At1g12150
Glyma.02G029600	0.185365	0.7718223139720001	-	chaperone protein dnaJ 16
Glyma.11G221700	0.14204812875199999	0.9732457203389999	-	hypothetical protein JHK85_032716
Glyma.10G122300	-0.957306	0.320462	-	beta-expansin precursor
Glyma.16G064700	0	1	-	hypothetical protein GLYMA_16G064700v4
Glyma.09G247300	1.02295	0.16391728055500002	-	uncharacterized protein LOC102667071
Glyma.12G004600	2.08804	0.138418	-	21 kDa protein-like
Glyma.11G189300	0.42154310251500005	0.765855	-	hypothetical protein GYH30_031156
Glyma.05G039600	0	1	-	hypothetical protein JHK85_012060
Glyma.07G220400	-0.0261205	0.937386	-	cytochrome P450 89A2
Glyma.09G062200	0.419264	0.430991	-	uncharacterized protein LOC100500481
Glyma.02G018300	0.222721	0.5994918113600001	-	uncharacterized protein LOC100795813
Glyma.01G213600	0.18797398925900002	0.8122599315019999	-	probable LRR receptor-like serine/threonine-protein kinase At1g12460
Glyma.15G248800	-0.361196	0.330586	-	uncharacterized protein LOC100816349
Glyma.03G084200	-0.146766	0.946765	-	membrane protein of ER body 2
Glyma.19G104100	-4.38994	0.00175314759275	-	hypothetical protein GLYMA_19G104100v4
Glyma.18G201500	1.48768	0.273341	-	E3 ubiquitin-protein ligase APD2
Glyma.09G109600	1.71514	0.00405791267029	-	protein trichome birefringence
Glyma.01G220900	0.35935423905999997	0.7601176279359999	-	uncharacterized protein LOC100778407
Glyma.13G228400	0.09988167336960001	0.949876	-	CBL-interacting serine/threonine-protein kinase 12
Glyma.12G239000	0	1	-	sm-like protein LSM7
Glyma.03G131000	0.108862	0.886385	-	calmodulin binding protein PICBP-like
Glyma.06G137300	0.524844	0.630466	-	caffeic acid 3-O-methyltransferase
Glyma.15G240900	0	1	-	hypothetical protein JHK86_043531
Glyma.08G330800	0.262821	0.601637	-	WEB family protein At5g55860
Glyma.05G176900	-1.74773	0.330897	-	hypothetical protein JHK86_013290
Glyma.09G058900	0.970074	0.0116407112025	-	oxysterol-binding protein-related protein 4C isoform X2
Glyma.03G159300	-0.340694	0.6533671091800001	-	hypothetical protein GYH30_007380
Glyma.06G082800	0.027315336606799998	0.932894	-	TOM1-like protein 9 isoform X1
Glyma.20G060250	0.09861419387949999	0.957837	-	myb-like protein J
Glyma.20G221200	-0.418385	0.864517	-	-
Glyma.19G216500	1.3364330006999998	0.00467913080845	-	protein trichome birefringence-like 6
Glyma.01G025500	2.00013	0.0468658349058	-	protein DMR6-LIKE OXYGENASE 1
Glyma.12G146000	0	1	-	hypothetical protein GYH30_033749
Glyma.13G269800	-0.387491	0.233804	-	uncharacterized protein LOC114373499
Glyma.18G207900	-0.995515	0.362072	-	patellin-6
Glyma.03G204500	-1.27852	0.418808	-	uncharacterized protein LOC102660779
Glyma.10G195001	-0.396291	0.801853	-	hypothetical protein GLYMA_10G195001v4
Glyma.12G015600	0.09497598028339999	0.970059	-	molecular chaperone DnaJ isoform X1
Glyma.02G058700	-0.226115	0.630971	-	scarecrow-like protein 15
Glyma.03G023700	0.183025	0.900519	-	probable leucine-rich repeat receptor-like protein kinase
Glyma.06G048000	0.787118	0.611564	-	hypothetical protein GYH30_014097
Glyma.09G275900	-0.18086	0.625684	-	serine/threonine-protein kinase STY13-like isoform X1
Glyma.20G237000	-0.179672	0.614491	-	-
Glyma.18G241900	0.351681	0.338504	-	protein METHYLENE BLUE SENSITIVITY 1
Glyma.20G184200	1.7593437073400002	0.166182	-	transcription factor MYB13
Glyma.18G282500	-0.25326	0.645142	-	protein LAX PANICLE 2
Glyma.01G146200	0	1	-	hypothetical protein JHK87_001787
Glyma.03G255800	-0.0746307	0.786122	-	tubulin gamma-1 chain
Glyma.11G103900	-0.290002	0.36858512830300005	-	transcription initiation factor TFIID subunit 15
Glyma.11G060800	-0.286452	0.667501	-	hypothetical protein JHK82_030206
Glyma.20G163200	1.33564	0.228971	-	probable WRKY transcription factor 27
Glyma.13G056900	-0.644749	0.104553	-	ribosome biogenesis protein WDR12 homolog isoform
Glyma.09G184450	5.54633	0.00038108019133099993	up	hypothetical protein GLYMA_09G184450v4
Glyma.15G201200	-0.426286	0.513206	-	putative pentatricopeptide repeat-containing protein At1g12700, mitochondrial
Glyma.13G196700	-0.578925	0.83456	-	phosphatidylinositol 4-phosphate 5-kinase 6
Glyma.19G073200	0.24015546387400002	0.586503	-	LEAF RUST 10 DISEASE-RESISTANCE LOCUS RECEPTOR-LIKE
Glyma.10G073750	0.0311907613303	0.849914	-	hypothetical protein GLYMA_10G073750v4
Glyma.05G065700	-0.582543	0.318328	-	expansin-like B1
Glyma.13G057000	0.22803709891399998	0.7604554090379999	-	uncharacterized protein LOC102665676
Glyma.11G099100	-0.199591	0.634144	-	protein ELC-like
Glyma.07G025700	0.154114	0.7512860107449999	-	uncharacterized protein LOC100776788
Glyma.01G085800	1.40705	0.10220533641000001	-	UDP-glycosyltransferase 83A1
Glyma.11G162700	-1.27508	0.00278671506309	-	pentatricopeptide repeat-containing protein At3g62890
Glyma.02G280200	1.6988507614200001	0.228507	-	hypothetical protein GYH30_005458
Glyma.08G109200	-0.138182	0.841398	-	chalcone synthase 5
Glyma.14G140100	0	1	-	NAC domain-containing protein 59 isoform X2
Glyma.07G055000	0	1	-	ethylene-responsive transcription factor ERF023
Glyma.10G219500	0.0624307457051	0.937263	-	cleavage stimulating factor 64
Glyma.18G204200	0.321816	0.411009	-	pyruvate decarboxylase 2
Glyma.15G048600	-0.168388	0.643204	-	mitogen-activated protein kinase kinase kinase 1
Glyma.08G362400	0.42745518877800004	0.27044325682799997	-	clathrin interactor EPSIN 2
Glyma.U031413	8.03474	0.686008	-	peroxidase precursor
Glyma.19G012900	-0.0832424	0.8638926935529999	-	hypothetical protein GLYMA_19G012900v4
Glyma.06G310300	0	1	-	late embryogenesis abundant protein 6
Glyma.17G044700	-0.995331	0.645613	-	hypothetical protein JHK84_046477
Glyma.01G006500	-0.617891	0.308697	-	DNA-directed RNA polymerase III subunit 2
Glyma.01G243600	-0.0780876	0.806888	-	alpha-L-fucosidase 2
Glyma.16G119100	0	1	-	hypothetical protein GLYMA_16G119100v4
Glyma.07G256400	1.5486968504799998	0.620227	-	hypothetical protein JHK85_020298
Glyma.09G263551	-1.00442	0.16850271074200002	-	hypothetical protein GLYMA_09G263551v4
Glyma.07G197500	-1.12307	0.24531	-	uncharacterized protein LOC100811868
Glyma.07G269100	0.486672	0.586573	-	BTB/POZ domain-containing protein At5g47800 isoform X4
Glyma.03G017350	-0.2073	0.8998638003399999	-	hypothetical protein GLYMA_03G017350v4
Glyma.06G259100	-4.71803	1	-	hypothetical protein GLYMA_06G259100v4
Glyma.08G007601	0	1	-	hypothetical protein GLYMA_08G007601v4
Glyma.15G180800	1.0918253176100001	0.878914	-	hypothetical protein JHK86_042724
Glyma.08G008600	0.7628195795939999	0.39136609821199997	-	dual specificity protein phosphatase PHS1 isoform
Glyma.20G136400	0	1	-	agamous-like MADS-box protein AGL62
Glyma.19G151900	-2.18841	0.54887	-	hypothetical protein GLYMA_19G151900v4, partial
Glyma.20G172900	0.397802	0.587067	-	hypothetical protein JHK86_056515
Glyma.13G200700	0	1	-	hypothetical protein JHK85_037523
Glyma.10G259000	0.19710566947099997	0.764572	-	protein FAR-RED IMPAIRED RESPONSE 1 isoform
Glyma.08G159100	0.0476068	0.97884	-	uncharacterized protein LOC100783235
Glyma.04G088800	-0.44597	0.229754	-	receptor-like protein kinase 7
Glyma.06G287000	-0.228539	0.839517	-	uncharacterized protein LOC100527118
Glyma.14G196200	-0.872784	0.218952	-	zinc transporter 6, chloroplastic
Glyma.18G278150	0	1	-	hypothetical protein GLYMA_18G278150v4
Glyma.18G001600	-8.03681	0.5105316056920001	-	cation/H(+) antiporter 3
Glyma.06G153400	0.45626911555699995	0.745258	-	NAD(P)H-quinone oxidoreductase subunit O, chloroplastic-like
Glyma.20G104800	-1.95937	0.0133239631152	-	hypothetical protein JHK85_056895
Glyma.11G178300	1.02465	0.0171128704952	-	calmodulin-binding receptor-like cytoplasmic kinase 2
Glyma.15G273800	1.3061031143700002	0.38726241948299994	-	hypothetical protein GYH30_043633
Glyma.05G080200	-0.250014	0.784997	-	protein PHYTOCHROME KINASE SUBSTRATE 4
Glyma.18G028000	-0.0457941	0.935134	-	putative ABC1 protein At2g40090
Glyma.20G139802	-0.535184	0.539667	-	serine/threonine kinase-like protein isoform X1
Glyma.13G047100	-0.391988	0.50634	-	uncharacterized protein LOC100805793
Glyma.14G010700	0.6812757147640001	0.291317	-	uncharacterized protein LOC102665099
Glyma.19G241700	0	1	-	aldehyde oxidase GLOX
Glyma.16G065000	3.8318513669699996	0.331279	-	hypothetical protein GLYMA_16G065000v4
Glyma.16G079300	0.230205	0.9518424264569999	-	hypothetical protein JHK86_044692
Glyma.18G087600	0	1	-	hypothetical protein GLYMA_18G087600v4
Glyma.14G106300	8.53979	0.666151	-	hypothetical protein JHK87_039412
Glyma.04G177300	0.334136	0.312664	-	MYB transcription factor MYB143
Glyma.05G205400	-0.565696	0.651532	-	CLE15 protein
Glyma.16G146500	0.298567	0.4386	-	long chain base biosynthesis protein 2a
Glyma.04G048800	0	1	-	CSC1-like protein RXW8
Glyma.10G128932	0	1	-	hypothetical protein GLYMA_10G128932v4
Glyma.11G238000	9.62707	0.407295	-	Heavy metal-associated isoprenylated plant protein 23-like
Glyma.13G371400	1.28265	0.149304	-	hypothetical protein JHK85_039114
Glyma.03G199600	0	1	-	secoisolariciresinol dehydrogenase
Glyma.04G079600	9.510032252110001	0.311162	-	BURP domain protein RD22
Glyma.11G167100	0.729618	0.481997	-	inactive receptor-like serine/threonine-protein kinase At2g40270
Glyma.14G089090	-0.00668056	0.994645	-	growth-regulating factor 1
Glyma.13G239800	-0.557599	0.8314358132100002	-	uncharacterized protein LOC112998763
Glyma.06G013700	0	1	-	hypothetical protein GYH30_013758
Glyma.17G188600	0.176833	0.647217	-	26S proteasome non-ATPase regulatory subunit 11
Glyma.16G149900	-0.180342	0.809655	-	INO80 complex subunit D-like
Glyma.14G073300	2.53648	7.44711317562e-05	up	hypothetical protein GLYMA_14G073300v4
Glyma.14G056300	0.561262	0.482941	-	abscisic acid receptor PYL4
Glyma.05G039800	0.472408	0.5913768340810001	-	uncharacterized protein LOC100782442
Glyma.01G029700	-0.382027	0.7803867610340001	-	hypothetical protein GLYMA_01G029700v4
Glyma.03G083700	0	1	-	agamous-like MADS-box protein AGL80
Glyma.10G066750	-14.001	0.0175142320559	-	hypothetical protein GLYMA_10G066750v4
Glyma.19G020300	-0.380295	0.413737	-	uncharacterized protein LOC100818221
Glyma.05G102300	1.07823	0.0387803256123	-	uncharacterized protein LOC100802794
Glyma.10G070900	0.0707649365082	0.8658367413950001	-	zinc finger A20 and AN1 domain-containing
Glyma.09G015800	0.230665	0.5572274377440001	-	protein phosphatase 1 regulatory inhibitor subunit
Glyma.07G082600	-0.107611	0.6831954065629999	-	receptor-like serine/threonine-protein kinase At2g45590
Glyma.10G121100	0	1	-	RING-H2 finger protein ATL70
Glyma.16G201600	0.0202879	0.963591	-	hypothetical protein GYH30_045557
Glyma.20G075100	0.119386	0.8893794906720001	-	U2 small nuclear ribonucleoprotein A'-like
Glyma.03G043500	0.45549	0.568263	-	putative disease resistance protein At3g14460 isoform
Glyma.02G018000	0.48794812779299995	0.307799	-	hypothetical protein GLYMA_02G018000v4
Glyma.04G180500	0	1	-	spermidine synthase 1-like
Glyma.18G109800	0.25639664813900004	0.5463336154439999	-	protein VACUOLELESS1
[truncated: 50,873 more rows]
