# Supplementary material for: Using WGCNA and transcriptome profiling to identify hub genes for salt stress tolerance in germinating soybean seeds
Source: Front Plant Sci. 2025 Aug 8;16:1569565. doi: 10.3389/fpls.2025.1569565 (PMC12370657; doi:10.3389/fpls.2025.1569565)
Supplement: Supplementary file 1 [file DataSheet1.zip › Supplemental data/Data S10 DB VS HF DEGs.xlsx]

## Sheet: Sheet1
gene	cluster
GLYMA_16G192200	1
GLYMA_11G236600	1
GLYMA_13G030200	1
GLYMA_15G203500	1
GLYMA_16G098500	1
GLYMA_01G145200	1
GLYMA_01G080450	1
GLYMA_07G221700	1
GLYMA_U032505	1
GLYMA_13G227300	1
GLYMA_06G213600	1
GLYMA_07G168700	1
GLYMA_11G156901	1
GLYMA_18G186867	1
GLYMA_13G190800	1
GLYMA_08G028700	1
GLYMA_12G078302	1
GLYMA_04G207600	1
GLYMA_10G264100	1
GLYMA_18G199100	1
GLYMA_19G231000	1
GLYMA_09G075100	1
GLYMA_17G209900	1
GLYMA_18G156033	1
GLYMA_16G193200	1
GLYMA_17G182166	1
GLYMA_19G197200	1
GLYMA_06G268700	1
GLYMA_01G114550	1
GLYMA_05G175500	1
GLYMA_03G054800	1
GLYMA_14G155300	1
GLYMA_01G003000	1
GLYMA_01G046900	1
GLYMA_13G253500	1
GLYMA_03G247200	1
GLYMA_16G119900	1
GLYMA_16G183700	1
GLYMA_19G072702	1
GLYMA_02G005600	1
GLYMA_18G138700	1
GLYMA_07G156901	1
GLYMA_17G103200	1
GLYMA_16G162100	1
GLYMA_16G197550	1
GLYMA_10G221000	1
GLYMA_16G024900	1
GLYMA_14G065100	1
GLYMA_08G029900	1
GLYMA_03G126800	1
GLYMA_14G079450	1
GLYMA_07G094500	1
GLYMA_13G176900	1
GLYMA_09G207700	1
GLYMA_06G212700	1
GLYMA_15G247500	1
GLYMA_U032405	1
GLYMA_09G177100	1
GLYMA_20G137900	1
GLYMA_15G112600	1
GLYMA_17G205900	1
GLYMA_11G224200	1
GLYMA_08G156300	1
GLYMA_03G087500	1
GLYMA_18G026900	1
GLYMA_03G117900	1
GLYMA_20G038500	1
GLYMA_U032305	1
GLYMA_20G074700	1
GLYMA_15G226650	1
GLYMA_03G229100	1
GLYMA_07G094000	1
GLYMA_14G223700	1
GLYMA_17G020100	1
GLYMA_16G192000	1
GLYMA_13G194900	1
GLYMA_07G154200	1
GLYMA_19G022000	1
GLYMA_14G082600	1
GLYMA_16G158600	1
GLYMA_20G101400	1
GLYMA_19G120051	1
GLYMA_19G167300	1
GLYMA_13G272900	1
GLYMA_02G181350	1
GLYMA_13G086700	1
GLYMA_10G029100	1
GLYMA_10G035000	1
GLYMA_15G213000	1
GLYMA_07G105800	1
GLYMA_03G054500	1
GLYMA_05G165700	1
GLYMA_15G224002	1
GLYMA_10G265500	1
GLYMA_10G175400	1
GLYMA_03G129200	1
GLYMA_13G188800	1
GLYMA_16G212600	1
GLYMA_15G199300	1
GLYMA_13G215551	1
GLYMA_06G283500	1
GLYMA_18G226850	1
GLYMA_16G161800	1
GLYMA_07G038900	1
GLYMA_11G224400	1
GLYMA_01G115100	1
GLYMA_19G092300	1
GLYMA_06G294100	1
GLYMA_20G175200	1
GLYMA_19G135600	1
GLYMA_05G000050	2
GLYMA_19G224400	2
GLYMA_02G189700	2
GLYMA_08G125000	2
GLYMA_07G196100	2
GLYMA_19G057500	2
GLYMA_01G190300	2
GLYMA_11G178501	2
GLYMA_03G100500	2
GLYMA_13G181400	2
GLYMA_07G147700	2
GLYMA_04G143500	2
GLYMA_03G099000	2
GLYMA_05G033301	2
GLYMA_19G046300	2
GLYMA_10G180800	2
GLYMA_03G031400	2
GLYMA_18G172100	2
GLYMA_18G294600	2
GLYMA_08G025200	2
GLYMA_14G171100	2
GLYMA_U041300	2
GLYMA_U018351	2
GLYMA_15G232200	2
GLYMA_02G166900	2
GLYMA_09G145700	2
GLYMA_18G270900	2
GLYMA_05G219900	2
GLYMA_19G231700	2
GLYMA_13G184600	2
GLYMA_U033305	2
GLYMA_18G199000	2
GLYMA_16G018000	2
GLYMA_13G034000	2
GLYMA_14G093800	2
GLYMA_15G198801	2
GLYMA_02G089500	2
GLYMA_12G048100	2
GLYMA_02G063900	2
GLYMA_17G245500	2
GLYMA_07G157000	2
GLYMA_12G156532	2
GLYMA_13G037000	2
GLYMA_16G143500	2
GLYMA_15G152400	2
GLYMA_18G287100	2
GLYMA_13G176200	2
GLYMA_20G138000	2
GLYMA_18G143400	2
GLYMA_05G149800	2
GLYMA_17G206001	2
GLYMA_13G029900	2
GLYMA_13G190500	2
GLYMA_09G071500	2
GLYMA_11G225500	2
GLYMA_15G000100	2
GLYMA_12G141900	2
GLYMA_11G082700	2
GLYMA_06G200600	2
GLYMA_03G226800	2
GLYMA_13G068800	2
GLYMA_09G051500	2
GLYMA_12G088400	2
GLYMA_15G196500	2
GLYMA_18G186200	2
GLYMA_13G103100	2
GLYMA_06G319520	2
GLYMA_05G141300	2
GLYMA_19G094200	2
GLYMA_03G050850	2
GLYMA_12G218651	2
GLYMA_16G137300	2
GLYMA_16G145200	2
GLYMA_18G123800	2
GLYMA_03G048701	2
GLYMA_19G248100	2
GLYMA_07G190100	2
GLYMA_06G285700	2
GLYMA_05G205700	2
GLYMA_13G148700	2
GLYMA_U000401	2
GLYMA_19G240200	2
GLYMA_13G000900	2
GLYMA_16G148600	2
GLYMA_13G181000	2
GLYMA_03G053602	2
GLYMA_14G213700	2
GLYMA_03G233800	2
GLYMA_07G251300	2
GLYMA_08G277000	2
GLYMA_05G211600	2
GLYMA_02G284300	2
GLYMA_02G307400	2
GLYMA_05G170400	2
GLYMA_10G175500	2
GLYMA_18G226400	2
GLYMA_17G178001	2
GLYMA_11G097000	2
GLYMA_16G151500	2
GLYMA_03G054900	2
GLYMA_12G218600	2
GLYMA_09G184450	2
GLYMA_U000501	2
GLYMA_01G181900	2
GLYMA_16G171900	2
GLYMA_07G095200	2
GLYMA_11G224233	2
GLYMA_06G308700	3
GLYMA_03G036900	3
GLYMA_U031224	3
GLYMA_17G172400	3
GLYMA_U039500	3
GLYMA_15G140600	3
GLYMA_18G020100	3
GLYMA_19G226300	3
GLYMA_13G042200	3
GLYMA_08G346700	3
GLYMA_19G069300	3
GLYMA_13G068500	3
GLYMA_17G239900	3
GLYMA_13G186400	3
GLYMA_20G094300	3
GLYMA_17G178700	3
GLYMA_10G051000	3
GLYMA_18G266267	3
GLYMA_18G272700	3
GLYMA_20G102000	3
GLYMA_15G195100	3
GLYMA_09G000651	3
GLYMA_20G222200	3
GLYMA_02G028400	3
GLYMA_05G038900	3
GLYMA_05G157200	3
GLYMA_07G156500	3
GLYMA_06G213101	3
GLYMA_15G140700	3
GLYMA_16G107200	3
GLYMA_15G115300	3
GLYMA_03G244600	3
GLYMA_18G084600	3
GLYMA_17G173200	3
GLYMA_13G366902	3
GLYMA_18G186501	3
GLYMA_10G265400	3
GLYMA_13G190300	3
GLYMA_17G105600	3
GLYMA_11G237200	3
GLYMA_19G014000	3
GLYMA_20G094400	3
GLYMA_03G122300	3
GLYMA_06G295100	3
GLYMA_18G007500	3
GLYMA_18G166600	3
GLYMA_03G057500	3
GLYMA_03G037100	3
GLYMA_20G016000	3
GLYMA_03G073300	3
GLYMA_19G136700	3
GLYMA_13G274800	3
GLYMA_15G246700	3
GLYMA_05G062801	3
GLYMA_11G101800	3
GLYMA_17G152600	3
GLYMA_05G218100	3
GLYMA_06G310000	3
GLYMA_18G069900	3
GLYMA_03G067100	3
GLYMA_13G217400	3
GLYMA_11G037700	3
GLYMA_09G216400	3
GLYMA_16G065500	3
GLYMA_03G032500	3
GLYMA_15G246500	3
GLYMA_13G194800	3
GLYMA_16G098100	3
GLYMA_17G173301	3
GLYMA_10G269200	3
GLYMA_03G074167	3
GLYMA_06G206700	3
GLYMA_20G129400	3
GLYMA_18G266333	3
GLYMA_18G270300	3
GLYMA_01G156600	3
GLYMA_08G318000	3
GLYMA_08G317700	3
GLYMA_14G038200	3
GLYMA_15G240300	3
GLYMA_13G206100	3
GLYMA_09G224500	3
GLYMA_12G135500	3
GLYMA_03G068900	3
GLYMA_03G083600	3
GLYMA_07G190600	3
GLYMA_13G153018	3
GLYMA_11G021100	3
