# Supplementary material for: Using WGCNA and transcriptome profiling to identify hub genes for salt stress tolerance in germinating soybean seeds
Source: Front Plant Sci. 2025 Aug 8;16:1569565. doi: 10.3389/fpls.2025.1569565 (PMC12370657; doi:10.3389/fpls.2025.1569565)
Supplement: Supplementary file 1 [file DataSheet1.zip › Supplemental data/Data S11 DB VS HF GO.xlsx]

## Sheet: Sheet1
notes:
Column Name	Description
Category	The GO category
Term	The specific GO term identifier
Count	Number of genes in your input list annotated with this GO term.
%	Percentage of genes in your input list annotated with this GO term.
PValue	Raw p-value indicating statistical significance of the enrichment
Genes	List of gene IDs/proteins associated with this GO term in your dataset.
List Total	Total number of genes in your input list analyzed for enrichment.
Pop Hits	Number of genes in the background population (database) annotated with this GO term.
Pop Total	Total number of genes in the background population
Fold Enrichment	Ratio of observed vs. expected enrichment (Fold Enrichment = (Count/List Total) / (Pop Hits/Pop Total)).
Bonferroni	P-value adjusted for multiple testing using the Bonferroni correction.
Benjamini	P-value adjusted for multiple testing using the Benjamini-Hochberg (FDR) method.
FDR	False Discovery Rate
	Category	Term	Count	%	PValue	Genes	List Total	Pop Hits	Pop Total	Fold Enrichment	Bonferroni	Benjamini	FDR
1	GOTERM_MF_DIRECT	GO:0043531~ADP binding	7	8.235294117647058	1.4845068023905682E-4	LOC100798893, LOC100775324, RPSHC18-NBL1, LOC100305457, LOC100798933, LOC100499655, GLYMA_13G190300	58	573	40766	8.58644761388939	0.009897626782079172	0.009946195576016807	0.009946195576016807
1	GOTERM_BP_DIRECT	GO:0098542~defense response to other organism	5	5.88235294117647	7.479740126759279E-4	RPSHC18-NBL1, LOC100305457, LOC100798933, LOC100499655, GLYMA_13G190300	46	310	34053	11.940042075736324	0.04461749220763778	0.04487844076055567	0.04487844076055567
	Category	Term	Count	%	PValue	Genes	List Total	Pop Hits	Pop Total	Fold Enrichment	Bonferroni	Benjamini	FDR
3	GOTERM_MF_DIRECT	GO:0016705~oxidoreductase activity, acting on paired donors, with incorporation or reduction of molecular oxygen	7	7.142857142857142	1.1244038887672421E-4	LOC100782866, LOC100787727, CYP94D24, LOC100787616, LOC100792065, LOC100780780, LOC100782971	65	483	40766	9.089409141583054	0.0065006877346974745	0.00341042782439775	0.00317523
3	GOTERM_MF_DIRECT	GO:0004497~monooxygenase activity	7	7.142857142857142	1.1760095946199137E-4	LOC100782866, LOC100787727, CYP94D24, LOC100787616, LOC100792065, LOC100780780, LOC100782971	65	487	40766	9.014752803664509	0.006798044786245905	0.00341042782439775	0.00317523
3	GOTERM_BP_DIRECT	GO:0006952~defense response	7	7.142857142857142	5.60886222178417E-4	LOC100817285, LOC100796826, LOC100791891, LOC106795499, LOC100814790, LOC100794745, LOC100785853	53	676	34053	6.653204197834096	0.02875280568465388	0.019105395904308122	0.0191054
3	GOTERM_MF_DIRECT	GO:0005506~iron ion binding	7	7.142857142857142	6.33808373359857E-4	LOC100782866, LOC100787727, CYP94D24, LOC100787616, LOC100792065, LOC100780780, LOC100782971	65	668	40766	6.572132657761401	0.03610464219485243	0.009404433429417077	0.00875585
3	GOTERM_MF_DIRECT	GO:0043531~ADP binding	6	6.122448979591836	0.0020777791207349638	LOC100796826, LOC100791891, LOC106795499, LOC100798933, LOC100814790, LOC100785853	65	573	40766	6.5672170761176005	0.1136439621538542	0.021199848650493312	0.0197378
3	GOTERM_MF_DIRECT	GO:0020037~heme binding	7	7.142857142857142	0.002193087791430343	LOC100782866, LOC100787727, CYP94D24, LOC100787616, LOC100792065, LOC100780780, LOC100782971	65	852	40766	5.1527988443481405	0.11956464790579857	0.021199848650493312	0.0197378
3	GOTERM_BP_DIRECT	GO:0007165~signal transduction	6	6.122448979591836	0.0026886866438087338	LOC100796826, LOC100815651, LOC100791891, LOC106795499, LOC100814790, LOC100785853	53	629	34053	6.128865824759276	0.13064176285617146	0.04570767294474847	0.0457077
