# Supplementary material for: Using WGCNA and transcriptome profiling to identify hub genes for salt stress tolerance in germinating soybean seeds
Source: Front Plant Sci. 2025 Aug 8;16:1569565. doi: 10.3389/fpls.2025.1569565 (PMC12370657; doi:10.3389/fpls.2025.1569565)
Supplement: Supplementary file 1 [file DataSheet1.zip › Supplemental data/Data S12 DC VS HG GO.xlsx]

## Sheet: Sheet1
notes:
Column Name	Description
Category	The GO category
Term	The specific GO term identifier
Count	Number of genes in your input list annotated with this GO term.
%	Percentage of genes in your input list annotated with this GO term.
PValue	Raw p-value indicating statistical significance of the enrichment
Genes	List of gene IDs/proteins associated with this GO term in your dataset.
List Total	Total number of genes in your input list analyzed for enrichment.
Pop Hits	Number of genes in the background population (database) annotated with this GO term.
Pop Total	Total number of genes in the background population
Fold Enrichment	Ratio of observed vs. expected enrichment (Fold Enrichment = (Count/List Total) / (Pop Hits/Pop Total)).
Bonferroni	P-value adjusted for multiple testing using the Bonferroni correction.
Benjamini	P-value adjusted for multiple testing using the Benjamini-Hochberg (FDR) method.
FDR	False Discovery Rate
	Category	Term	Count	%	PValue	Genes	List Total	Pop Hits	Pop Total	Fold Enrichment	Bonferroni	Benjamini	FDR
1	GOTERM_BP_DIRECT	GO:0006268~DNA unwinding involved in DNA replication	3	4	7.408446512517199E-4	LOC100811545, LOC100808364, LOC100777091	45	31	34053	73.23225806451613	0.04703085141674834	0.025266752604563	0.025266752604563
1	GOTERM_BP_DIRECT	GO:0009627~systemic acquired resistance	3	4	7.895860188925938E-4	LOC100811611, LOC100783288, LOC100805736	45	32	34053	70.94375000000001	0.05004756484386108	0.025266752604563	0.025266752604563
	Category	Term	Count	%	PValue	Genes	List Total	Pop Hits	Pop Total	Fold Enrichment	Bonferroni	Benjamini	FDR
2	GOTERM_BP_DIRECT	GO:0009263~deoxyribonucleotide biosynthetic process	3	7.317073170731707	2.2380163072406875E-5	LOC100779885, LOC100820622, LOC100790224	32	8	34053	399.059	0.0011854587041599807	0.0011637684797651574	0.0010966279905479368
	Category	Term	Count	%	PValue	Genes	List Total	Pop Hits	Pop Total	Fold Enrichment	Bonferroni	Benjamini	FDR
3	GOTERM_CC_DIRECT	GO:0000786~nucleosome	3	10.714285714285714	0.001954678555997228	LOC100806140, LOC100305731, LOC100306416	20	125	36121	43.3452	0.027020513804695834	0.02736549978396119	0.02736549978396119
