# Supplementary material for: Using WGCNA and transcriptome profiling to identify hub genes for salt stress tolerance in germinating soybean seeds
Source: Front Plant Sci. 2025 Aug 8;16:1569565. doi: 10.3389/fpls.2025.1569565 (PMC12370657; doi:10.3389/fpls.2025.1569565)
Supplement: Supplementary file 1 [file DataSheet1.zip › Supplemental data/Data S3 H VS F DEGs.xlsx]

## Sheet: Sheet1
GeneName	log2FoldChange	pValue	result	GeneDescription
Glyma.20G245600	-0.232392	0.854738	-	-
Glyma.20G018700	0	1	-	hypothetical protein GLYMA_20G018700v4
Glyma.06G047000	-0.146549	0.723295	-	LIM domain-containing protein WLIM1-like
Glyma.02G267700	0	1	-	hypothetical protein GLYMA_02G267700v4
Glyma.11G096000	0.275223	0.30059460341600003	-	scarecrow-like protein 3 isoform X1
Glyma.13G289800	-0.612216	0.309798	-	shaggy-related protein kinase eta isoform X1
Glyma.04G027100	-0.700604	0.312692	-	uncharacterized protein LOC100786493
Glyma.04G010300	-0.837143	0.188069	-	bZIP transcription factor bZIP125
Glyma.05G119600	7.12932	0.6373312788359999	-	BRASSINOSTEROID INSENSITIVE 1-associated receptor kinase 1
Glyma.16G039200	-0.0997144	0.9978054838529999	-	hypothetical protein JHK86_044327
Glyma.06G109250	-6.22869	0.868289	-	hypothetical protein GLYMA_06G109250v4
Glyma.06G146300	-0.751301	0.45561625785300003	-	protein MIZU-KUSSEI 1
Glyma.13G243800	-0.232204	0.960111	-	hypothetical protein JHK86_037382
Glyma.01G174300	8.78282	0.6373312788359999	-	ABC transporter F family member 1
Glyma.15G028000	0.7070512851690001	0.112308	-	hypothetical protein GLYMA_15G028000v4
Glyma.05G024000	1.9143	0.0005550834580540001	up	probable LRR receptor-like serine/threonine-protein kinase At1g74360
Glyma.06G068200	0.45073454379600003	0.048373122451400005	-	putative L-ascorbate peroxidase 6 isoform X1
Glyma.09G084700	0.968528	0.650645	-	cationic amino acid transporter 1
Glyma.10G021200	-0.37122	0.940462	-	thioredoxin superfamily protein
Glyma.15G044900	-0.158051	0.9328904465469999	-	interactor of constitutive active ROPs 3
Glyma.11G009100	0.08478797624050001	0.40797613784599995	-	hypothetical protein GLYMA_11G009100v4
Glyma.08G165700	-1.04649	0.100815	-	nuclear factor Y transcription factor family
Glyma.14G034700	0.319165	0.803201	-	uncharacterized protein LOC100808831
Glyma.13G257800	0	1	-	protein PELPK1
Glyma.02G057700	0	1	-	proline-rich receptor-like protein kinase PERK4
Glyma.16G060900	0	1	-	germin-like protein precursor
Glyma.08G354100	-6.9994	0.868289	-	cytochrome b5
Glyma.20G083500	0.211392	0.21902	-	hypothetical protein GLYMA_20G083500v4
Glyma.11G156001	0	1	-	hypothetical protein GLYMA_11G156001v4
Glyma.01G027967	8.126945332050001	0.6373312788359999	-	hypothetical protein GLYMA_01G027967v4
Glyma.16G113100	0.055673499138500004	0.349421	-	thioredoxin reductase NTRB
Glyma.02G074600	-0.893468	0.464642	-	transmembrane protein 18
Glyma.03G161300	-0.766976	0.416235	-	hypothetical protein GLYMA_03G161300v4
Glyma.07G208000	0.774089	0.197759	-	transcription factor bHLH153 isoform X2
Glyma.11G171773	0.530664	0.028637598237200003	-	uncharacterized protein LOC100802231 isoform X1
Glyma.06G046900	-0.465001	0.6498872167199999	-	GPN-loop GTPase QQT1 isoform X1
Glyma.12G232700	-1.68973	0.37976272445799997	-	hypothetical protein GLYMA_12G232700v4
Glyma.11G175955	0.463816	0.0572340541496	-	serine/threonine-protein phosphatase BSL3 isoform X1
Glyma.18G116601	-8.16169	0.537519	-	hypothetical protein GLYMA_18G116601v4
Glyma.10G084900	-0.934094	0.719406	-	uncharacterized protein LOC102667474
Glyma.01G100100	-0.620154	0.410616	-	mitotic-spindle organizing protein 1B
Glyma.02G306500	-1.44188	0.08440908488910001	-	probable serine/threonine-protein kinase WNK11
Glyma.19G229800	-0.656104	0.19266581136799998	-	importin subunit alpha-2
Glyma.07G161800	-0.26136	0.928748	-	uncharacterized protein LOC100795400
Glyma.10G201200	1.59785	0.0042881074387	-	protein PSK SIMULATOR 3
Glyma.14G214000	-0.274943	0.811937	-	DNA repair protein RAD4 isoform X1
Glyma.09G211550	-6.37869	0.654079	-	hypothetical protein GLYMA_09G211550v4
Glyma.20G053000	-1.00852	0.470115	-	sieve element occlusion o isoform X1
Glyma.11G097100	-0.602727	0.49508533051700004	-	uncharacterized protein LOC100817846
Glyma.04G182800	0.312896	0.8909953499429999	-	hypothetical protein GYH30_010342
Glyma.06G108850	-0.735955	0.597476	-	hypothetical protein GLYMA_06G108850v4
Glyma.04G242800	0.7638396754350001	0.010541690350600002	-	ACT domain-containing protein ACR3
Glyma.08G260500	0.8161456161439999	0.192176	-	uncharacterized protein LOC100810665
Glyma.02G081300	-0.935502	0.6076134418169999	-	centromere-associated protein E
Glyma.07G248400	-1.9071	1	-	flowering-promoting factor 1-like protein 3
Glyma.15G038700	-1.05746	0.325224	-	actin
Glyma.16G107900	-1.20353	0.524476	-	rop guanine nucleotide exchange factor 14
Glyma.11G225300	-0.0275191	0.523066	-	hypothetical protein JHK86_032178
Glyma.14G023200	-0.627166	0.544289	-	syntaxin-61 isoform X1
Glyma.19G126600	-0.112484	0.9497500157400001	-	protein NRT1/ PTR FAMILY 3.1 isoform
Glyma.01G031700	-1.53065	0.0631682234434	-	spermidine synthase 1-like
Glyma.18G112200	-0.758667	0.9415826341069999	-	hypothetical protein JHK86_049841
Glyma.09G231900	0	1	-	plant invertase/pectin methylesterase inhibitor-domain containing protein
Glyma.02G237700	-0.384584	0.7449298938869999	-	cytochrome b-c1 complex subunit 8
Glyma.13G343500	0.420035	0.0568552614901	-	uncharacterized protein LOC100810964
Glyma.18G294100	-1.65192	0.038403288708699995	-	protein PLASTID MOVEMENT IMPAIRED 2
Glyma.12G064600	-0.874567	0.194725	-	UDP-glucuronic acid decarboxylase 6-like
Glyma.10G205233	-0.740101	0.615787	-	uncharacterized protein LOC100800405
Glyma.09G204700	0	1	-	hypothetical protein JHK85_026330
Glyma.17G054200	-1.14972	0.13433	-	uncharacterized protein LOC100786089
Glyma.13G360600	0.722908	0.145747	-	F-box/kelch-repeat protein At1g80440
Glyma.06G155750	-0.686944	0.218035	-	hypothetical protein JHK85_015767
Glyma.19G189600	-0.444274	0.7572713990469999	-	60S ribosomal protein L24-like
Glyma.15G006500	-0.357492	0.696672	-	Zinc finger BED domain-containing protein DAYSLEEPER
Glyma.16G061900	0	1	-	hypothetical protein GLYMA_16G061900v4
Glyma.12G203200	0.37382401822300004	0.42478342477200004	-	Probable polyol transporter 4-like
Glyma.20G214900	-7.74456	0.7231785992569999	-	-
Glyma.03G151900	0.229096	0.316913	-	probable aspartic proteinase GIP1 precursor
Glyma.05G229700	1.96219	0.038021887301800006	-	protein NRT1/ PTR FAMILY 1.2
Glyma.13G159550	10.9699	0.454836	-	hypothetical protein GLYMA_13G159550v4
Glyma.11G235600	0.602203	0.471779	-	WEB family protein At2g40480 isoform X2
Glyma.05G165451	0	1	-	hypothetical protein GLYMA_05G165451v4
Glyma.09G215301	0.655577	0.11255924441199999	-	F-box/kelch-repeat protein SKIP25
Glyma.10G257700	-0.861483	0.924254	-	hypothetical protein GYH30_029141
Glyma.02G268500	8.97722	0.759931	-	hypothetical protein GYH30_005328
Glyma.08G044700	0.00810136386326	0.46984249779700005	-	zinc finger protein BRUTUS isoform X3
Glyma.08G296000	-0.63023	0.327515	-	protein NRT1/ PTR FAMILY 4.6
Glyma.11G181800	8.54729	0.421958	-	hypothetical protein JHK87_031109
Glyma.12G050200	-0.370414	0.912671	-	hypothetical protein GYH30_032746
Glyma.07G131400	-11.3221	0.16670328505100002	-	hypothetical protein GYH30_018262
Glyma.13G035600	0.981683	0.7496319093539999	-	gibberellin 20 oxidase 2
Glyma.13G179800	8.460660664610002	0.6373312788359999	-	uncharacterized protein LOC100527569
Glyma.18G179300	-0.0339244	0.976008	-	WUSCHEL-related homeobox 3
Glyma.07G067100	-0.248213	0.847599	-	N6-adenosine-methyltransferase MT-A70-like
Glyma.07G228500	-0.942483	0.111122	-	hypothetical protein GYH30_019293
Glyma.03G200700	0.363193	0.19190134819899998	-	uncharacterized protein LOC100305710
Glyma.07G263500	-7.98694	0.542422	-	subtilisin-like protease SBT2.4
Glyma.05G158100	-0.0142131	0.625618	-	14-3-3-like protein C isoform 1
Glyma.18G105400	0.537767	0.229264	-	HVA22-like protein f
Glyma.18G003300	1.0754057259799998	0.0124838617104	-	uncharacterized protein LOC114395748
Glyma.12G001800	-0.115787	0.754374	-	hypothetical protein JHK85_033104
Glyma.04G181200	-0.612879	0.517289	-	protein DSS1 HOMOLOG ON CHROMOSOME V
Glyma.09G092400	1.4760682471700002	0.484834	-	hypothetical protein GYH30_024507
Glyma.03G214700	-0.993388	0.25789781173799997	-	UDP-glucuronic acid decarboxylase 2
Glyma.13G179100	-0.769546	0.145096	-	hypothetical protein JHK87_036541
Glyma.13G159800	-0.446618	0.58225	-	zinc finger BED domain-containing protein DAYSLEEPER-like
Glyma.18G215400	-0.0966799	0.587034	-	ataxin-10
Glyma.10G148900	1.09727	0.502521	-	exonuclease DPD1, chloroplastic/mitochondrial
Glyma.15G065001	-0.528352	0.977938	-	hypothetical protein GLYMA_15G065001v4
Glyma.08G029300	-0.658317	0.269386	-	K(+) efflux antiporter 4
Glyma.07G030600	0.219571	0.280032	-	uncharacterized protein LOC100789589 isoform X1
Glyma.04G064100	0.5240390954590001	0.173266	-	homeobox protein knotted-1-like 3 isoform X2
Glyma.09G144000	0	1	-	protein 108
Glyma.17G089600	0.200818	0.313834	-	1-deoxy-D-xylulose 5-phosphate reductoisomerase, chloroplastic
Glyma.01G175800	1.54975	0.004700423293479999	-	hypothetical protein JHK85_002166
Glyma.10G106900	-0.827671	0.108063	-	S-formylglutathione hydrolase
Glyma.13G267300	2.3549389989500003	0.0167070061814	-	hypothetical protein GYH30_037486
Glyma.05G219400	-2.02602	0.000201155482173	down	ER-binding immunoglobulin protein BiP4 precursor
Glyma.12G189800	-0.014848	0.8179107936419999	-	glycosyltransferase BC10
Glyma.11G228600	0.16475367911299998	0.420326	-	protein yippee-like
Glyma.06G287400	0.16994478464600002	0.407586	-	GDSL esterase/lipase At1g29670
Glyma.06G266200	0	1	-	hypothetical protein GLYMA_06G266200v4
Glyma.04G055200	1.04724	0.00793861011024	-	Mechanosensitive ion channel protein 10 isoform
Glyma.01G046400	-2.18419	0.08675547860680001	-	origin of replication complex subunit 6
Glyma.10G065600	0.201363	0.761891	-	glucomannan 4-beta-mannosyltransferase 9
Glyma.01G212600	-0.173435	0.949036	-	uncharacterized protein LOC100779828
Glyma.16G089700	-0.468155	0.848128	-	hypothetical protein JHK86_044825
Glyma.16G175500	-1.3919	0.255348	-	isoflavone 7-O-glucosyltransferase UGT8
Glyma.13G334000	1.68436	0.373399	-	uncharacterized protein LOC102670437
Glyma.03G228500	0.0256837697475	0.42202754707900003	-	uncharacterized protein LOC100808926 isoform X1
Glyma.17G145200	0	1	-	hypothetical protein GLYMA_17G145200v4
Glyma.08G118000	3.0696	0.00011445092564700003	up	uncharacterized protein LOC100814411
Glyma.02G020000	-0.714482	0.320489	-	Ubiquitin-conjugating enzyme E2 2-like
Glyma.14G130000	-0.47173	0.869324	-	molybdate transporter 1
Glyma.17G021700	-0.301119	0.902914	-	hypothetical protein GLYMA_17G021700v4
Glyma.05G015200	-0.400867	0.776357	-	G patch domain-containing protein TGH
Glyma.18G255500	-2.99633	0.0270813827078	-	uncharacterized protein LOC100779334
Glyma.19G090900	-1.05715	0.135736	-	pentatricopeptide repeat-containing protein At5g56310-like
Glyma.10G062500	-0.309924	0.913776	-	hypothetical protein JHK87_026967
Glyma.04G118000	0	1	-	hypothetical protein JHK86_009768
Glyma.13G222000	-1.08787	0.80995	-	ABC transporter B family member 9-like
Glyma.16G200050	0	1	-	hypothetical protein GLYMA_16G200050v4
Glyma.11G091500	-0.792861	0.24581850694899998	-	WD-40 repeat-containing protein MSI3
Glyma.15G008433	0	1	-	hypothetical protein GLYMA_15G008433v4
Glyma.19G022800	-1.34242	0.0718299075358	-	structural maintenance of chromosomes protein 4
Glyma.02G179900	-1.25923	0.164961	-	chaperone protein dnaJ 6
Glyma.10G055100	-1.26186	0.0819637	-	hypothetical protein GYH30_027062
Glyma.07G221100	0.312991	0.131706	-	hypothetical protein GLYMA_07G221100v4
Glyma.07G013700	1.1910008045799998	0.622352	-	hypothetical protein GYH30_017070
Glyma.07G264100	-0.924742	0.134086	-	uncharacterized protein LOC106799504
Glyma.11G121500	-1.16369	0.228866	-	putative pentatricopeptide repeat-containing protein At3g18840
Glyma.18G245400	0.875882	0.034365970252400006	-	uncharacterized protein LOC100799163
Glyma.01G233400	7.88431	0.518267	-	transcription factor MYB53
Glyma.03G106400	-6.88439	0.654079	-	receptor like protein kinase S.2
Glyma.15G053800	-0.761344	0.44753732754299996	-	outer envelope protein 64, mitochondrial isoform
Glyma.11G236600	3.0133	0.000515464839707	up	probable E3 ubiquitin-protein ligase XERICO
Glyma.18G253600	0.0141644814885	0.774062	-	cationic amino acid transporter 9, chloroplastic
Glyma.17G004700	-1.02789	0.281956	-	C2 and GRAM domain-containing protein At1g03370
Glyma.07G233500	-0.657079	0.288921	-	importin beta-like SAD2 isoform X1
Glyma.18G097100	-0.327715	0.866206	-	uncharacterized protein LOC100801304
Glyma.07G244800	0.0657115092777	0.442569	-	uncharacterized protein LOC100818469
Glyma.13G189300	0.723936	0.270968	-	hypothetical protein GLYMA_13G189300v4
Glyma.18G087500	-7.95342	0.654079	-	hypothetical protein GLYMA_18G087500v4
Glyma.16G211300	-0.60605	0.8305708308490001	-	hypothetical protein GLYMA_16G211300v4
Glyma.08G150200	-0.0144077	0.531118	-	uncharacterized protein LOC100306615
Glyma.01G225200	0.17872522404599997	0.315265	-	long chain acyl-CoA synthetase 4
Glyma.17G228451	-0.143145	0.8909953499429999	-	hypothetical protein GLYMA_17G228451v4
Glyma.03G084000	1.07405	0.000912810162237	up	RIN4a protein
Glyma.10G014100	-1.67457	0.0723209910367	-	hypothetical protein GLYMA_10G014100v4
Glyma.12G233800	-0.0997439	0.663497	-	protein VTE6, chloroplastic
Glyma.13G211400	0.394069	0.139184	-	protein DOS2
Glyma.02G100000	1.8231201458200001	0.000773010618072	up	serine/threonine-protein kinase STN7, chloroplastic
Glyma.03G043100	1.9199528945700002	0.052162318873800004	-	hypothetical protein GLYMA_03G043020v4
Glyma.05G194500	-0.490674	0.45355150940399996	-	auxilin-related protein 2
Glyma.04G080100	-1.23621	0.808985	-	hypothetical protein GYH30_009293
Glyma.20G095000	-0.596758	0.297485	-	hypothetical protein GLYMA_20G095000v4
Glyma.07G062000	0	1	-	hypothetical protein JHK87_017641
Glyma.09G046300	-0.630284	0.647473	-	hypothetical protein GLYMA_09G046300v4
Glyma.03G152100	-0.259615	0.919723	-	small nuclear ribonucleoprotein SmD1a
Glyma.13G167002	-3.95431	0.023754483355900004	-	hypothetical protein GLYMA_13G167002v4
Glyma.14G182700	0.464063	0.130958	-	serine/threonine-protein kinase CTR1 isoform X3
Glyma.18G265200	-0.529009	0.8455307695309999	-	protein WVD2-like 4
Glyma.04G157200	-0.217163	0.940772	-	cyclic nucleotide-gated ion channel 17 isoform
Glyma.U032208	-1.47047	0.06411659328409999	-	protein kinase PINOID
Glyma.20G225500	-0.645761	0.38567113153000004	-	-
Glyma.03G122200	0.171496	0.48937560443899997	-	auxin-induced protein 5NG4-like
Glyma.16G063300	-1.97936	0.034205244773099996	-	hypothetical protein GLYMA_16G063300v4
Glyma.09G047600	7.77294	0.518267	-	probable purine permease 4
Glyma.06G262400	0	1	-	hypothetical protein GYH30_016337
Glyma.20G052300	0.11613	0.682332	-	hypothetical protein GLYMA_20G052300v4
Glyma.08G351800	-0.434078	0.777223	-	1-aminocyclopropane-1-carboxylate oxidase homolog 12
Glyma.10G078200	-2.09077	0.0031851388809099996	-	hypothetical protein JHK87_027141
Glyma.10G178000	-0.466788	0.5733559222119999	-	AT-hook motif nuclear-localized protein 6
Glyma.18G021100	-0.551003	0.496169	-	glutathione hydrolase 1 isoform X1
Glyma.12G168700	9.66743	0.360945	-	hypothetical protein GYH30_034007
Glyma.13G098600	0	1	-	villin-4
Glyma.13G069400	-0.826098	0.31571430164000003	-	peroxidase 31
Glyma.17G077800	0.3729	0.136462	-	protein CANDIDATE G-PROTEIN COUPLED RECEPTOR 2
Glyma.08G030200	-0.257538	0.8370689933390001	-	uncharacterized protein LOC114421122
Glyma.19G200900	6.579441657159999	0.759931	-	uncharacterized protein At5g39865
Glyma.08G246600	-0.452149	0.614634	-	hypothetical protein GYH30_022293
Glyma.01G146151	-0.350685	0.98802	-	hypothetical protein GLYMA_01G146151v4
Glyma.18G109500	0.245188	0.457045	-	disease resistance RPP13-like protein 4
Glyma.18G039700	1.39697	0.0005607091847	up	protein C2-DOMAIN ABA-RELATED 1 isoform X1
Glyma.18G235800	-0.599757	0.334457	-	guanine nucleotide exchange factor subunit RIC1
Glyma.11G144000	0	1	-	dirigent protein 10
Glyma.15G000500	-0.475539	0.9966253212739999	-	hypothetical protein JHK85_041644
Glyma.11G012000	-0.0800039	0.5769021280969999	-	uncharacterized protein LOC114376035 isoform X3
Glyma.13G306000	8.17371	0.483334	-	uncharacterized protein LOC100778878
Glyma.08G059600	-0.638859	0.467482	-	uncharacterized protein LOC100809062
Glyma.04G156200	-0.546196	0.70257	-	protein TSS
Glyma.15G080200	-0.602997	0.331582	-	magnesium-chelatase subunit ChlI, chloroplastic
Glyma.06G181400	1.06333	0.318103	-	hypothetical protein JHK86_015646
Glyma.06G125800	-0.474297	0.576643	-	hypothetical protein GLYMA_06G125800v4
Glyma.05G026600	-0.326172	0.770036	-	Protein EMBRYO DEFECTIVE 514-like
Glyma.06G031600	7.29759	0.6373312788359999	-	long-chain-fatty-acid--AMP ligase FadD26
Glyma.07G126000	-1.89174	0.0924985854572	-	leucine-rich repeat extensin-like protein 6
Glyma.19G005200	-1.90826	0.020442306934700002	-	denticleless protein homolog
Glyma.12G223200	-0.247573	0.826343	-	choline transporter protein 1
Glyma.13G242100	1.94983	0.0330739809598	-	stem-specific protein TSJT1
Glyma.20G202900	-0.256543	0.9856425936059999	-	uncharacterized protein LOC100526950 precursor
Glyma.02G086400	0	1	-	homeobox protein knotted-1-like 12
Glyma.06G170366	-3.16622	0.0271091848201	-	hypothetical protein GLYMA_06G170366v4
Glyma.06G259900	0	1	-	NAD(P)H dehydrogenase (quinone) FQR1-like
Glyma.12G071300	0.742763	0.0155256257952	-	E3 SUMO-protein ligase SIZ1 isoform X1
Glyma.10G170800	0.233826	0.39104710423699995	-	zinc finger CCCH domain-containing protein ZFN-like
Glyma.07G098600	0	1	-	hypothetical protein GLYMA_07G098600v4
Glyma.13G225700	-0.522301	0.743344	-	heat stress transcription factor 29
Glyma.20G191751	0.334708	0.611364	-	hypothetical protein D0Y65_054572, partial
Glyma.11G049100	1.0719594157799999	0.17335448084199997	-	hypothetical protein JHK87_029988
Glyma.05G061900	8.590537150389999	0.6373312788359999	-	transcription factor MYB114
Glyma.12G107200	0	1	-	QWRF motif-containing protein 3
Glyma.04G005300	-2.6452	0.0560250661231	-	peptidyl-prolyl cis-trans isomerase 1-like
Glyma.13G373000	6.81425	0.606666	-	hypothetical protein GLYMA_13G373000v4
Glyma.14G162900	0.49043644296899996	0.247155	-	hypothetical protein JHK82_040196
Glyma.11G190400	-0.463942	0.70099	-	hypothetical protein GLYMA_11G190400v4
Glyma.12G162936	0	1	-	hypothetical protein GLYMA_12G162936v4
Glyma.14G015500	-3.57565	0.059565782217499995	-	hypothetical protein JHK82_038535
Glyma.04G161200	0.406885	0.150723	-	hypothetical protein GYH30_010127
Glyma.04G103933	10.4118	0.398524	-	hypothetical protein GLYMA_04G103933v4
Glyma.08G210000	-0.297859	0.880163	-	WD repeat-containing protein 43 isoform X4
Glyma.18G212100	0.053133742891499997	0.625187	-	hypothetical protein GLYMA_18G212100v4
Glyma.17G010500	-0.440541	0.572693	-	calcium permeable stress-gated cation channel 1
Glyma.16G191500	6.531329470569999	0.606666	-	hypothetical protein GLYMA_16G191500v4
Glyma.15G158100	0.597502	0.0741120741352	-	protein GAMETE CELL DEFECTIVE 1, mitochondrial
Glyma.10G146200	-0.411679	0.867302	-	hypothetical protein GLYMA_10G146200v4
Glyma.09G057700	-0.363847	0.9952259576829999	-	U3 small nucleolar RNA-associated protein 25
Glyma.07G082900	-0.815714	0.202607	-	uncharacterized protein LOC100779255
Glyma.18G166500	-0.311382	0.9037113568340001	-	hypothetical protein GYH30_050194
Glyma.08G189900	-0.301035	0.972035	-	telomere repeat-binding factor 4-like isoform X1
Glyma.04G081400	-1.11493	0.310954	-	uncharacterized protein LOC100807180
Glyma.16G163300	-13.1949	0.224778	-	hypothetical protein GYH30_045277
Glyma.04G190000	-0.175494	0.647332	-	probable galactinol--sucrose galactosyltransferase 2
Glyma.06G121800	0	1	-	hypothetical protein JHK85_015446
Glyma.02G272800	-0.198494	0.741291	-	BTB/POZ and MATH domain-containing protein 4
Glyma.15G187800	-0.564459	0.547597	-	hypothetical protein GLYMA_15G187800v4
Glyma.01G037800	1.7408216607099998	0.634561	-	germin-like protein 5 precursor
Glyma.01G109500	0.46033729293700004	0.261489	-	SOUL heme-binding domain-containing protein
Glyma.01G061200	0	1	-	hypothetical protein JHK87_000617
Glyma.01G184400	-0.269776	0.9917460759360001	-	uncharacterized protein LOC100787318
Glyma.06G208900	0.918269	0.07618115342899999	-	putative phospholipid-transporting ATPase 9 isoform X2
Glyma.16G214613	-0.360528	0.9162401572709999	-	protein BOLA1, chloroplastic
Glyma.18G005200	1.41207	0.0179935057682	-	uncharacterized protein LOC100306350
Glyma.04G015900	0.344749	0.0598302325595	-	Glyceraldehyde-3-phosphate dehydrogenase B, chloroplastic-like
Glyma.03G057900	0	1	-	LOW QUALITY PROTEIN: hypothetical protein GLYMA_03G057900v4
Glyma.08G288700	0.10264481348099999	0.321481	-	GPN-loop GTPase 3
Glyma.04G215600	-1.78257	0.300939	-	RING-H2 finger protein ATL78-like
Glyma.20G246300	-3.20454	0.265185	-	-
Glyma.02G024500	0.8662710058769999	0.0389488960724	-	hypothetical protein GLYMA_02G024500v4
Glyma.10G256200	-0.93969	0.278569	-	cyclin-D4-1
Glyma.16G105350	-1.11018	0.8678477694050001	-	hypothetical protein GLYMA_16G105350v4
Glyma.13G065800	0	1	-	uncharacterized protein LOC100775673
Glyma.02G258100	-0.910852	0.275919	-	anaphase-promoting complex subunit 1 isoform X3
Glyma.04G013600	0	1	-	uncharacterized protein LOC102670193
Glyma.16G026400	1.1500876090799999	0.46160585500100004	-	WRKY transcription factor 60
Glyma.14G081300	0.786998	0.597646	-	patatin-like protein 2
Glyma.06G083000	0.470741	0.239513	-	putative hydrolase YtaP isoform X1
Glyma.20G102500	-0.771239	0.22131279610100002	-	F-box/LRR-repeat protein 2
Glyma.08G231900	0.19427	0.370127	-	uncharacterized protein LOC100791001 isoform X2
Glyma.06G284200	-1.37848	0.0405735674821	-	pentatricopeptide repeat-containing protein At3g58590
Glyma.08G208433	0.546651	0.8820119286589999	-	hypothetical protein GLYMA_08G208433v4
Glyma.03G167400	-2.17861	0.214593	-	auxin-responsive protein IAA10-like isoform X2
Glyma.01G101266	0	1	-	hypothetical protein GLYMA_01G101266v4
Glyma.16G161700	1.01384	0.740452	-	F-box protein At1g30790
Glyma.14G025400	-0.966619	0.339313	-	uncharacterized protein LOC100809375
Glyma.14G218700	0.180324	0.642469	-	uncharacterized protein LOC100782665
Glyma.15G076200	0	1	-	hypothetical protein JHK87_041622
Glyma.08G281450	0	1	-	hypothetical protein GLYMA_08G281450v4
Glyma.09G161100	0.734568	0.15407	-	receptor-like protein kinase HSL1
Glyma.02G223300	-1.39951	0.0304050272138	-	uncharacterized protein LOC100786274
Glyma.07G200500	3.8499320245099997	0.0007240849789689999	up	17.5 kDa class I heat shock
Glyma.03G149200	-2.2032	0.11029258815300001	-	sugar transporter ERD6-like 7
Glyma.17G203200	-1.39992	0.315421	-	hypothetical protein GYH30_047903
Glyma.19G138301	11.462188683299999	0.00206612774517	-	putative disease resistance RPP13-like protein 1
Glyma.15G046600	-0.153668	0.7303664853659999	-	uncharacterized protein At1g10890
Glyma.05G118100	-0.289695	0.9206197824619999	-	uncharacterized protein LOC100806318
Glyma.06G010300	0.118074	0.8909953499429999	-	hypothetical protein GYH30_013723
Glyma.19G132900	0.615706	0.0857979045992	-	triacylglycerol lipase SDP1
Glyma.08G217800	-0.410783	0.905359	-	sister chromatid cohesion protein PDS5 homolog
Glyma.06G082400	-0.199127	0.8189095037720001	-	aspartate aminotransferase glyoxysomal isozyme AAT1 precursor
Glyma.14G013200	-0.0275424	0.804771	-	hypothetical protein JHK87_038466
Glyma.04G061100	0.148364	0.775465	-	chorismate mutase 2 isoform X1
Glyma.09G007700	-0.586306	0.440453	-	probable splicing factor 3A subunit 1
Glyma.12G000800	-0.473419	0.639159	-	putative L18p/L5e ribosomal protein
Glyma.10G197500	0.20148556356800001	0.45171046555100003	-	NAC domain containing protein 50
Glyma.20G189200	1.0352052496200002	0.014537406098400001	-	protein PSK SIMULATOR 3
Glyma.10G191650	-7.97407	0.7231785992569999	-	hypothetical protein GLYMA_10G191650v4
Glyma.04G050150	0	1	-	hypothetical protein GYH30_008977
Glyma.01G235100	0	1	-	non-specific lipid transfer protein GPI-anchored 25
Glyma.15G205800	0	1	-	hypothetical protein GLYMA_15G205800v4
Glyma.13G290600	-8.35067	0.654079	-	Light-dependent Short Hypocotyls10-like protein
Glyma.11G220900	0.12056884070999999	0.832685	-	hypothetical protein GLYMA_11G220900v4
Glyma.16G148800	-7.95965	0.542422	-	potassium transporter 4
Glyma.08G343300	-0.0436809	0.503794	-	poly(A)-specific ribonuclease PARN-like
Glyma.13G152848	8.96714	0.378681	-	uncharacterized protein LOC114380952
Glyma.11G251200	0.489141	0.898317	-	uncharacterized protein LOC100788973
Glyma.03G126700	0	1	-	F-box protein At2g26850 isoform X1
Glyma.06G221600	-0.0429726	0.570345	-	reticulon-like protein B21 isoform X1
Glyma.02G273600	-1.57579	0.8115810990100001	-	hyccin
Glyma.20G137802	1.0417	0.0309296	-	hypothetical protein GLYMA_20G137802v4
Glyma.08G084600	-0.926955	0.132924	-	uncharacterized protein LOC100812074
Glyma.01G122400	0	1	-	hypothetical protein JHK85_001544
Glyma.04G175100	0.463766	0.25878	-	hypothetical protein GLYMA_04G175100v4
Glyma.01G127400	-1.4162	0.265404	-	dirigent family protein precursor
Glyma.09G245800	0.535737	0.722088	-	AT-hook motif nuclear-localized protein 23
Glyma.10G256500	-0.019369	0.69924	-	hypothetical protein JHK85_029874
Glyma.11G226600	-2.30575	0.295822	-	L10-interacting MYB domain-containing protein
Glyma.02G048700	0.282778	0.8900805691700001	-	chromatin-remodeling ATPase INO80
Glyma.04G182300	-0.658012	0.452705	-	polygalacturonase-1 non-catalytic subunit beta
Glyma.07G013600	1.6674810135799998	1.02983650534e-05	up	transcription factor bHLH87
Glyma.20G066200	-8.11028	0.654079	-	hypothetical protein GLYMA_20G066200v4
Glyma.18G020000	-1.47502	0.020118157922900004	-	rRNA 2'-O-methyltransferase fibrillarin 2
Glyma.10G078100	0	1	-	hypothetical protein JHK87_027140
Glyma.10G093900	-0.173036	0.8726137988670001	-	uncharacterized protein LOC100811405
Glyma.19G173200	-0.418696	0.642677	-	RNA recognition motif-containing protein
Glyma.10G017500	-1.1245	0.0410404895019	-	uncharacterized protein At5g01610
Glyma.09G168300	0.107891	1	-	beta-amylase 1, chloroplastic
Glyma.08G348300	-0.213953	0.857131	-	ethylene-responsive transcription factor-like protein At4g13040 isoform
Glyma.16G098100	-2.51148	0.000400854648997	down	leucine aminopeptidase 2, chloroplastic
Glyma.U011002	0.899483	0.11042490564099999	-	hypothetical protein GLYMA_U011002v4
Glyma.13G062900	-1.79469	0.010382243360399999	-	zinc-finger homeodomain protein 9
Glyma.03G091100	-0.117594	0.921672	-	uncharacterized protein LOC100800765
Glyma.07G113301	0	1	-	hypothetical protein GLYMA_07G113301v4
Glyma.01G181200	-1.19046	0.0217702870075	-	NASP-related protein sim3
Glyma.01G000900	-0.436231	0.5946	-	hypothetical protein GLYMA_01G000900v4
Glyma.17G029700	0.145073	0.924677	-	probable polygalacturonase
Glyma.14G128500	-1.5898	0.6366941084759999	-	hypothetical protein GLYMA_14G128500v4
Glyma.02G202400	0.00476962909659	0.532264	-	replication termination factor 2
Glyma.18G224500	0	1	-	SOC1
Glyma.07G224600	-0.774368	0.225468	-	glucosidase 2 subunit beta
Glyma.07G128700	-2.20729	0.432459	-	protein EFFECTOR OF TRANSCRIPTION 2
Glyma.13G355700	-1.68626	0.296789	-	dehydration-responsive element-binding protein 3
Glyma.20G113500	0.168628	0.5040835469120001	-	CTL-like protein DDB_G0274487
Glyma.12G101500	-1.83976	0.0215585838906	-	uncharacterized protein LOC100813277
Glyma.18G031932	0	1	-	hypothetical protein GLYMA_18G031932v4
Glyma.14G207100	-0.494351	0.625976	-	hypothetical protein JHK86_040223
Glyma.07G176000	1.8849	1	-	glycine-rich RNA-binding, abscisic acid-inducible protein
Glyma.20G130200	1.08708	0.039665320522300006	-	transcription factor bHLH113 isoform X4
Glyma.08G344800	-1.07021	0.240776	-	abasic site processing protein YoqW
Glyma.14G039600	-0.811737	0.103278	-	pentatricopeptide repeat-containing protein At1g71210, mitochondrial
Glyma.10G090400	0.247439	0.365141	-	uncharacterized protein LOC100788962
Glyma.08G267400	1.8455870112000001	0.0066933443308500006	-	ubiquitin-conjugating enzyme E2-17 kDa-like
Glyma.12G028300	-1.24753	0.215008	-	hypothetical protein GLYMA_12G028300v4
Glyma.14G016100	-0.539536	0.9612938237950001	-	hypothetical protein GYH30_038733
Glyma.07G012600	0.584066	0.056319014885999996	-	uncharacterized protein LOC100813322
Glyma.18G151600	-2.89409	0.0316417980788	-	putative pentatricopeptide repeat-containing protein At3g47840
Glyma.20G108600	-0.382391	0.891253	-	hypothetical protein JHK86_055909
Glyma.01G143500	1.27299	0.0777030753949	-	heat stress transcription factor B-2a
Glyma.15G027300	0.227231	0.170677	-	PHD finger superfamily protein isoform 1
Glyma.16G029800	0	1	-	unknown
Glyma.02G038000	-0.761416	0.19734	-	ribose-phosphate pyrophosphokinase 4 isoform X1
Glyma.08G330500	-0.565898	0.970089	-	hypothetical protein GLYMA_08G330500v4
Glyma.08G354800	-0.164499	0.7379485683589999	-	DMT superfamily protein
Glyma.04G155800	-0.666158	0.508126	-	pentatricopeptide repeat-containing protein At4g30825, chloroplastic
Glyma.14G016800	-0.906756	0.575547	-	kinesin-like protein KIN-12F isoform X1
Glyma.10G286102	0.158113	0.600336	-	hypothetical protein GLYMA_10G286102v4
Glyma.03G088800	0.316117	0.42971381045199997	-	serine/threonine-protein kinase OXI1
Glyma.18G201300	0.321047	0.737543	-	GDSL esterase/lipase CPRD49-like
Glyma.07G119600	0	1	-	hypothetical protein GLYMA_07G119600v4
Glyma.16G014900	0.0190899278878	0.93884	-	hypothetical protein GYH30_043824
Glyma.13G351900	-1.69427	0.7137443115880001	-	uncharacterized protein LOC100791332
Glyma.05G179500	-1.14888	0.435402	-	protein SCO1 homolog 2, mitochondrial isoform
Glyma.08G028800	-0.33647	1	-	Phospholipase A2-alpha-like
Glyma.10G211751	0.724556	0.340873	-	hypothetical protein GLYMA_10G211751v4
Glyma.06G229800	0	1	-	hypothetical protein GLYMA_06G229800v4
Glyma.19G072900	-1.0809	0.06836329183999999	-	protein PIN-LIKES 2
Glyma.05G212600	-0.218112	0.8411112755500001	-	uncharacterized protein LOC100781009
Glyma.19G087600	0.274407	0.43141881455799996	-	protoporphyrinogen IX oxidase
Glyma.14G111800	0.237516	0.354908	-	aspartate aminotransferase P2, mitochondrial
Glyma.08G338200	0.414241	0.32092411076099997	-	hydroquinone glucosyltransferase
Glyma.17G020100	3.32559	1.38295410206e-05	up	probable galacturonosyltransferase-like 4
Glyma.20G145600	-0.152011	0.895307	-	uncharacterized protein LOC100527065
Glyma.05G225400	0.36928124104599996	0.680171	-	uncharacterized protein LOC100785838
Glyma.10G194900	-1.74988	0.09933507836920001	-	uncharacterized protein LOC100816062
Glyma.09G057400	-1.10802	0.0694603876297	-	villin-4
Glyma.11G202100	-0.847871	0.276762	-	uncharacterized protein LOC100780614 isoform X1
Glyma.06G173067	-0.315375	0.920967	-	hypothetical protein GLYMA_06G173067v4
Glyma.02G279500	0.0389432143528	0.47115426591799997	-	hypothetical protein GLYMA_02G279500v4
Glyma.20G136600	-0.706426	0.9603345411319999	-	agamous-like MADS-box protein AGL62
Glyma.09G210400	3.4913116965499995	0.00860704770428	-	hypothetical protein GLYMA_09G210400v4
Glyma.04G042400	-0.14193	0.890818	-	putative receptor protein kinase ZmPK1
Glyma.09G285700	-0.713013	0.461257	-	uncharacterized protein LOC100806152
Glyma.08G228650	9.72209	0.518267	-	hypothetical protein GLYMA_08G228650v4
Glyma.13G131400	-0.70373	0.8591645141959999	-	short-chain dehydrogenase TIC 32 B, chloroplastic
Glyma.18G232200	0	1	-	hypothetical protein GYH30_050871, partial
Glyma.05G160500	0.48311744500299997	0.253285	-	uncharacterized protein LOC100792716
Glyma.08G134400	-0.505675	0.556575	-	chaperone protein dnaJ A6, chloroplastic
Glyma.16G160000	1.12051	0.524482	-	MA3 DOMAIN-CONTAINING TRANSLATION REGULATORY FACTOR 2
Glyma.06G323300	1.35522	0.165934	-	hypothetical protein GYH30_016908
Glyma.14G009400	-0.191461	0.9569224434999999	-	protein GRAVITROPIC IN THE LIGHT 1
Glyma.10G286666	0.529409	0.118636	-	hypothetical protein GLYMA_10G286666v4
Glyma.10G010700	1.6626897527899998	0.00513811517926	-	gibberellin 2-beta-dioxygenase 2
Glyma.19G006400	-0.0549706	0.6259696725689999	-	ADP-ribosylation factor
Glyma.10G232500	-1.1605	0.225314	-	uncharacterized protein LOC100798631 isoform X1
Glyma.18G057500	-0.762504	0.274176	-	probable protein phosphatase 2C 26 isoform
Glyma.13G256400	0.356348	0.176214	-	hypothetical protein GLYMA_13G256400v4
Glyma.15G138132	0	1	-	hypothetical protein GLYMA_15G138132v4
Glyma.10G255100	-0.785666	0.22924	-	pyruvate kinase isozyme A, chloroplastic
Glyma.02G120300	-1.51613	0.0774713148293	-	fructokinase-like 2, chloroplastic
Glyma.11G062100	-0.353009	0.6860319101860001	-	histone-lysine N-methyltransferase SUVR5
Glyma.18G065500	0	1	-	hypothetical protein GLYMA_18G065500v4
Glyma.11G224266	10.9136	0.00142614376203	-	hypothetical protein GLYMA_11G224266v4
Glyma.14G154300	0	1	-	hypothetical protein GYH30_040082
Glyma.15G209200	0	1	-	hypothetical protein GLYMA_15G209200v4
Glyma.08G261450	-0.800211	0.35422426055399997	-	hypothetical protein GLYMA_08G261450v4
Glyma.17G073400	0.0415832274326	0.59902	-	early nodulin-55-2 precursor
Glyma.04G136100	0	1	-	hypothetical protein GLYMA_04G136100v4
Glyma.07G026100	-0.411715	0.7450303662700001	-	EIN3-binding F-box protein 2
Glyma.14G030400	1.5574121806799999	0.0112814803515	-	4-hydroxyphenylpyruvate dioxygenase long isoform, chloroplastic isoform
Glyma.01G009200	-0.643243	0.572861	-	lachrymatory-factor synthase
Glyma.15G059000	-0.87781	0.360098	-	pentatricopeptide repeat-containing protein At4g31070, mitochondrial
Glyma.12G104000	-3.50556	0.0015235195777100002	-	5' exonuclease Apollo
Glyma.04G147700	-0.277887	0.962501	-	heme oxygenase 1, chloroplastic
Glyma.03G032700	-1.72485	0.151795	-	glycosyltransferase superfamily protein
Glyma.08G173500	-0.145515	0.8054654394509999	-	DExH-box ATP-dependent RNA helicase DExH12
Glyma.07G070800	0.175056	0.33398514443000005	-	protein KTI12 homolog
Glyma.02G297700	1.0484618756100001	0.140986	-	scarecrow-like protein 21
Glyma.09G169400	-0.492218	0.493533	-	transmembrane 9 superfamily member 3-like
Glyma.19G227100	0	1	-	importin subunit alpha-4 isoform X1
Glyma.12G056800	0.41417119892399995	0.19203199038899998	-	cytochrome c-type biogenesis protein CcmE homolog,
Glyma.03G106500	-0.853016	0.17012832347800003	-	eukaryotic translation initiation factor 4G isoform
Glyma.09G041750	10.338253546699999	0.210698	-	hypothetical protein GLYMA_09G041750v4
Glyma.07G237500	-1.04374	0.524902	-	cell wall / vacuolar inhibitor of
Glyma.10G127400	0.46700216331200006	0.210376	-	hydroxyethylthiazole kinase isoform X2
Glyma.07G057300	-1.70687	0.055448983461100006	-	hypothetical protein GYH30_017526
Glyma.07G218500	-0.44818	0.9561622813609999	-	hypothetical protein GYH30_019189
Glyma.15G266800	-1.81881	0.509112	-	serine/threonine-protein kinase RHS3
Glyma.14G190800	-1.57088	0.00441967053065	-	histone H4
Glyma.14G192600	0	1	-	transcription factor MYB64
Glyma.20G203200	-0.515449	0.500464	-	electron transfer flavoprotein subunit beta, mitochondrial
Glyma.06G181300	0	1	-	F-box/kelch-repeat protein At3g23880
Glyma.13G270200	2.8961441428600003	0.0122596848174	-	hypothetical protein GLYMA_13G270200v4
Glyma.14G012200	-0.288456	0.841239	-	GBF-interacting protein 1-like isoform X1
Glyma.16G116932	9.18357	0.551684	-	uncharacterized protein LOC100815119
Glyma.11G239000	0.316858	0.10332864457900001	-	putative ETHYLENE INSENSITIVE 3-like 4 protein
Glyma.06G042900	-0.834852	0.273986	-	cyclin-D3-3
Glyma.19G237400	0	1	-	hypothetical protein GLYMA_19G237400v4
Glyma.07G193100	0	1	-	Uncharacterized protein GmHk_07G020135
Glyma.16G046900	-0.531769	0.436584	-	Histidine biosynthesis bifunctional protein hisIE, chloroplastic
Glyma.08G266300	-0.0255389	0.53232	-	dual specificity protein kinase YAK1 homolog
Glyma.06G053600	-0.298436	0.937894	-	uncharacterized protein At4g33100
Glyma.03G203800	0.0300941190326	0.48610462535300003	-	Dihydroneopterin aldolase 2-like
Glyma.10G080152	0	1	-	uncharacterized protein LOC102663022
Glyma.02G059600	-0.204817	0.8958505493369999	-	putative calcium-binding protein
Glyma.13G164200	-0.38995	0.987638	-	hypothetical protein GYH30_036432
Glyma.01G207000	-0.554585	0.48990734894599997	-	DeSI-like protein At4g17486-like
Glyma.04G210200	0.376828	0.09969521557589998	-	vacuolar protein sorting-associated protein 20 homolog
Glyma.02G284100	0.7512848020659999	0.6276930670399999	-	TMV resistance protein N
Glyma.08G335900	0.650872	0.056453128604100004	-	nuclear transcription factor Y subunit A-1
Glyma.16G157500	10.2143	0.433404	-	G-type lectin S-receptor-like serine/threonine-protein kinase
Glyma.08G234200	1.99243	0.000266658453549	up	E3 ubiquitin-protein ligase RGLG4 isoform X1
Glyma.11G022200	-0.0728444	0.767135	-	homeobox protein BEL1 homolog
Glyma.01G187600	-0.275527	0.839757	-	transcription factor SPATULA
Glyma.06G190400	-7.60449	0.713072	-	mitochondrial outer membrane protein porin 1
Glyma.13G303600	0.0555752554959	0.44002043265100005	-	universal stress protein PHOS34-like isoform X1
Glyma.12G228751	0	1	-	hypothetical protein GLYMA_12G228751v4
Glyma.09G217900	-12.1813	0.0109162415435	-	uncharacterized protein LOC100527423
Glyma.02G180000	0	1	-	hypothetical protein JHK85_004761
Glyma.15G249700	3.1287790537199998	8.55328567995e-05	up	cullin-4
Glyma.20G070200	0.766571	0.0706850390879	-	putative lipase ROG1
Glyma.04G049500	-0.925072	0.445093	-	homeobox protein knotted-1-like 2 isoform X1
Glyma.14G206200	0	1	-	probable LRR receptor-like serine/threonine-protein kinase At1g06840-like
Glyma.03G029400	-1.27646	0.8179025273139999	-	pectinesterase 2
Glyma.11G112000	-1.37102	0.05090848299319999	-	squalene synthase 2
Glyma.01G199700	-0.703497	0.425293	-	Glycine cleavage system H protein, mitochondrial-like
Glyma.09G024900	-1.45501	0.09688837687820001	-	LRR receptor-like serine/threonine-protein kinase GHR1
Glyma.10G094500	-0.212775	0.860903	-	serine/threonine-protein kinase Nek7 isoform X1
Glyma.14G112200	0.0156217704745	0.783618	-	trafficking protein particle complex II-specific subunit
Glyma.04G218800	-0.436482	0.605831	-	programmed cell death protein 2-like
Glyma.12G240400	0.286097	0.119611	-	protein EMSY-LIKE 3
Glyma.20G113600	-0.218302	0.967776	-	transcription factor TGA2.3
Glyma.13G221300	-0.429413	0.8213041443060001	-	protein PLASTID TRANSCRIPTIONALLY ACTIVE 12, chloroplastic
Glyma.16G083300	-1.22333	0.23598104461599997	-	protein PEP-RELATED DEVELOPMENT ARRESTED 1, chloroplastic
Glyma.09G230100	-1.13495	0.8092985511830001	-	hypothetical protein JHK85_026556
Glyma.08G200400	-0.00523882	0.546468	-	protein IQ-DOMAIN 14
Glyma.17G124000	-0.661522	0.7509603452320001	-	hypothetical protein JHK85_047787
Glyma.19G103200	-0.0060304	0.617911	-	alpha-mannosidase At3g26720
Glyma.08G304900	0	1	-	non-specific lipid-transfer protein AP10-like
Glyma.11G038700	-0.408439	0.56758	-	peptidyl-prolyl cis-trans isomerase CYP32
Glyma.06G006500	0	1	-	auxin-responsive family protein
Glyma.15G042500	-0.378975	0.6426894678689999	-	3-ketoacyl-CoA synthase 12
Glyma.02G014400	1.1732	0.521183	-	uncharacterized protein LOC100800206
Glyma.07G118900	1.2195028294499999	0.7727088974240001	-	uncharacterized protein At1g28695
Glyma.05G088800	-1.02716	0.144537	-	hypothetical protein GLYMA_05G088800v4
Glyma.09G254500	0.43005457127999996	0.207412	-	sphingoid long-chain bases kinase 2, mitochondrial
Glyma.11G111400	-1.01603	0.324255	-	fructose-bisphosphate aldolase 1, chloroplastic
Glyma.13G238300	-1.49862	0.448754	-	transcription factor bHLH162
Glyma.08G315000	1.23664	0.268483	-	hypothetical protein JHK87_023042
Glyma.03G199000	0.616591	0.627472	-	B3 domain-containing protein At2g36080
Glyma.20G137000	-1.10777	0.255609	-	probable xyloglucan endotransglucosylase/hydrolase protein 10
Glyma.18G244900	-0.184614	0.857039	-	phosphoglycolate phosphatase 1A, chloroplastic isoform X1
Glyma.06G222000	-1.23325	0.023506853007099995	-	protein BUNDLE SHEATH DEFECTIVE 2, chloroplastic
Glyma.19G092700	2.18224	0.21504548982799998	-	uncharacterized protein LOC114399697
Glyma.09G233700	0	1	-	probable beta-1,3-galactosyltransferase 8 isoform X2
Glyma.10G197400	2.27002	0.00034310694322	up	ras-related protein RABC2a-like
Glyma.14G069501	0.970551	0.10783184984500001	-	hypothetical protein GLYMA_14G069501v4
Glyma.04G036340	-1.41223	0.288323	-	hypothetical protein GLYMA_04G036340v4
Glyma.17G233400	0	1	-	hypothetical protein JHK86_048507
Glyma.10G119100	0.18103219736900003	0.296371	-	DNA-binding domain-containing protein
Glyma.20G137900	1.9897	0.00011823859870500001	up	putative receptor-like protein kinase At4g00960
Glyma.01G114800	-0.41128	0.856459	-	30S ribosomal protein S31, chloroplastic
Glyma.17G249700	-11.6359	0.12322184052400001	-	uncharacterized protein LOC100812649
Glyma.10G297501	0	1	-	hypothetical protein GLYMA_10G297501v4
Glyma.13G326000	-0.895148	0.373948	-	hypothetical protein GmHk_13G039246
Glyma.13G123700	-0.428395	0.775213	-	structural maintenance of chromosomes protein 1
Glyma.13G363400	-0.561746	0.455022	-	lys-63-specific deubiquitinase BRCC36
Glyma.03G087001	0	1	-	hypothetical protein GLYMA_03G087100v4
Glyma.11G161320	-10.7333	0.567997	-	hypothetical protein GLYMA_11G161320v4
Glyma.08G351700	0.155176	0.34782	-	unknown
Glyma.13G216800	-0.42428	0.773973	-	GTP-binding protein OBGC, chloroplastic
Glyma.10G168300	-0.739761	0.602659	-	hypothetical protein GLYMA_10G168300v4
Glyma.06G045100	14.136646466300002	3.4977233670199997e-09	up	subtilisin-like protease SBT1.7
Glyma.01G042300	0.5644323184510001	0.114609	-	proteolipid protein 2 isoform X1
Glyma.20G077800	0	1	-	hypothetical protein GLYMA_20G077800v4
Glyma.15G140501	0	1	-	hypothetical protein GLYMA_15G140501v4
Glyma.11G193150	-1.08662	0.309947	-	hypothetical protein GLYMA_11G193150v4
Glyma.18G027200	-0.786012	0.400877	-	hypothetical protein GLYMA_18G027200v4
Glyma.06G121500	0.612975	0.229402	-	transcriptional corepressor SEUSS isoform X2
Glyma.16G047900	-0.254701	0.966391	-	hypothetical protein JHK86_044418
Glyma.06G290400	0.42718884981399996	0.061560805362900005	-	putative E3 ubiquitin-protein ligase RING1a isoform
Glyma.06G071800	-0.419556	0.667027	-	pleiotropic drug resistance protein 1
Glyma.12G091200	0.9944156982179999	0.21042342387000001	-	NAC domain-containing protein 90 isoform X1
Glyma.05G069532	0	1	-	hypothetical protein GLYMA_05G069532v4
Glyma.08G114900	-0.256602	0.833022	-	hypothetical protein GLYMA_08G114900v4
Glyma.18G232100	0	1	-	hypothetical protein GYH30_050870
Glyma.18G295900	0.6152165677170001	0.31657906899599997	-	uncharacterized protein LOC100813565
Glyma.07G258000	-0.107172	0.838359	-	NEDD8-activating enzyme E1 catalytic subunit isoform
Glyma.03G109900	0.5554160701959999	0.20701900792800002	-	uclacyanin-3
Glyma.10G147500	0	1	-	hypothetical protein GLYMA_10G147500v4
Glyma.16G022200	-0.241938	0.7803474617139999	-	calcium-transporting ATPase, endoplasmic reticulum-type
Glyma.09G076100	0	1	-	putative pectinesterase/pectinesterase inhibitor 45
Glyma.07G226267	0.17146	0.242132	-	hypothetical protein GLYMA_07G226267v4
Glyma.11G105700	0.9727334418670001	0.199775	-	uncharacterized protein LOC114376954
Glyma.04G186400	0.159757	0.341003	-	FKBP12-interacting protein of 37 kDa isoform
Glyma.17G115400	-1.22341	0.135709	-	NHP2-like protein 1
Glyma.02G213000	-1.62919	0.453156	-	aspartyl protease AED3
Glyma.14G019600	-0.352268	0.9089656743250001	-	hypothetical protein GLYMA_14G019600v4
Glyma.18G188650	9.42092	0.759931	-	hypothetical protein GLYMA_18G188650v4
Glyma.04G117400	-0.389986	0.832575	-	mitochondrial intermediate peptidase, mitochondrial
Glyma.02G001400	0.38248	0.331887	-	U-box domain-containing protein 44
Glyma.01G149900	0.0628359227204	0.354827	-	putative ankyrin repeat protein RF_0381
Glyma.01G026400	0.173494	0.60163	-	uncharacterized protein LOC100779659
Glyma.18G296400	-0.459788	0.928429	-	uncharacterized protein LOC100805737 isoform X2
Glyma.04G042200	0.542242	0.252262	-	probable carbohydrate esterase At4g34215 isoform X1
Glyma.20G147900	-0.374467	0.8922662280320001	-	geraniol 8-hydroxylase
Glyma.09G194700	1.97123	0.722794	-	hypothetical protein JHK82_025623
Glyma.03G253400	-0.924096	0.38189316838299997	-	uncharacterized protein LOC100815552
Glyma.01G070150	-0.174341	0.8496989488240001	-	uncharacterized protein LOC100782698
Glyma.16G126601	0	1	-	hypothetical protein GLYMA_16G126601v4
Glyma.09G048450	0	1	-	hypothetical protein GLYMA_09G048450v4
Glyma.15G158800	-0.402431	0.744258	-	eukaryotic initiation factor 4A-3
Glyma.05G179402	0	1	-	hypothetical protein GLYMA_05G179402v4
Glyma.17G169400	-1.41977	0.00244588286173	-	hypothetical protein JHK86_047662
Glyma.04G158900	-7.41453	0.7231785992569999	-	uncharacterized protein LOC100815189
Glyma.01G127500	-1.30372	0.005774249528140001	-	patellin-6
Glyma.04G187900	1.11388	0.0508968	-	C2 and GRAM domain-containing protein At5g50170
Glyma.04G066900	-0.0616434	0.840906	-	hypothetical protein JHK87_009132
Glyma.20G211500	-8.57093	0.537519	-	hypothetical protein GLYMA_20G211500v4
Glyma.13G114700	0.0210036729703	0.372758	-	uncharacterized protein LOC100810604
Glyma.13G277700	-1.07336	0.0849619646724	-	terminal nucleotidyltransferase 4A
Glyma.13G099150	0	1	-	hypothetical protein GLYMA_13G099150v4
Glyma.18G170800	0.148062	0.448143	-	cyclin-dependent kinase inhibitor 4
Glyma.16G124800	0.240145	0.237075	-	hypothetical protein JHK86_045304
Glyma.09G068600	0.00692459506115	0.507952	-	protein CTR9 homolog
Glyma.04G181600	0	1	-	hypothetical protein GLYMA_04G181600v4
Glyma.07G248000	0.762656	0.031181962793999998	-	hypothetical protein JHK86_019782
Glyma.01G016400	-0.0410963	0.5433757173529999	-	UDP-N-acetylglucosamine transferase subunit ALG14 homolog isoform
Glyma.11G196300	-1.89984	0.0681707625995	-	BEL1-like homeodomain protein 8
Glyma.09G062900	-0.330189	0.779382	-	beta-galactosidase
Glyma.08G241650	0	1	-	hypothetical protein GLYMA_08G241650v4
Glyma.09G111000	-0.628281	0.549774	-	nudix hydrolase 23, chloroplastic isoform X2
Glyma.08G186300	-1.06322	0.9816824649600001	-	hypothetical protein GYH30_021679
Glyma.07G083800	-0.939558	0.972862	-	hypothetical protein GLYMA_07G083800v4
Glyma.15G192700	-1.47848	0.0666638493264	-	187-kDa microtubule-associated protein AIR9
Glyma.16G081900	-7.78627	0.7231785992569999	-	hypothetical protein GLYMA_16G081900v4
Glyma.08G169701	-10.5837	0.48993183079400004	-	hypothetical protein GLYMA_08G169701v4
Glyma.02G115000	0.958077	0.100233	-	hypothetical protein GLYMA_02G115000v4
Glyma.10G024600	8.05115	0.606666	-	probable glutathione peroxidase 4
Glyma.12G118700	0.5645277314399999	0.29816	-	NAC domain-containing protein 73
Glyma.12G228700	-0.984292	0.141287	-	increased DNA methylation 1
Glyma.08G161700	1.48791	0.390731	-	non-specific lipid-transfer protein 8-like
Glyma.11G056300	0.169331	0.8532919440100001	-	hypothetical protein GYH30_030136
Glyma.19G038000	-0.824175	0.11095	-	probable galacturonosyltransferase 9
Glyma.13G043600	0	1	-	hypothetical protein JHK86_035389
Glyma.08G018900	0.316197	0.654988	-	respiratory burst oxidase homolog protein A
Glyma.08G335400	0.425629	0.0886999760342	-	armadillo repeat-containing protein 8
Glyma.14G056000	-0.273419	0.8753372759970001	-	hypothetical protein GLYMA_14G056000v4
Glyma.11G020700	0.259018	0.582323	-	respiratory burst oxidase homolog protein A
Glyma.14G215600	0	1	-	protein RSI-1
Glyma.19G112600	-0.638745	0.398588	-	uncharacterized protein LOC100794263 isoform X2
Glyma.06G306400	-0.215741	0.8351657102399999	-	hypothetical protein JHK82_016940
Glyma.13G158800	-0.378236	0.885642	-	topless-related protein 4 isoform X2
Glyma.04G133100	0.428154	0.04831747467400001	-	bifunctional purine biosynthesis protein PurH
Glyma.07G051600	0.674466	0.0279620153643	-	CDPK-related kinase 3
Glyma.12G177700	1.57416	0.0696462605929	-	transcription factor RAX2
Glyma.13G255200	0.414841	0.454189	-	MADS-box transcription factor NMHC5
Glyma.03G105400	-0.344833	0.6721125567560001	-	FCS-like zinc-finger domain-containing protein
Glyma.16G007550	-0.168218	0.8384929888539999	-	hypothetical protein GLYMA_16G007550v4
Glyma.19G102500	-0.348475	0.981353	-	sialyltransferase-like protein 1
Glyma.07G048100	-0.114932	0.9048219173659999	-	NAC domain-containing protein 91
Glyma.06G257702	2.2518	0.000104001395631	up	hypothetical protein GLYMA_06G257702v4
Glyma.07G082400	0	1	-	probable carboxylesterase 9
Glyma.18G093200	0.33656	0.114058	-	imidazole glycerol phosphate synthase hisHF, chloroplastic
Glyma.09G137350	2.9132594707200004	0.310061	-	hypothetical protein GLYMA_09G137350v4
Glyma.U031418	0.761148	0.528252	-	beta-galactosidase isoform X3
Glyma.10G058050	0	1	-	hypothetical protein GLYMA_10G058050v4
Glyma.10G235300	-2.72072	0.00027465770783300004	down	proteoglycan 4 isoform X2
Glyma.15G067800	0.947906	0.0252476	-	sphingosine kinase 1 isoform X1
Glyma.05G219000	-1.12797	0.11383392467299999	-	protein KINESIN LIGHT CHAIN-RELATED 1
Glyma.04G074300	-0.0746802	0.5195256257249999	-	hypothetical protein GLYMA_04G074300v4
Glyma.02G128700	-0.198286	0.911586	-	uncharacterized protein LOC102661207
Glyma.08G313532	-0.533606	0.877014	-	hypothetical protein GLYMA_08G313532v4
Glyma.09G026900	-1.46014	0.252888	-	berberine bridge enzyme-like 13
Glyma.14G022800	-0.318099	0.8451626091259999	-	mitochondrial acidic protein mam33
Glyma.11G157976	1.4065317280200003	0.0185841151864	-	putative pheophytinase
Glyma.05G039550	-1.71721	0.6143114295000001	-	hypothetical protein GLYMA_05G039550v4
Glyma.07G124400	0	1	-	feruloyl CoA ortho-hydroxylase F6H1-3
Glyma.03G254300	12.013434343599998	0.0158316576081	-	basic endochitinase
Glyma.08G153200	0.107674	0.34071280607500004	-	zinc finger A20 and AN1 domain-containing
Glyma.08G132700	7.445952879089999	0.6373312788359999	-	hypothetical protein GYH30_021124
Glyma.14G045500	0.205049	0.270687	-	BTB/POZ and MATH domain-containing protein 4
Glyma.03G017600	0.29859420211300003	0.240176	-	protein-ribulosamine 3-kinase, chloroplastic isoform X1
Glyma.18G177900	0	1	-	hypothetical protein GLYMA_18G177900v4
Glyma.11G237100	0	1	-	hypothetical protein GYH30_032028
Glyma.13G368132	1.39015	0.3056	-	hypothetical protein GLYMA_13G368132v4
Glyma.09G152500	8.389409065730002	0.46389765961499996	-	hypothetical protein GLYMA_09G152500v4
Glyma.04G165800	-1.58797	0.194131	-	uncharacterized protein LOC100797246
Glyma.08G211500	-0.0384473	0.520584	-	uncharacterized protein LOC100305755
Glyma.06G172150	-0.965347	0.777049	-	hypothetical protein GLYMA_06G172150v4
Glyma.17G138800	-3.43591	0.114622	-	adenine phosphoribosyltransferase 4 isoform X1
Glyma.01G067900	-1.3273	0.04808933145830001	-	protein RAE1-like
Glyma.16G090900	-0.0861949	0.925211	-	transcription factor bHLH91
Glyma.09G115600	-0.115816	0.782951	-	DExH-box ATP-dependent RNA helicase DExH5, mitochondrial
Glyma.17G233900	-1.25948	0.0252691542827	-	WD repeat-containing protein PCN isoform X1
Glyma.12G097500	1.23485	0.009814445797969999	-	B-cell receptor-associated protein 31-like protein
Glyma.10G282900	-0.653974	0.263656	-	probable protein phosphatase 2C 64
Glyma.12G151100	0.109164	0.501443	-	calcium homeostasis endoplasmic reticulum protein
Glyma.07G046300	-0.0471596	0.972862	-	uncharacterized protein LOC100778726
Glyma.08G025200	13.7354	1.33468818721e-07	up	hypothetical protein GLYMA_08G025200v4
Glyma.08G339500	-1.04324	0.41201623303999996	-	unknown
Glyma.11G038100	-2.02232	0.592687	-	hypothetical protein GYH30_029949
Glyma.13G253850	-0.231519	0.924735	-	hypothetical protein GLYMA_13G253850v4
Glyma.10G065900	-0.138861	0.953844	-	DNA glycosylase/AP lyase ROS1 isoform X1
Glyma.04G232900	-0.594776	0.45502734293700003	-	malignant T-cell-amplified sequence 1 homolog
Glyma.15G137400	-1.8709	0.187814	-	hypothetical protein JHK86_042293
Glyma.01G116700	-1.40904	0.38159486499300005	-	alcohol dehydrogenase-like 4
Glyma.20G036600	0.197264	0.595487	-	uncharacterized protein LOC100820215
Glyma.14G051100	0	1	-	hypothetical protein GYH30_039066
Glyma.03G138400	-1.64967	0.08939931629629999	-	G-type lectin S-receptor-like serine/threonine-protein kinase SD3-1
Glyma.02G124900	0	1	-	protein SRG1
Glyma.12G047200	-0.343535	0.8314994428120001	-	mitochondrial import receptor subunit TOM6 homolog
Glyma.14G088300	-0.257726	0.872076	-	zinc finger protein ZAT10-like
Glyma.18G109100	-0.427707	0.850714	-	putative callose synthase 6 isoform X1
Glyma.01G106700	1.51825	0.0436597164213	-	copper transporter 2
Glyma.08G066700	0.911859	0.0585331466209	-	zinc finger protein 385B
Glyma.17G090100	0.056348825070000004	0.555035	-	CASP-like protein 4A3
Glyma.07G195500	-0.292459	0.9511052304109999	-	general transcription and DNA repair factor
Glyma.10G062700	0.475316	0.147025	-	uncharacterized protein LOC100798276
Glyma.02G240900	-1.5591	0.0136354190602	-	expansin-A13
Glyma.12G188400	0	1	-	hypothetical protein GLYMA_12G188400v4
Glyma.02G103900	-0.602195	0.2681	-	polyadenylate-binding protein 2
Glyma.09G125500	0	1	-	hypothetical protein JHK87_024849
Glyma.13G368200	0.25017502081799997	0.28714568158500003	-	hypothetical protein GLYMA_13G368200v4
Glyma.10G287700	0	1	-	aluminum-activated malate transporter 12
Glyma.13G169200	0.0672535443616	0.32886590327599996	-	deoxynucleoside triphosphate triphosphohydrolase SAMHD1 homolog isoform
Glyma.08G087800	0.46007169530299996	0.137377	-	uncharacterized protein LOC100305971
Glyma.06G078300	1.5172840906600003	0.149814	-	uncharacterized protein LOC100804399
Glyma.01G159450	-8.5466	0.537519	-	uncharacterized protein LOC114405605
Glyma.01G025900	0	1	-	hypothetical protein GLYMA_01G025900v4
Glyma.12G060900	-0.758863	0.513497	-	laccase-2
Glyma.19G021001	0	1	-	hypothetical protein GLYMA_19G021001v4
Glyma.07G007000	-0.339606	0.7457946418179999	-	RecName: Full=Seed linoleate 9S-lipoxygenase; AltName: Full=Lipoxygenase
Glyma.16G023200	0.22508416259300001	0.23299	-	protein KINESIN LIGHT CHAIN-RELATED 1
Glyma.07G067500	-1.58492	0.005821671701050001	-	uncharacterized protein LOC100789583
Glyma.06G124100	-0.578747	0.603728	-	uncharacterized protein LOC100806693
Glyma.11G066200	0	1	-	hypothetical protein JHK87_030149
Glyma.13G282100	1.23537	0.464704	-	transcription factor MYB41
Glyma.10G263251	0	1	-	hypothetical protein GLYMA_10G263251v4
Glyma.07G268700	0.41506	0.113729	-	polyphosphoinositide binding protein Ssh1p
Glyma.08G122100	0	1	-	hypothetical protein JHK82_021160
Glyma.15G060900	-0.254172	0.9684141869339999	-	uncharacterized protein LOC102665280
Glyma.08G043000	-0.143407	0.9295155234100001	-	hypothetical protein JHK87_020328
Glyma.18G111200	-0.101736	0.626792	-	phi class glutathione S-transferase
Glyma.11G000500	0.09666627447739999	0.5157201161020001	-	scopoletin glucosyltransferase
Glyma.19G082700	0	1	-	hypothetical protein JHK86_052812
Glyma.12G067902	0.00932775754619	0.8413969838240001	-	yrdC domain-containing protein, mitochondrial isoform X2
Glyma.04G067600	0.38755340156199997	0.132659	-	DEAD-box ATP-dependent RNA helicase 15
Glyma.09G131050	0	1	-	hypothetical protein GLYMA_09G131050v4
Glyma.10G018350	-9.1208	0.537519	-	caffeoylshikimate esterase-like
Glyma.15G166700	0.28362598717500004	0.247611	-	DNA ligase 4 isoform X2
Glyma.14G011100	-1.71871	0.48921157354199996	-	hypothetical protein GYH30_038685
Glyma.02G163300	-0.13589	0.8817678905069999	-	CDPK-related kinase 1
Glyma.06G226451	0	1	-	hypothetical protein GLYMA_06G226451v4
Glyma.09G013800	-2.92566	0.289126	-	heavy metal-associated isoprenylated plant protein 7
Glyma.19G130600	0.279942	0.30078	-	uncharacterized protein LOC100305712
Glyma.09G186300	0.0136547647214	0.42909648987300003	-	hypothetical protein GLYMA_09G186300v4
Glyma.12G119000	-0.336433	0.9728505157549999	-	uncharacterized protein LOC102660628
Glyma.02G238051	0	1	-	hypothetical protein GLYMA_02G238051v4
Glyma.12G105300	0.286955	0.5270578183569999	-	hypothetical protein JHK87_033302
Glyma.19G262500	-0.323358	0.8321285776010001	-	translation initiation factor eIF-2B subunit alpha
Glyma.12G117300	9.99087	0.6373312788359999	-	hypothetical protein GLYMA_12G117300v4
Glyma.11G095501	-0.842215	0.258279	-	hypothetical protein GLYMA_11G095501v4
Glyma.19G240100	-0.866787	0.141846	-	Acyl carrier protein 1, chloroplastic-like
Glyma.08G197400	-1.90957	0.019733	-	glycosyltransferase BC10
Glyma.05G044700	7.742590143360001	0.759931	-	hypothetical protein GYH30_011563
Glyma.02G203800	0.286343	0.175812	-	probable WRKY transcription factor 32
Glyma.13G305300	0	1	-	hypothetical protein GLYMA_13G305300v4
Glyma.10G154100	0.276252	0.888355	-	microtubule-binding protein TANGLED
Glyma.20G167500	3.30104	0.045861967404199996	-	abscisic stress ripening-like protein
Glyma.02G036300	-0.602967	0.390715	-	ATP-citrate synthase alpha chain protein 1-like
Glyma.02G106100	1.0792692727200002	0.021535818696400002	-	peroxisomal adenine nucleotide carrier 1
Glyma.02G004000	-0.126727	0.858854	-	Glycolipid transfer protein 1-like
Glyma.05G058700	-0.522816	0.490505	-	vesicle-associated protein
Glyma.02G222000	0	1	-	hypothetical protein GLYMA_02G222000v4
Glyma.16G145100	0.535707	0.411587	-	putative alpha/beta hydrolase
Glyma.11G165100	-1.47021	0.0784249	-	glucan endo-1,3-beta-glucosidase 9
Glyma.09G047400	6.69914	0.759931	-	probable purine permease 4
Glyma.05G138800	0.021607380756299997	0.481297	-	Probable transmembrane ascorbate ferrireductase 3-like
Glyma.09G027800	-5.82604	0.868289	-	hypothetical protein GLYMA_09G027800v4
Glyma.13G234300	-0.0390257	0.505211	-	hypothetical protein JHK87_037042
Glyma.13G111100	0	1	-	hypothetical protein GYH30_035832
Glyma.20G151100	-0.230886	0.890721	-	AUGMIN subunit 2
Glyma.15G005232	0	1	-	hypothetical protein GLYMA_15G005232v4
Glyma.05G172800	-0.404464	0.6660859566740001	-	uncharacterized protein LOC100781005
Glyma.10G227000	0	1	-	hypothetical protein JHK87_028857
Glyma.18G060250	0	1	-	keratin-associated protein 6-2-like
Glyma.17G192300	0.0132085299213	0.661071	-	hypothetical protein GLYMA_17G192300v4
Glyma.17G085500	7.6921853895200005	0.446172	-	hypothetical protein GLYMA_17G085500v4
Glyma.07G270100	0.007058570924729999	0.41617238233099996	-	snRNA-activating protein complex subunit isoform X5
Glyma.17G237600	0.0861352145472	0.721475	-	hypothetical protein JHK86_048553
Glyma.19G022100	1.8006311985799999	2.20265877377e-05	up	myb-related protein 306
Glyma.02G305700	0.49691	0.0521679994112	-	OBERON-like protein
Glyma.01G064100	0	1	-	agamous-like MADS-box protein MADS2 isoform X2
Glyma.02G183302	8.155374831289999	0.759931	-	hypothetical protein GLYMA_02G183302v4
Glyma.08G230100	-0.968012	0.423766	-	SRPBCC domain-containing protein
Glyma.06G198100	-1.0153	0.237898	-	flavin-containing monooxygenase FMO GS-OX-like 9
Glyma.08G097700	-0.229055	0.9205993821420001	-	KH domain-containing protein At4g18375
Glyma.07G181500	0.0619158	0.36856213367299995	-	uncharacterized protein LOC100811866
Glyma.06G029200	-0.814332	0.39356324642499996	-	BEL1-like homeodomain protein 11
Glyma.19G084800	0.394424	0.6212599537669999	-	hypothetical protein JHK86_052833
Glyma.13G184500	-0.399515	0.876032	-	uncharacterized protein LOC100804023 isoform X1
Glyma.12G189666	0.345934	0.741958	-	hypothetical protein GLYMA_12G189666v4
Glyma.06G019000	2.4729869420400004	1	-	hypothetical protein GYH30_013813
Glyma.15G087000	-0.956193	0.481701	-	hypothetical protein GYH30_041775
Glyma.09G247800	-0.407678	0.909514	-	hypothetical protein JHK87_026048
Glyma.17G197401	0	1	-	hypothetical protein GLYMA_17G197401v4
Glyma.20G243900	-0.125734	0.7035358555760001	-	-
Glyma.15G228400	0	1	-	hypothetical protein JHK87_043292
Glyma.09G062101	0.23950324820399999	0.641148	-	hypothetical protein GLYMA_09G062101v4
Glyma.16G025800	0.08404204354730001	0.46253820784599997	-	hypothetical protein GLYMA_16G025800v4
Glyma.13G024900	0	1	-	hypothetical protein GYH30_034910
Glyma.09G023800	0.139146	0.42661687303400003	-	nuclear transcription factor Y subunit A-8
Glyma.08G340800	0.10010343309599999	0.349515	-	phosphatidylinositol 4-phosphate 5-kinase 5 isoform X1
Glyma.10G164700	-0.865395	0.447183	-	hypothetical protein JHK87_028282
Glyma.13G257900	0	1	-	hypothetical protein JHK87_037268
Glyma.06G241100	-1.31541	0.78531	-	hypothetical protein JHK85_016725
Glyma.11G111300	0.395975	0.0506037544602	-	TATA box-binding protein-associated factor RNA polymerase
Glyma.07G070600	-0.588301	0.28790172307100004	-	post-GPI attachment to proteins factor 3
Glyma.02G312100	9.36846	0.759931	-	hypothetical protein JHK85_006074
Glyma.13G038500	0	1	-	transcription factor MYB17
Glyma.10G075200	-0.418213	0.657103	-	sorting nexin-1-like isoform X1
Glyma.03G134500	1.1255846645899998	0.05994747071769999	-	zeatin O-glucosyltransferase
Glyma.10G176900	0.626465	0.234881	-	probable fructokinase-5
Glyma.13G257000	0	1	-	MADS-box protein JOINTLESS-like isoform X3
Glyma.20G100451	-12.6133	0.438425	-	hypothetical protein GLYMA_20G100451v4
Glyma.10G150700	-8.1353	0.507478	-	probable pectinesterase/pectinesterase inhibitor 21
Glyma.06G028200	-1.22561	0.282415	-	hypothetical protein JHK86_014230
Glyma.10G174500	-3.12005	0.00944897564734	-	hypothetical protein GLYMA_10G174500v4
Glyma.20G216800	0	1	-	-
Glyma.11G088400	0.0627419126057	0.362214	-	AT-rich interactive domain-containing protein 6
Glyma.03G236900	0.8206	0.0368606185454	-	sucrose nonfermenting 4-like protein
Glyma.02G032800	-0.775703	0.252835	-	threonine--tRNA ligase, mitochondrial 1
Glyma.19G071451	0	1	-	hypothetical protein GLYMA_19G071451v4
Glyma.07G077800	-8.82412	0.713072	-	hypothetical protein GYH30_017719
Glyma.05G240000	-0.839649	0.33553	-	glutamyl-tRNA(Gln) amidotransferase subunit B, chloroplastic/mitochondrial
Glyma.11G041701	-1.55732	0.692858	-	hypothetical protein GLYMA_11G041701v4
Glyma.01G168700	-4.91641	0.132464	-	hypothetical protein GYH30_001839
Glyma.08G209200	-0.563059	0.5767664421540001	-	uncharacterized protein LOC100778209
Glyma.17G255800	0.128831	0.233168	-	hypothetical protein GLYMA_17G255800v4
Glyma.15G112300	-2.07426	0.0400368052784	-	pyrophosphate--fructose 6-phosphate 1-phosphotransferase subunit beta
Glyma.17G027500	-0.206177	0.8392388779530001	-	uncharacterized protein LOC100798085
Glyma.03G207500	-1.36411	0.010464271797799999	-	putative 60S ribosomal protein L21
Glyma.04G153800	0	1	-	hypothetical protein GLYMA_04G153800v4
Glyma.08G269366	-8.31503	0.7231785992569999	-	hypothetical protein GLYMA_08G269366v4
Glyma.16G052700	-0.181965	0.885319	-	regulation of nuclear pre-mRNA domain-containing protein
Glyma.11G075800	0.445275	0.477985	-	zinc finger CCCH domain-containing protein 6
Glyma.03G115400	-8.03927	0.654079	-	transcription factor DUO1
Glyma.05G175900	0.00660006009036	0.399705	-	protein SCAI homolog isoform X1
Glyma.09G133875	1.5640108568900002	0.012696403144799999	-	hypothetical protein GLYMA_09G133875v4
Glyma.04G036100	-2.45843	0.542206	-	protein NRT1/ PTR FAMILY 4.5
Glyma.08G067000	-0.64025	0.41265868715000004	-	uncharacterized protein LOC100500139
Glyma.16G193000	6.361358976390001	0.606666	-	hypothetical protein GLYMA_16G193000v4
Glyma.18G124500	0.298013	0.7294985930679999	-	probable LRR receptor-like serine/threonine-protein kinase At1g14390
Glyma.19G004300	2.5197650564300003	3.33423231947e-05	up	hypothetical protein GLYMA_19G004300v4
Glyma.07G018600	0.524243	0.396739	-	hypothetical protein GYH30_017124
Glyma.16G129750	0	1	-	hypothetical protein GLYMA_16G129750v4
Glyma.17G236000	0	1	-	hypothetical protein JHK86_048534
Glyma.07G069600	-1.16393	0.0415892857809	-	ascorbate transporter, chloroplastic
Glyma.11G172900	-0.381304	0.851726	-	hypothetical protein JHK85_032329
Glyma.18G018600	-1.38825	0.0240477993473	-	inositol-3-phosphate synthase isoform X2
Glyma.14G099100	0.9526224337379999	0.00797822201904	-	peroxisome biogenesis factor 10
Glyma.18G026500	-0.493342	0.551116	-	probable 2-oxoglutarate-dependent dioxygenase At5g05600
Glyma.09G152300	-1.0811	0.25867844381099997	-	K(+) efflux antiporter 5
Glyma.05G081900	0.556529	0.0405231852036	-	serine/threonine-protein kinase SAPK10
Glyma.07G213000	-0.280205	0.992087	-	cold-regulated protein 27 isoform X2
Glyma.07G050900	0	1	-	probable L-gulonolactone oxidase 4
Glyma.13G346700	1.6364083832799998	0.007335899957270001	-	endochitinase PR4
Glyma.03G210300	-0.109721	0.643284	-	OVARIAN TUMOR DOMAIN-containing deubiquitinating enzyme 5-like
Glyma.13G029100	-0.127246	0.903397	-	hypothetical protein JHK87_035021
Glyma.13G085200	0	1	-	hypothetical protein JHK87_035606
Glyma.16G199300	-0.442351	0.59149	-	zinc finger CCCH domain-containing protein 48
Glyma.04G211200	0	1	-	hypothetical protein GYH30_010638
Glyma.08G049800	-9.2942	0.447398	-	hypothetical protein GYH30_020281
Glyma.14G153800	-0.190116	0.944298	-	hypothetical protein GYH30_040075
Glyma.09G135000	0	1	-	hypothetical protein GLYMA_09G135000v4
Glyma.09G247100	-0.806341	0.239508	-	putative acyl carrier protein, mitochondrial
Glyma.20G103600	0.33577133060000003	0.301684	-	hypothetical protein JHK86_055864
Glyma.15G148300	0.327558	0.8948337818500001	-	uncharacterized protein LOC100819367
Glyma.05G088700	0.420333	0.168359	-	hypothetical protein JHK86_012224
Glyma.02G045000	-0.71776	0.547968	-	aspartyl protease family protein 1 isoform
Glyma.08G341600	-2.16163	0.476961	-	kunitz family trypsin and protease inhibitor
Glyma.13G294800	2.72235	0.266646	-	reticulon-like protein B17
Glyma.08G035102	-1.74437	1	-	hypothetical protein GLYMA_08G035102v4
Glyma.18G296900	0	1	-	hypothetical protein GLYMA_18G296900v4
Glyma.02G136200	0.0939519689077	0.501394	-	gibberellin 20 oxidase 1-like
Glyma.03G031300	2.0283986526900004	0.257768	-	hypothetical protein JHK85_006372
Glyma.18G248400	0.7274081055339999	0.0243647653381	-	cysteine protease ATG4 isoform X2
Glyma.04G094300	-0.644088	0.687798	-	mechanosensitive ion channel protein 2, chloroplastic
Glyma.16G071500	-1.73688	0.0624485209475	-	hypothetical protein GLYMA_16G071500v4
Glyma.02G296400	-0.612779	0.301584	-	glycerophosphodiester phosphodiesterase GDPDL1
Glyma.07G234300	0.828314	0.007339543704850001	-	Pti1 kinase-like protein
Glyma.20G093200	-1.36474	0.0548661	-	receptor protein kinase
Glyma.15G047400	0.40112	0.478094	-	RHOMBOID-like protein 10, chloroplastic isoform X1
Glyma.19G145200	0.300201	0.37271634257799996	-	polygalacturonase inhibitor
Glyma.10G208600	0	1	-	hypothetical protein JHK87_028691
Glyma.12G034900	0	1	-	auxin-induced protein X10A-like
Glyma.04G088100	-0.315722	0.79948	-	KH domain-containing protein HEN4 isoform X2
Glyma.06G139800	-0.521476	0.49846500893600004	-	COP1-interacting protein 7 isoform X2
Glyma.17G131800	-0.805569	0.8758453587739999	-	ethylene-responsive transcription factor ERF027
Glyma.16G070400	-0.22946	0.920358	-	altered inheritance of mitochondria protein 32
Glyma.02G288400	-0.322613	0.743893	-	Ubiquinone biosynthesis O-methyltransferase, mitochondrial-like
Glyma.13G233600	-1.05089	0.7626170278669999	-	hypothetical protein GLYMA_13G233600v4
Glyma.05G022400	-1.11587	0.35640808281999997	-	hypothetical protein GYH30_011334
Glyma.01G090300	0	1	-	hypothetical protein GYH30_000968
Glyma.19G023200	-0.814624	0.615793	-	C2C2-Zn Dof transcription factor
Glyma.07G009200	-0.0670354	0.707356	-	uncharacterized protein LOC100526960
Glyma.03G087801	0	1	-	hypothetical protein GLYMA_03G087801v4
Glyma.04G247700	-0.0334998	0.566803	-	delta-aminolevulinic acid dehydratase, chloroplastic
Glyma.12G088300	0.959096	0.12969	-	protein ADP-ribosyltransferase PARP3 isoform X3
Glyma.06G074260	-2.11926	0.355495	-	hypothetical protein GLYMA_06G074260v4
Glyma.18G111400	-0.0777051	0.647107	-	disease resistance RPP13-like protein 4
Glyma.18G005400	-0.243731	0.8947489129839999	-	F-box only protein 6 isoform X3
Glyma.18G223900	0.235478	0.6838078803409999	-	cucumber peeling cupredoxin
Glyma.20G087650	9.53222	0.759931	-	hypothetical protein GLYMA_20G087650v4
Glyma.05G217400	-0.169953	0.9251488993089999	-	GDSL esterase/lipase At4g10955
Glyma.13G325800	-1.33852	0.228724	-	uncharacterized protein LOC100814909
Glyma.17G023900	0.9121414059110001	0.373764	-	monothiol glutaredoxin-S2
Glyma.20G031000	0	1	-	ethylene-responsive transcription factor ERN2
Glyma.16G119900	-13.3101	1.38081525572e-05	down	hypothetical protein GYH30_044883
Glyma.18G257300	0	1	-	hypothetical protein JHK87_051338
Glyma.03G177200	-1.60906	0.39125621824900003	-	uncharacterized protein LOC100819096
Glyma.01G101000	-0.314406	0.7258279692790001	-	L-type lectin-domain containing receptor kinase S.4
Glyma.16G193900	0	1	-	hypothetical protein GLYMA_16G193900v4, partial
Glyma.04G134900	-0.137664	0.743593	-	decapping protein 5-like protein
Glyma.18G224700	0	1	-	hypothetical protein JHK87_051006
Glyma.09G121100	0	1	-	hypothetical protein GLYMA_09G121100v4
Glyma.07G206601	0.539738	0.7388919208939999	-	hypothetical protein GLYMA_07G206601v4
Glyma.19G245400	0.159625	0.467704	-	wound-induced protein precursor
Glyma.20G191400	-0.685535	0.305173	-	uncharacterized protein LOC100805607 isoform X2
Glyma.17G163700	0.0321424746202	0.37088647494800003	-	casein kinase II subunit alpha-2-like
Glyma.03G218200	0.38118435838200004	0.962411	-	transcription factor MYB111
Glyma.06G076800	10.0653	0.446172	-	hypothetical protein JHK87_014569
Glyma.01G204700	0	1	-	chlorophyll A-B binding family protein
Glyma.05G035000	0.0985142983932	0.739639	-	nucleobase-ascorbate transporter 6
Glyma.13G363600	0	1	-	probable E3 ubiquitin-protein ligase makorin-2
Glyma.17G134400	-9.36118	0.615117	-	hypothetical protein GYH30_047182
Glyma.16G173200	-0.680471	0.598961	-	hypothetical protein GLYMA_16G173200v4
Glyma.07G040400	1.5431479654299998	0.00219075357778	-	uncharacterized protein LOC100803697 isoform X2
Glyma.02G152800	0.24741895659200003	0.25697369694899996	-	protein TRANSPORT INHIBITOR RESPONSE 1A
Glyma.16G077800	-0.202144	0.794148	-	hypothetical protein GYH30_044449
Glyma.08G323800	-1.2385	0.390063	-	hypothetical protein GLYMA_08G323800v4
Glyma.11G215600	-1.83504	0.09781788690300001	-	condensin complex subunit 3
Glyma.13G172700	-0.474156	0.737741	-	WUSCHEL-related homeobox 9
Glyma.11G061000	-0.977204	0.11391901773499999	-	tetratricopeptide repeat superfamily protein
Glyma.03G073748	0.24966	0.33424477800700003	-	hypothetical protein GLYMA_03G073748v4
Glyma.18G014250	0	1	-	RING-H2 finger protein ATL34-like
Glyma.08G154201	0	1	-	hypothetical protein GLYMA_08G154201v4
Glyma.17G094300	-0.351502	0.966417	-	pentatricopeptide repeat-containing protein At1g74850, chloroplastic isoform
Glyma.18G196600	0	1	-	hypothetical protein JHK85_051737
Glyma.02G132400	-0.755479	0.308896	-	LAG1 longevity assurance homolog 2 isoform
Glyma.09G014300	0.268073	0.88787	-	trihelix transcription factor GTL1
Glyma.10G068201	0	1	-	hypothetical protein GLYMA_10G068201v4
Glyma.19G157400	-3.64121	0.199992	-	hypothetical protein JHK85_054545
Glyma.18G036102	0.842228	0.037367682950199994	-	hypothetical protein GLYMA_18G036102v4
Glyma.18G262450	-0.858725	0.424713	-	hypothetical protein GLYMA_18G262450v4
Glyma.03G033900	0.571234	0.643155	-	cyclin-U2-1-like
Glyma.06G207600	9.732783612919999	0.299473	-	protein SOB FIVE-LIKE 4 isoform X1
Glyma.14G075300	-0.214158	0.8887273627050001	-	phosphatidylinositol transfer protein 3
Glyma.02G207100	0	1	-	AP2-like ethylene-responsive transcription factor At1g16060
Glyma.10G241100	-1.5702	0.54882	-	hypothetical protein GLYMA_10G241100v4
Glyma.12G147600	0.367961	0.209269	-	uncharacterized protein LOC100527638
Glyma.06G126350	0	1	-	hypothetical protein GLYMA_06G126350v4
Glyma.01G235700	0.234132	0.25583	-	DExH-box ATP-dependent RNA helicase DExH16, mitochondrial
Glyma.08G103100	-0.388779	0.646094	-	U-box domain-containing protein 6
Glyma.14G170600	0	1	-	probable glucan 1,3-beta-glucosidase A
Glyma.12G021700	0.10197786155099998	0.29703566285599997	-	hexokinase-3
Glyma.05G078300	-0.0468784	0.614195	-	hypothetical protein GYH30_011930
Glyma.11G238800	-0.150386	0.642698	-	myo-inositol-3-phosphate synthase
Glyma.15G178700	0	1	-	hypothetical protein JHK86_042706
Glyma.09G084500	-0.644867	0.518845	-	hypothetical protein GLYMA_09G084500v4
Glyma.08G103800	-1.46141	0.0198426897438	-	probable arabinosyltransferase ARAD1 isoform X1
Glyma.16G069700	0	1	-	hypothetical protein GYH30_044373
Glyma.13G035400	0.137868	0.388515	-	hypothetical protein GLYMA_13G035400v4
Glyma.13G011200	0.212169	0.944298	-	hypothetical protein GLYMA_13G011200v4
Glyma.07G242000	0.7207893727860001	0.019937	-	hypothetical protein GLYMA_07G242000v4
Glyma.01G108700	-0.526669	0.578181	-	putative PAR1 protein precursor
Glyma.12G035100	0	1	-	hypothetical protein JHK86_032795
Glyma.12G115000	0	1	-	hypothetical protein GLYMA_12G115000v4
Glyma.10G083800	-0.920849	0.19698593082199997	-	iron-sulfur cluster co-chaperone protein HscB homolog
Glyma.04G032400	0.24983257988200003	0.309507	-	uncharacterized protein LOC100805062
Glyma.15G192800	-1.45303	0.0669501145891	-	hypothetical protein GLYMA_15G192800v4
Glyma.12G137901	0	1	-	hypothetical protein GLYMA_12G137901v4
Glyma.09G160700	-0.753228	0.41347878000699995	-	uncharacterized protein LOC102663456 isoform X3
Glyma.20G050900	-0.041951	0.502795	-	non-structural maintenance of chromosomes element 1
Glyma.02G109900	-0.546986	0.612062	-	protein SHORT ROOT IN SALT MEDIUM
Glyma.04G122300	-0.423488	0.965896	-	hypothetical protein JHK87_009697
Glyma.16G162900	0	1	-	probable xyloglucan endotransglucosylase/hydrolase protein 8 isoform
Glyma.02G103200	9.24455	0.446172	-	transcription factor bHLH95
Glyma.08G339800	-2.28993	0.367578	-	hypothetical protein GLYMA_08G339800v4
Glyma.18G116200	1.29093	0.145925	-	hypothetical protein GYH30_049693
Glyma.06G043900	-2.17826	0.051415525417300004	-	putative cyclin-A3-1
Glyma.20G108200	0	1	-	hypothetical protein GYH30_055487
Glyma.03G132000	-1.56503	0.025400550205099997	-	GTP-binding protein BRASSINAZOLE INSENSITIVE PALE GREEN
Glyma.06G308100	-2.43831	0.0495990639681	-	condensin complex subunit 2
Glyma.14G194100	1.04588	0.0150298762976	-	zinc finger CCCH domain-containing protein 66
Glyma.05G191500	3.3292389289899997	0.00020067574499400002	up	uncharacterized protein LOC102660360
Glyma.19G052500	8.552195165119999	0.6373312788359999	-	hypothetical protein JHK86_052422
Glyma.02G187500	0	1	-	uncharacterized protein LOC100305810
Glyma.18G276100	0	1	-	TPD1 protein homolog 1A
Glyma.02G201900	0	1	-	uncharacterized protein LOC100780740
Glyma.04G235200	-0.642796	0.5521547271930001	-	soluble starch synthase 1, chloroplastic/amyloplastic
Glyma.06G074400	-1.12998	0.0935762967548	-	hypothetical protein GYH30_014365
Glyma.07G010600	-0.296883	0.793627	-	uncharacterized protein LOC100305896
Glyma.10G008021	1.42262	0.0410052878011	-	uncharacterized protein At4g14450, chloroplastic
Glyma.09G038700	0.480904	0.0307509922965	-	hypothetical protein GLYMA_09G038700v4
Glyma.13G328300	-0.679443	0.286152	-	protein disulfide-isomerase 5-1-like precursor
Glyma.02G124500	-1.21151	0.0369439388908	-	heat shock protein 90-5, chloroplastic
Glyma.18G086300	2.27698	0.242277	-	hypothetical protein GLYMA_U031329v4
Glyma.02G198000	-0.343867	0.852746	-	protein SMAX1-LIKE 3
Glyma.11G207000	4.15078	0.18686269328400001	-	cysteine-rich receptor-like protein kinase precursor
Glyma.14G091300	-0.17761	0.778695	-	endo-1,4-beta-xylanase 1 isoform X1
Glyma.09G047300	-3.32105	0.000247693719608	down	DNA replication licensing factor MCM6
Glyma.17G026300	2.2536354838299997	0.000832649264963	up	putative F-box protein At1g67623
Glyma.12G043100	-0.898062	0.19421267859299998	-	hypothetical protein GLYMA_12G043100v4
Glyma.18G106800	-0.525231	0.38236598585000003	-	Mitogen-activated protein kinase 10
Glyma.13G205000	-1.2558	0.0523312227879	-	uncharacterized protein LOC100798894
Glyma.06G184000	7.16054	0.518267	-	hypothetical protein JHK87_015585
Glyma.09G069100	-7.90879	0.654079	-	hypothetical protein GLYMA_09G069100v4
Glyma.17G125200	7.7745	0.518267	-	hypothetical protein JHK87_047021
Glyma.13G129300	-1.22802	0.28782982448100003	-	protein LOW PSII ACCUMULATION 1, chloroplastic
Glyma.14G042200	0	1	-	alcohol dehydrogenase-like 7
Glyma.02G240700	-0.293563	0.8727698450679999	-	autophagy protein 5
Glyma.17G233000	-0.547622	0.547471	-	pre-mRNA-processing protein 40A isoform X1
Glyma.09G052400	-0.565271	0.497869	-	protein RGF1 INDUCIBLE TRANSCRIPTION FACTOR 1
Glyma.18G093900	-8.88136	0.321219	-	hypothetical protein GLYMA_18G093900v4
Glyma.08G023300	-0.225676	0.945036	-	dynamin-related protein 5A
Glyma.05G213000	-0.80367	0.40393	-	uncharacterized protein LOC100779061
Glyma.05G056700	-0.526677	0.5811693103760001	-	probable lipid phosphate phosphatase beta
Glyma.20G021700	-0.838965	0.11852875895300001	-	exocyst complex component EXO84C
Glyma.08G247500	0.661788	0.26306256427200003	-	protein LONGIFOLIA 1
Glyma.10G224451	3.7026415978500005	0.09809543291680001	-	hypothetical protein GLYMA_10G224451v4
Glyma.01G194000	9.91547	0.321657	-	adenylyl-sulfate kinase, chloroplastic
Glyma.08G132800	-0.231002	0.850148	-	homeodomain-leucine zipper protein 56
Glyma.18G225300	-3.91896	0.130113	-	BON1-associated protein 2-like
Glyma.13G235800	0.06704276754909999	0.41059444317500005	-	uncharacterized protein LOC100795179 precursor
Glyma.09G041000	-0.213459	0.801172	-	probable polygalacturonase isoform X2
Glyma.08G204300	-0.245109	0.857661	-	malonate--CoA ligase isoform X1
Glyma.03G036600	1.32972	0.0046920732367900005	-	transcription repressor OFP1
Glyma.01G206100	-3.99633	0.00498209453094	-	uncharacterized protein LOC102668205
Glyma.01G244800	0	1	-	hypothetical protein GLYMA_01G244800v4
Glyma.01G103450	-0.0855473	0.748051	-	hypothetical protein GLYMA_01G103450v4
Glyma.07G156901	15.1905	8.519902167739999e-08	up	hypothetical protein GLYMA_07G156901v4
Glyma.03G001000	-1.59518	0.172816	-	cell adhesion molecule-related/down-regulated by oncogenes
Glyma.18G269400	1.53679	0.017457662044400003	-	hypothetical protein GYH30_051233
Glyma.16G201300	0	1	-	helix-loop-helix domain-containing protein isoform X1
Glyma.03G130700	-0.327393	0.689052	-	hypothetical protein JHK87_007201
Glyma.07G267700	-0.987103	0.19482811775400002	-	heavy metal-associated isoprenylated plant protein 7
Glyma.09G156500	-0.502816	0.5425896674740001	-	histone-lysine N-methyltransferase ASHH3 isoform X1
Glyma.16G078100	0	1	-	putative ABC transporter B family member
Glyma.20G079450	0.997141	0.80923	-	hypothetical protein GLYMA_20G079450v4
Glyma.10G010300	0.494312	0.312166	-	transcription factor MYB78
Glyma.01G034500	-0.65769	0.843632	-	hypothetical protein GYH30_000354
Glyma.03G069300	1.0490624287299999	0.313128	-	L-type lectin-domain containing receptor kinase S.4
Glyma.10G262200	-0.247628	0.802343	-	PRKR-interacting protein 1
Glyma.09G223600	-0.14356	0.744016	-	hypothetical protein GYH30_025846
Glyma.06G275000	-0.4017	0.783619	-	hypothetical protein GLYMA_06G275000v4
Glyma.07G251800	0.580219	0.121422	-	tubby-like F-box protein 3
Glyma.17G248100	-0.228385	0.9914292006759999	-	universal stress protein PHOS32
Glyma.14G190700	0.340676	0.851219	-	calmodulin-binding receptor-like cytoplasmic kinase 2
Glyma.06G093700	0	1	-	hypothetical protein JHK87_014725
Glyma.09G094900	-1.0408	0.0819348065689	-	uncharacterized protein LOC114367849
Glyma.11G138967	-10.927	0.507478	-	hypothetical protein GLYMA_11G138967v4
Glyma.08G328100	0	1	-	hypothetical protein GYH30_023157
Glyma.11G148100	-1.16353	0.333254	-	fasciclin-like arabinogalactan protein 12
Glyma.11G161947	-0.725938	0.568243	-	carotenoid cleavage dioxygenase 7
Glyma.02G248300	-0.0950842	0.951969	-	AP3-complex subunit beta-A
Glyma.12G226100	-0.122738	0.849852	-	probable protein phosphatase 2C
Glyma.08G173700	0.6162767018649999	0.0655459923554	-	Photosystem II 10 kDa polypeptide, chloroplastic-like
Glyma.10G247700	-1.21576	0.138958	-	pentatricopeptide repeat-containing protein At4g14850
Glyma.14G065251	0.788266	0.344696	-	hypothetical protein GLYMA_14G065251v4
Glyma.17G002100	-0.00351492	0.444445	-	protein root UVB sensitive 6
Glyma.12G085300	0.342782	0.60705	-	hypothetical protein GYH30_033105
Glyma.02G299300	0	1	-	pectinesterase QRT1
Glyma.19G148200	-0.597347	0.47474627030100003	-	metal tolerance protein C2
Glyma.18G270001	7.970585270930001	0.6373312788359999	-	hypothetical protein GLYMA_18G270001v4
Glyma.15G172800	-13.1545	0.0015466848482899999	-	uncharacterized protein LOC100814053
Glyma.06G158600	0.223337	0.20271374010499998	-	protein HESO1 isoform X1
Glyma.06G062433	-0.153434	0.930696	-	hypothetical protein GLYMA_06G062433v4
Glyma.07G045967	-0.117081	0.872706	-	hypothetical protein JHK85_017982
Glyma.10G212100	-1.65462	0.174121	-	rhomboid-like protein 19
Glyma.12G231700	0.37078268320200003	0.0700545662709	-	uncharacterized protein LOC100815050
Glyma.08G345200	0.10391044163100001	0.416023	-	ubiquinone biosynthesis monooxygenase COQ6, mitochondrial
Glyma.20G248100	0.19858247872600002	0.5205773684139999	-	-
Glyma.14G201000	-1.24506	0.217392	-	uncharacterized protein LOC100808660
Glyma.19G055100	-0.35221	0.7613085775599999	-	cystinosin homolog isoform X1
Glyma.16G143200	-0.0431347	0.807607	-	uncharacterized protein LOC100816025
Glyma.02G164164	0	1	-	hypothetical protein GLYMA_02G164164v4
Glyma.07G017700	0.354182	0.15183528571399998	-	protein MODIFIED TRANSPORT TO THE VACUOLE
Glyma.07G216400	1.9615226067200002	0.0034877626396900003	-	uncharacterized protein LOC100306423
Glyma.16G028200	0.24468335918200002	0.600818	-	ribonuclease 2
Glyma.13G280700	-0.888022	0.21611060202100002	-	trafficking protein particle complex II-specific subunit
Glyma.05G239000	-0.759921	0.242251	-	40S ribosomal protein S2-4
Glyma.05G105800	-1.41514	0.0493597972935	-	hypothetical protein GYH30_012250
Glyma.06G185800	-2.45522	0.16824201866500002	-	hypothetical protein GLYMA_06G185800v4
Glyma.09G023500	0	1	-	S-protein homolog 5
Glyma.13G063050	0	1	-	hypothetical protein GLYMA_13G063050v4
Glyma.01G099000	-10.1347	0.605096	-	hypothetical protein GYH30_001068
Glyma.03G165300	-0.153081	0.989767	-	hypothetical protein GYH30_007440
Glyma.02G186600	-0.00237942	0.9932262747249999	-	probable glycerol-3-phosphate dehydrogenase
Glyma.04G052200	0.0783219472876	0.799267	-	protein IQ-DOMAIN 1
Glyma.10G114400	0	1	-	hypothetical protein GLYMA_10G114400v4
Glyma.07G108300	0	1	-	vacuolar-sorting receptor 1 isoform X2
Glyma.01G083800	0	1	-	hypothetical protein GYH30_000901
Glyma.01G145501	1.16373	0.625407	-	hypothetical protein GLYMA_01G145501v4
Glyma.18G016800	-0.991637	0.19620741710700002	-	ubiquitin-specific protease
Glyma.06G159100	0.125467	0.499302	-	probable magnesium transporter NIPA6
Glyma.20G245400	-0.358347	0.8092145087270001	-	-
Glyma.06G051600	-1.00303	0.579886	-	Homeobox protein ATH1
Glyma.02G012100	-0.201059	0.9592504818880001	-	histone-lysine N-methyltransferase EZA1
Glyma.08G032400	0	1	-	profilin
Glyma.U031222	0.552818	0.09166545801989999	-	lipoyl synthase 2, mitochondrial
Glyma.05G150600	1.61423	0.007516007939060001	-	phloretin 4'-O-glucosyltransferase
Glyma.11G076500	0	1	-	protein WUSCHEL
Glyma.13G297500	-0.219056	0.7910731103829999	-	DTW domain-containing protein isoform X2
Glyma.06G204800	-0.818243	0.37023	-	tip elongation aberrant protein 1 isoform
Glyma.07G028400	0.28180000746399997	0.20694888811099998	-	2-methoxy-6-polyprenyl-1,4-benzoquinol methylase, mitochondrial isoform X1
Glyma.10G163500	0	1	-	uncharacterized protein At2g34160
Glyma.09G161400	2.03032	0.37710918696999995	-	TMV resistance protein N isoform X1
Glyma.19G202600	-1.51612	0.058817820349900005	-	F-box protein At5g06550
Glyma.02G200200	0	1	-	protein GL2-INTERACTING REPRESSOR 1
Glyma.10G138402	0	1	-	hypothetical protein GLYMA_10G138402v4
Glyma.20G159100	0.08856761110339999	0.285042	-	uncharacterized protein LOC121174300
Glyma.13G006800	0	1	-	hypothetical protein JHK87_034894
Glyma.09G260800	0	1	-	hypothetical protein JHK87_026171
Glyma.13G365067	-0.906876	0.639036	-	hypothetical protein GLYMA_13G365067v4
Glyma.06G190200	-0.762039	0.11011	-	HDZip I protein
Glyma.02G202500	-1.14021	0.116468	-	NADP-dependent glyceraldehyde-3-phosphate dehydrogenase
Glyma.03G044250	0	1	-	hypothetical protein GLYMA_03G044250v4
Glyma.05G047800	0.308345	0.301167	-	exocyst complex component EXO70B1
Glyma.19G018501	-0.922484	0.8200414131479999	-	hypothetical protein GLYMA_19G018501v4
Glyma.10G025000	0.419889	0.0823292	-	hypothetical protein GLYMA_10G025000v4
Glyma.18G265000	-0.0996874	0.7362832910060001	-	uncharacterized protein LOC100803425
Glyma.04G096500	-0.866252	0.607054	-	hypothetical protein GLYMA_04G096500v4
Glyma.07G238550	-3.74373	1	-	hypothetical protein GLYMA_07G238550v4
Glyma.01G175000	3.02396	0.228164	-	proline-rich receptor-like protein kinase PERK4
Glyma.09G188500	-0.453515	0.7430588236869999	-	uncharacterized protein LOC100788574
Glyma.03G077400	-0.287872	0.9404792112899999	-	disease resistance protein RPV1
Glyma.15G261800	-0.641739	0.531097	-	uncharacterized protein LOC100800880
Glyma.12G042200	-0.396711	0.7793005615080001	-	hypothetical protein JHK85_033476
Glyma.14G144200	7.89065	0.606666	-	amino acid permease 8
Glyma.20G212200	-0.27373	0.9570674631649999	-	AT-hook motif nuclear-localized protein 6
Glyma.06G002700	-0.150113	0.782505	-	uncharacterized protein LOC100781926 isoform X2
Glyma.16G144800	-0.409529	0.647485	-	uncharacterized protein LOC100794694
Glyma.20G117900	-0.490165	0.517015	-	chaperone protein dnaJ 15
Glyma.05G128800	0	1	-	uncharacterized protein LOC100789707
Glyma.18G026800	-0.601456	0.760188	-	putative serine/threonine-protein kinase-like protein CCR3
Glyma.05G041400	0.670972	0.19027462515500002	-	plant intracellular Ras-group-related LRR protein 9
Glyma.18G054700	-0.953871	0.397731	-	uncharacterized protein LOC100799694
Glyma.13G320600	9.47598	0.382769	-	GDSL esterase/lipase At5g22810
Glyma.14G098000	-0.435784	0.594696	-	guanine nucleotide-binding protein alpha-2 subunit isoform
Glyma.05G199300	2.4379786973599997	1	-	uncharacterized protein LOC100305868
Glyma.02G198300	0.050620373080199996	0.9812975635250001	-	cytokinin riboside 5'-monophosphate phosphoribohydrolase LOG7
Glyma.04G249000	1.30477	0.050781374751900005	-	NAC domain-containing protein
Glyma.13G045100	-9.3736	0.34913113320699996	-	hypothetical protein GYH30_035129
Glyma.15G166100	-0.00699046	0.670598	-	hypothetical protein GYH30_042591
Glyma.15G147500	0	1	-	hypothetical protein JHK87_042302
Glyma.17G261300	-0.218841	0.8643020936920001	-	uncharacterized protein At1g76070
Glyma.03G114300	0.539995	0.24298265412300002	-	homeobox-leucine zipper protein HAT3
Glyma.17G258600	-1.07238	0.452295	-	thaumatin-like protein 1 isoform X1
Glyma.02G077800	9.34786	0.518267	-	hypothetical protein JHK85_003638
Glyma.08G007000	8.02789	0.421958	-	(+)-neomenthol dehydrogenase
Glyma.08G039200	0.879689	0.7825476487080001	-	aldehyde dehydrogenase family 2 member C5
Glyma.10G012400	11.3484	0.0757933898155	-	uncharacterized protein LOC100783287
Glyma.18G224000	0.343245	0.344196	-	calcium-dependent lipid-binding protein
Glyma.15G026900	0.647052	0.109451	-	uncharacterized protein LOC100811539 isoform X1
Glyma.14G014700	-0.00553268	0.762562	-	serine acetyltransferase 1, chloroplastic
Glyma.04G086700	0.594466	0.183296	-	receptor-like protein kinase HSL1
Glyma.19G245200	0.170334	0.6149936809800001	-	auxin-responsive protein IAA16
Glyma.11G025500	-0.240496	0.98739	-	methyl-CpG-binding domain-containing protein 13 isoform X2
Glyma.16G034900	-0.777778	0.22428556468199998	-	hypothetical protein JHK86_044290
Glyma.10G136900	0	1	-	pectinesterase
Glyma.19G076800	0.896704	0.11105307482999999	-	lysine histidine transporter 1
Glyma.01G141400	0	1	-	S-protein homolog 24
Glyma.04G024300	-0.646835	0.523647	-	ER lumen protein-retaining receptor erd-2.2
Glyma.07G161000	-0.826719	0.389153	-	deSI-like protein At4g17486 isoform X1
Glyma.13G243000	0	1	-	hypothetical protein GLYMA_13G243000v4
Glyma.18G061100	-0.179544	0.7314776327629999	-	asparagine synthetase 1
Glyma.20G064551	11.068352839600001	0.186465	-	hypothetical protein GLYMA_20G064551v4
Glyma.11G190600	-1.46315	0.125822	-	GDSL esterase/lipase At5g22810 isoform X1
Glyma.20G175100	0.6348656803930001	0.48441022258199995	-	calmodulin-like domain protein kinase isoenzyme beta
Glyma.01G089900	-0.425258	0.639846	-	protein decapping 5 isoform X1
Glyma.18G235300	-0.0514747	0.47651544448100003	-	probable E3 ubiquitin-protein ligase RHB1A
Glyma.04G236900	-0.295695	0.964057	-	glutamate synthase
Glyma.09G006200	-1.64267	0.62118	-	stigma-specific STIG1-like protein 1
Glyma.02G012800	-1.03962	0.140042	-	hypothetical protein GLYMA_02G012800v4
Glyma.14G151150	0	1	-	hypothetical protein GLYMA_14G151150v4
Glyma.07G230151	-1.20636	0.782022	-	hypothetical protein GLYMA_07G230151v4
Glyma.16G192600	7.369030189139999	0.759931	-	hypothetical protein GLYMA_16G192600v4
Glyma.15G260900	0	1	-	hypothetical protein GYH30_043504
Glyma.06G271500	0.0666935587534	0.518545	-	probable serine/threonine-protein kinase abkC
Glyma.05G161700	-1.30693	0.0602059618274	-	ER lumen protein-retaining receptor
Glyma.02G293600	-0.0156084	0.593891	-	adenylyltransferase and sulfurtransferase MOCS3-like
Glyma.02G249400	0	1	-	protein RADIALIS-like 3
Glyma.03G164800	0.449763	0.10015	-	vacuolar protein sorting-associated protein 2 homolog
Glyma.10G200100	-0.602427	0.410579	-	phosphoglucan phosphatase DSP4, amyloplastic isoform X2
Glyma.06G017500	-1.17549	0.0646112	-	serine/threonine-protein kinase PBS1-like
Glyma.08G169451	2.4571660521200003	0.000972860986994	up	transcription factor JUNGBRUNNEN 1
Glyma.14G088700	1.9368	0.0087917505503	-	F-box/kelch-repeat protein At5g43190
Glyma.19G080400	-0.141704	0.7318575654639999	-	uncharacterized membrane protein At3g27390
Glyma.19G236600	3.67367	1	-	basic 7S globulin 2 precursor
Glyma.08G265001	0	1	-	hypothetical protein GLYMA_08G265001v4
Glyma.08G077700	-0.65393	0.5387003536420001	-	pentatricopeptide repeat-containing protein At1g62260, mitochondrial
Glyma.13G193300	-1.58979	5.82776074062e-05	down	putative disease resistance protein At3g14460
Glyma.19G025500	-8.30726	0.7231785992569999	-	hypothetical protein GYH30_051834
Glyma.01G202000	-0.379954	0.9652889173479999	-	uncharacterized protein LOC100793483 isoform X1
Glyma.03G253000	-0.670934	0.309922	-	protein PIR
Glyma.11G148200	0	1	-	fasciclin-like arabinogalactan protein 12
Glyma.20G165500	0	1	-	hypothetical protein JHK86_056448
Glyma.20G142000	-2.37742	0.019241070849099998	-	thiamine thiazole synthase 2, chloroplastic
Glyma.09G076800	0	1	-	hypothetical protein GYH30_024366
Glyma.18G195800	-1.01464	0.383244	-	E3 ubiquitin-protein ligase HAKAI homolog
Glyma.20G219300	0.100352	0.565349	-	-
Glyma.10G028600	-0.412108	0.729015	-	uncharacterized protein LOC100801123
Glyma.13G041700	0.16971066047400002	0.228883	-	ATP-dependent zinc metalloprotease FTSH 11, chloroplastic/mitochondrial
Glyma.02G050300	-2.31575	0.341536	-	probable LRR receptor-like serine/threonine-protein kinase At4g36180
Glyma.15G176100	0	1	-	LOW QUALITY PROTEIN: hypothetical protein GLYMA_15G176100v4
Glyma.02G286500	2.05151	0.0646098	-	glycerol-3-phosphate acyltransferase 1
Glyma.10G185850	0	1	-	hypothetical protein GLYMA_10G185850v4
Glyma.16G160100	-0.270066	0.821465	-	uncharacterized protein LOC100789610
Glyma.13G362100	-0.199799	0.9573000498540001	-	golgin subfamily A member 6-like protein
Glyma.10G176600	0	1	-	isoflavone 7-O-methyltransferase
Glyma.04G216300	-0.442746	0.8697246861200001	-	uncharacterized protein LOC100526896
Glyma.17G088900	-0.719805	0.330113	-	Iron-sulfur cluster assembly protein 1-like
Glyma.07G057200	-0.587692	0.45393053032799996	-	rhodanese-like domain-containing protein 4, chloroplastic
Glyma.09G060500	-0.543193	0.550606	-	protein SMAX1-LIKE 4
Glyma.07G039700	0.9290534096649999	0.684101	-	putative receptor-like protein kinase At1g72540
Glyma.07G198400	-0.40554	0.794106	-	uncharacterized protein LOC100527078
Glyma.04G222500	0.468206	0.227934	-	uncharacterized protein LOC100809314
Glyma.13G059600	0	1	-	hypothetical protein GLYMA_13G059600v4
Glyma.01G211600	-0.442981	0.857113	-	hypothetical protein JHK87_002454
Glyma.12G106900	2.42458	0.19414	-	hypothetical protein GYH30_033340
Glyma.01G037400	0.514496	0.14322594144099998	-	zinc finger MYND domain-containing protein 15
Glyma.08G293900	0.100408	0.27878	-	phospholipid-transporting ATPase 3
Glyma.10G015400	0	1	-	hypothetical protein GLYMA_10G015400v4
Glyma.02G036700	-1.01491	0.212578	-	protein trichome birefringence-like 2
Glyma.17G122000	1.34039	0.06763957862850001	-	oleosin G
Glyma.01G229200	-2.66907	0.0176932	-	hypothetical protein GLYMA_01G229200v4
Glyma.12G028100	0.114147	0.44503	-	pre-mRNA-processing protein 40C isoform X1
Glyma.19G124800	-0.0146025	0.59984	-	E3 ubiquitin-protein ligase At4g11680
Glyma.05G088952	11.7143	0.00387405499761	-	hypothetical protein GLYMA_05G088952v4
Glyma.07G267001	1.3538	0.164237	-	hypothetical protein GLYMA_07G267001v4
Glyma.09G053700	8.226588805739999	0.483334	-	uncharacterized protein LOC100808896 isoform X1
Glyma.19G244800	1.97363	0.018210095242000002	-	hypothetical protein GLYMA_19G244800v4
Glyma.13G357100	-1.21984	0.17211166400199998	-	homeobox-leucine zipper protein GLABRA 2
Glyma.14G150300	0.5804956221140001	0.11704231757099999	-	uncharacterized protein At4g08330, chloroplastic
Glyma.02G106500	-1.5742	0.7085166013140001	-	cullin-3A
Glyma.20G099100	1.6095470969699999	0.06616317344139999	-	C2H2-type zinc finger domain-containing protein
Glyma.18G257100	0	1	-	polyvinylalcohol dehydrogenase
Glyma.11G128200	0.08826608434419998	0.822259	-	hypothetical protein JHK85_031477
Glyma.08G090850	9.38619	0.446172	-	hypothetical protein GLYMA_08G090850v4
Glyma.01G146300	-1.12196	0.375995	-	probable lactoylglutathione lyase, chloroplastic
Glyma.18G216300	-0.624498	0.415799	-	flocculation protein FLO11 isoform X1
Glyma.03G014400	0.120558	1	-	(+)-neomenthol dehydrogenase
Glyma.09G026100	-1.14854	0.0693951767255	-	tubulin beta chain
Glyma.04G096800	-0.0690027	0.7483312484739999	-	protein CLT2, chloroplastic
Glyma.10G077600	0.0731264221116	0.371893	-	ubiquitin-conjugating enzyme E2 variant 1D
Glyma.20G128900	-0.416197	0.683056	-	reticulon-like protein
Glyma.04G148400	-0.398191	0.693965	-	protein kinase PINOID 2
Glyma.13G031400	0	1	-	protein DOWN-REGULATED IN DIF1 11
Glyma.09G008100	0.829585	0.106565	-	plastid-lipid-associated protein, chloroplastic
Glyma.15G208700	1.71336	0.491853	-	protein ENHANCED DISEASE RESISTANCE 2-like
Glyma.06G298400	0.260439	0.470527	-	hypothetical protein GLYMA_06G298400v4
Glyma.10G194000	-2.70655	0.0157737938566	-	UDP-glycosyltransferase 79A6
Glyma.02G105900	-2.20636	0.007781443204560001	-	transcription factor TCP15
Glyma.06G282200	-2.1325	0.31721	-	auxin-induced protein X15
Glyma.09G261200	3.09092	0.16386	-	FT-interacting protein 3
Glyma.09G163600	0.146186	0.74776	-	miraculin
Glyma.06G051000	-0.438747	0.549971	-	uncharacterized protein LOC100527612
Glyma.14G060200	-0.251071	0.85411	-	Pleckstrin homology domain-containing protein 1-like
Glyma.06G023400	-1.34451	0.126863	-	uncharacterized protein LOC100802281
Glyma.11G160000	-0.101001	0.93409	-	expansin-A4 precursor
Glyma.16G140400	1.05048	0.650645	-	hypothetical protein JHK86_045442
Glyma.13G268100	-2.16013	0.24796	-	probable LRR receptor-like serine/threonine-protein kinase At3g47570
Glyma.16G094000	7.4386	0.606666	-	hypothetical protein GLYMA_16G094000v4
Glyma.10G148100	-0.633546	0.314364	-	uncharacterized protein LOC100805542 isoform X1
Glyma.13G186100	0	1	-	putative pectinesterase/pectinesterase inhibitor 24
Glyma.19G132500	0	1	-	hypothetical protein GLYMA_19G132500v4
Glyma.03G134100	-1.51555	0.08937678401350001	-	UDP-URONIC ACID TRANSPORTER 1
Glyma.16G209900	-0.0537189	0.675352	-	acyl-carrier-protein phosphodiesterase PptH
Glyma.10G121542	-0.0149239	0.671846	-	protein SMAX1-LIKE 3
Glyma.11G154500	0.253913	0.9089482261570001	-	DNA-directed RNA polymerase V subunit 5C
Glyma.14G009600	-0.384694	0.611338	-	cytosolic enolase 3
Glyma.19G144000	-1.02191	0.21170167970400003	-	hypothetical protein GLYMA_19G144000v4
Glyma.07G134000	0.266338	0.35763099720799996	-	protein FAR-RED ELONGATED HYPOCOTYL 1
Glyma.19G168000	0.397124	0.258625	-	plasmodesmata-located protein 1
Glyma.15G149200	-0.959094	0.243181	-	hypothetical protein GYH30_042415
Glyma.04G166200	0	1	-	hypothetical protein GYH30_010174
Glyma.06G007602	0	1	-	hypothetical protein GLYMA_06G007602v4
Glyma.17G102300	-0.223467	0.886608	-	pentatricopeptide repeat-containing protein At5g61370, mitochondrial
Glyma.14G110000	-1.12263	0.525244	-	hypothetical protein GYH30_039682
Glyma.03G170900	-1.87513	0.050998444802099994	-	glycine-rich protein 5
Glyma.17G089932	0	1	-	hypothetical protein GLYMA_17G089932v4
Glyma.03G004300	-0.0159302	0.7889289421060001	-	dihydrofolate reductase-like
Glyma.12G160300	0.351841	0.0797198196556	-	uncharacterized protein LOC100790420
Glyma.08G258700	-0.556453	0.397771	-	importin beta-like SAD2
Glyma.20G239600	-0.231971	0.949126	-	-
Glyma.08G052150	0.838225	0.996342	-	hypothetical protein GLYMA_08G052150v4
Glyma.08G296700	-0.707851	0.143906	-	mitochondrial outer membrane protein porin of
Glyma.12G209500	0.7062748811149999	0.247273	-	seed biotin-containing protein SBP65
Glyma.02G208800	0.5859962874360001	0.419607	-	VQ motif-containing protein 9
Glyma.15G169100	1.30601	0.363208	-	xyloglucan endotransglucosylase
Glyma.19G081951	0	1	-	hypothetical protein GLYMA_19G081951v4
Glyma.13G119500	1.17077	0.00449548695101	-	CBL-interacting serine/threonine-protein kinase 1
Glyma.05G239800	0	1	-	two-component response regulator ARR14
Glyma.12G172300	0.23992009061099998	0.311185	-	uncharacterized protein LOC100817341
Glyma.14G106200	-2.10308	0.207439	-	hypothetical protein GYH30_039638
Glyma.20G181500	0.418163	0.10470969947599999	-	OVARIAN TUMOR DOMAIN-containing deubiquitinating enzyme 9
Glyma.17G063200	-1.81838	0.0127776037329	-	histone H4
Glyma.18G153800	0.036893294674900004	0.41202759888499996	-	uncharacterized protein At5g65660
Glyma.09G201100	0	1	-	hypothetical protein GLYMA_09G201100v4
Glyma.16G204900	0.0704194542971	0.35576837936399996	-	hypersensitive-induced response protein 4-like
Glyma.20G131600	0.43950810692500003	0.129322	-	probable E3 ubiquitin-protein ligase RHY1A
Glyma.20G173300	-0.582688	0.37248356751999995	-	Multifunctional methyltransferase subunit TRM112 homolog A-like
Glyma.17G160300	0.284271	0.11213507599000001	-	hypothetical protein GYH30_047448
Glyma.19G111550	0.8852339696879999	0.629005	-	hypothetical protein GLYMA_19G111550v4
Glyma.18G105500	-0.0915439	0.625032	-	hypothetical protein JHK86_049769
Glyma.03G040800	0	1	-	hypothetical protein GYH30_006206
Glyma.18G219501	8.57453	0.606666	-	hypothetical protein GYH30_050742
Glyma.04G018100	-0.605464	0.266516	-	pre-rRNA-processing protein TSR1 homolog
Glyma.11G004100	-0.301108	0.9379449048980001	-	hypothetical protein GLYMA_11G004100v4
Glyma.10G102800	-0.576993	0.463276	-	hypothetical protein GLYMA_10G102800v4
Glyma.01G052200	-0.78299	0.20090806890700003	-	uncharacterized protein LOC100817240 isoform X2
Glyma.16G203600	-0.896042	0.168662	-	probable aminotransferase ACS12
Glyma.04G004900	-2.20003	1.20259206223e-05	down	glycine-rich protein 2
Glyma.16G018500	-0.853112	0.352012	-	granule-bound starch synthase 1, chloroplastic/amyloplastic
Glyma.01G215700	-0.470182	0.692573	-	DNA-directed RNA polymerase IV subunit 1
Glyma.05G196200	1.4884047087999999	0.00031155900508	up	hypothetical protein GLYMA_05G196200v4
Glyma.13G029500	-0.968043	0.177011	-	linamarin synthase 2
Glyma.17G082900	0	1	-	hypothetical protein GLYMA_17G082900v4
Glyma.06G200000	0.273494	0.250991	-	hypothetical protein GLYMA_06G200000v4
Glyma.08G302200	-0.66081	0.543739	-	reactive oxygen species modulator 1
Glyma.06G218500	0.575134	0.7066080441439999	-	UDP-N-acetylglucosamine transporter UGNT1
Glyma.10G226000	0	1	-	transcription factor VIP1
Glyma.01G147900	0.5643	0.0296369226296	-	pentatricopeptide repeat-containing protein At1g32415, mitochondrial-like
Glyma.16G004100	-0.027667	0.8909953499429999	-	hypothetical protein GYH30_043712
Glyma.12G146150	3.6944887804800004	0.020795995271099998	-	hypothetical protein GLYMA_12G146150v4
Glyma.13G345600	-0.328221	0.89794	-	60S ribosomal protein L38
Glyma.19G201600	-0.0900029	0.8858122741519999	-	fasciclin-like arabinogalactan protein 15
Glyma.17G096600	-0.045526	0.7955978738799999	-	putative integral membrane HPP family protein
Glyma.08G251700	0	1	-	putative F-box protein
Glyma.20G025200	0	1	-	L-ascorbate oxidase homolog
Glyma.01G162500	-0.546256	0.8540848996879999	-	uncharacterized protein LOC100527729
Glyma.07G155700	-0.569463	0.298739	-	proteasome subunit alpha type-4
Glyma.13G142500	-0.581155	0.501461	-	uncharacterized protein LOC100796414 isoform X1
Glyma.10G088300	-8.38261	0.654079	-	hypothetical protein JHK87_027281
Glyma.02G191950	0	1	-	hypothetical protein GLYMA_02G191950v4
Glyma.11G115500	1.02576	0.033369374529599996	-	uncharacterized protein LOC100787385
Glyma.19G164650	2.90774	0.258857	-	hypothetical protein GLYMA_19G164650v4
Glyma.05G153800	-0.209811	0.936078	-	actin-related protein 2/3 complex subunit 4
Glyma.15G256200	3.71255	0.0038776174548600002	-	cysteine-rich and transmembrane domain-containing protein WIH1
Glyma.20G171700	-0.128974	0.769039	-	hypothetical protein GLYMA_20G171700v4
Glyma.13G185500	-1.24849	0.6074663941690001	-	type I inositol polyphosphate 5-phosphatase 10
Glyma.16G219600	-8.8228	0.37202058339199995	-	hypothetical protein GLYMA_16G219600v4
Glyma.05G246200	-0.342484	0.927814	-	ADP,ATP carrier protein ER-ANT1
Glyma.10G279700	9.258785856389999	0.34770761419299995	-	hypothetical protein GYH30_029377
Glyma.04G234200	0	1	-	hypothetical protein GYH30_010868
Glyma.07G080700	0.9811158096379999	0.0279398579091	-	putative receptor protein kinase ZmPK1
Glyma.18G266333	-16.1015	6.24893163709e-12	down	hypothetical protein GLYMA_18G266333v4
Glyma.19G034100	0.00892319078302	0.962411	-	hypothetical protein GYH30_051929
Glyma.08G208800	5.02252	0.759931	-	hypothetical protein JHK86_021983
Glyma.10G105200	-0.890911	0.550505	-	triacylglycerol lipase SDP1 isoform X1
Glyma.13G268701	1.04923	0.781906	-	hypothetical protein GLYMA_13G268701v4
Glyma.10G192400	0.21408126095899999	0.13184656124000002	-	hypothetical protein GLYMA_10G192400v4
Glyma.16G082300	0	1	-	hypothetical protein JHK86_044727
Glyma.11G243000	-0.0226455	0.789586	-	uncharacterized protein LOC100780085
Glyma.19G169633	0	1	-	hypothetical protein GLYMA_19G169633v4
Glyma.06G178200	-2.17235	0.0036214763489400004	-	DNA (cytosine-5)-methyltransferase 1
Glyma.13G243100	-1.22044	0.0658223285549	-	60S ribosomal protein L26-1
Glyma.12G162700	-0.267061	0.926077	-	ethylene-responsive transcription factor 4-like
Glyma.10G209000	0.226713	0.21586301941999997	-	pumilio homolog 4 isoform X2
Glyma.02G054701	-5.90857	0.868289	-	hypothetical protein GLYMA_02G054701v4
Glyma.07G237700	-0.902353	0.249469	-	galactokinase
Glyma.13G092200	1.01409	0.0420423698018	-	hypothetical protein JHK82_035758
Glyma.08G120402	0	1	-	hypothetical protein GLYMA_08G120402v4
Glyma.11G065400	-0.774911	0.699676	-	hypothetical protein JHK87_030141
Glyma.12G189400	0.152031	0.31133562353300004	-	J domain-containing protein spf31
Glyma.17G182451	0	1	-	hypothetical protein GLYMA_17G182451v4
Glyma.20G158800	0	1	-	hypothetical protein GLYMA_20G158800v4
Glyma.11G242800	1.03765	0.6229450074449999	-	E3 ubiquitin-protein ligase ATL6
Glyma.U031324	0.737213	0.20534307354200002	-	hypothetical protein GLYMA_U031324v4
Glyma.11G021100	-5.2834	2.54638872372e-05	down	Endoglucanase, partial
Glyma.06G021600	-0.46265	0.501858	-	hypothetical protein GYH30_013840
Glyma.07G164400	-0.71056	0.520787	-	uncharacterized protein LOC114404425
Glyma.06G177800	0.137236	0.398941	-	C2 and GRAM domain-containing protein At5g50170
Glyma.03G194400	-0.589694	0.35461203378399997	-	protein YIPF5 homolog
Glyma.05G203402	3.90554	0.00405450390295	-	hypothetical protein GYH30_013269
Glyma.11G193700	1.0919	0.008191856174720001	-	hypothetical protein GLYMA_11G193700v4
Glyma.03G254200	1.3926253290700001	0.112661	-	hypothetical protein GLYMA_03G254200v4
Glyma.15G216133	-1.13979	0.279975	-	hypothetical protein GLYMA_15G216133v4
Glyma.06G123200	7.54432	0.6373312788359999	-	WAT1-related protein At1g70260
Glyma.13G217900	-0.634957	0.245595	-	mannosyl-oligosaccharide 1,2-alpha-mannosidase MNS3
Glyma.04G140200	0	1	-	hypothetical protein GLYMA_04G140200v4
Glyma.04G004250	-1.76803	1	-	actin-depolymerizing factor 5
Glyma.12G176450	1.74201	0.635048	-	hypothetical protein GLYMA_12G176450v4
Glyma.05G061700	-0.100947	0.639664	-	AIM24 domain-containing protein
Glyma.16G192050	0	1	-	hypothetical protein GLYMA_16G192050v4
Glyma.10G030300	0.0271431984255	0.566102	-	hypothetical protein GYH30_026804
Glyma.13G315500	-0.386502	0.870683	-	uncharacterized protein LOC100795891
Glyma.13G041800	1.09619	0.0101997136514	-	abscisic acid receptor PYL8
Glyma.12G086300	0	1	-	hypothetical protein GLYMA_12G086300v4
Glyma.03G136000	0.39319520469499997	0.219194	-	hypothetical protein GLYMA_03G136000v4
Glyma.09G269000	-0.173873	0.6398849895709999	-	protein cornichon homolog 4
Glyma.10G086100	-5.37689	0.868289	-	hypothetical protein GYH30_027392
Glyma.05G016000	-1.22289	0.305958	-	calcium sensing receptor, chloroplastic isoform X2
Glyma.07G195700	0.786303	0.0312374406426	-	endonuclease MutS2
Glyma.01G068000	-0.719577	0.294169	-	hypothetical protein GLYMA_01G068000v4
Glyma.03G232800	-1.18299	0.010828578097800001	-	importin subunit alpha-2
Glyma.17G241000	-0.232333	0.916162	-	transcription factor ALC isoform X1
Glyma.05G114600	0	1	-	hypothetical protein JHK85_013015
Glyma.02G215300	0.6134549335589999	0.07378989684949999	-	hypothetical protein JHK86_005011
Glyma.03G174500	2.2690875465299998	3.88060561607e-05	up	hypothetical protein JHK85_008000
Glyma.13G067650	-1.24006	0.257446	-	hypothetical protein GLYMA_13G067650v4
Glyma.01G089000	0.0997424312733	0.382731	-	uncharacterized protein LOC100500643
Glyma.13G152882	0.190909	0.465431	-	transcription initiation factor TFIID subunit 12
Glyma.13G171300	-1.53239	0.032905480460900007	-	GDSL esterase/lipase At5g45920
Glyma.01G102300	1.7010833918500001	0.032523442717300004	-	uncharacterized protein LOC100305924
Glyma.13G300600	2.19837	0.223679	-	QWRF motif-containing protein 3
Glyma.11G077600	-0.343587	0.8850442522130001	-	ferredoxin--NADP reductase, leaf isozyme, chloroplastic
Glyma.18G213400	-0.323314	0.919176	-	vacuolar-sorting receptor 1
Glyma.08G234900	-1.96103	0.10582018920399999	-	hypothetical protein GYH30_022170
Glyma.16G043000	0	1	-	ricin B-like lectin R40G3
Glyma.12G233400	-0.252997	0.9016455579170001	-	protein trichome birefringence-like 41
Glyma.09G194500	0	1	-	histone-lysine N-methyltransferase, H3 lysine-9 specific SUVH4-like
Glyma.09G222400	-0.572894	0.530861	-	2-(3-amino-3-carboxypropyl)histidine synthase subunit 1
Glyma.02G122800	2.5146535753599997	0.35679589980099996	-	uncharacterized protein LOC114370958
Glyma.19G128400	-1.75021	0.117969	-	CLE06 protein
Glyma.02G015500	-0.557095	0.49335364142899996	-	kinesin-like protein KIN-14I
Glyma.07G051100	0	1	-	hypothetical protein JHK85_018035
Glyma.03G073251	-2.82679	0.262328	-	hypothetical protein GLYMA_03G073251v4
Glyma.09G011900	-1.04521	0.08768034339689999	-	uncharacterized protein LOC100306111
Glyma.07G171900	0	1	-	hypothetical protein JHK85_019377
Glyma.14G078800	-0.417179	0.758009	-	inactive protein kinase SELMODRAFT_444075 isoform X2
Glyma.04G225300	0.138578	0.8752766839339999	-	hypothetical protein GLYMA_04G225300v4
Glyma.06G281800	-6.11804	0.868289	-	auxin-induced protein 6B
Glyma.11G090200	-1.14208	0.196504	-	ABC transporter G family member 14
Glyma.10G152400	-0.744362	0.7871797538140001	-	hypothetical protein JHK86_028370
Glyma.11G008800	-1.92381	0.00285003433694	-	pentatricopeptide repeat-containing protein At5g13270, chloroplastic isoform
Glyma.15G061050	-0.346683	0.944298	-	hypothetical protein GLYMA_15G061050v4
Glyma.07G264300	-1.64728	0.00556007603006	-	protein CLMP1
Glyma.05G043500	-0.449409	0.840517	-	protein JINGUBANG
Glyma.18G165700	10.6077	0.0681066934549	-	xyloglucan endotransglucosylase/hydrolase protein 2
Glyma.11G076200	-0.0334153	0.833643	-	auxin-responsive protein SAUR50
Glyma.07G212900	0.0169158346763	0.467548	-	glycoprotein 3-alpha-L-fucosyltransferase A
Glyma.07G096800	0	1	-	chlorophyllase-2
Glyma.18G190100	-0.623542	0.39605045675399997	-	hypothetical protein JHK86_050813
Glyma.07G245500	-0.200195	0.994989	-	hypothetical protein JHK87_019624
Glyma.10G128866	-1.02087	0.9634742223430001	-	receptor-like protein EIX2
Glyma.14G038701	0	1	-	hypothetical protein GLYMA_14G038701v4
Glyma.10G204600	-1.0974	0.43023293898000003	-	uncharacterized protein LOC100795632
Glyma.11G160484	0.144211	0.346481	-	protein RETICULATA-RELATED 4, chloroplastic
Glyma.16G050300	-0.700141	0.9805544547339999	-	B3 domain-containing transcription factor FUS3-like
Glyma.08G008400	-0.365993	0.8921195895659999	-	chaperone protein ClpC, chloroplastic
Glyma.16G168400	1.16431	0.00834916596526	-	transcription factor VIP1
Glyma.19G036700	0	1	-	GDSL esterase/lipase 7
Glyma.20G170000	-0.545679	0.546893	-	protein GIGANTEA
Glyma.06G214400	-1.09194	0.343011	-	uncharacterized protein LOC100526882
Glyma.02G174400	-0.673876	0.402251	-	uncharacterized protein LOC100817993
Glyma.16G029500	-0.588461	0.7819498033300001	-	eukaryotic translation initiation factor 1A
Glyma.12G172500	0.350552	0.267775	-	putative aquaporin PIP2-5
Glyma.09G176600	-1.16918	0.148994	-	putative pentatricopeptide repeat-containing protein At1g12700, mitochondrial
Glyma.07G241300	-0.33385	0.9076306851579999	-	zinc finger CCHC domain-containing protein
Glyma.13G061900	-0.849843	0.394307	-	transcription factor MYB106
Glyma.04G176300	-9.73114	0.40764776511699996	-	uncharacterized protein LOC100815720
Glyma.10G148000	-0.801622	0.19747765410100002	-	pentatricopeptide repeat-containing protein At1g09190
Glyma.17G205200	-3.11812	0.0381383637818	-	hypothetical protein GLYMA_17G205200v4
Glyma.16G102000	0.27930860953000003	0.732267	-	zinc finger protein ZAT1
Glyma.03G259900	-8.98159	0.7231785992569999	-	hypothetical protein JHK87_008430
Glyma.16G192800	-0.613532	0.868289	-	hypothetical protein GLYMA_16G192800v4
Glyma.11G150243	-0.637101	0.43714764718500004	-	ascorbate peroxidase 1, cytosolic
Glyma.13G183500	-1.88844	1	-	polyphenol oxidase A1, chloroplastic
Glyma.01G005200	-0.567949	0.342056	-	glutathione hydrolase 3 isoform X2
Glyma.11G164200	0	1	-	hypothetical protein GYH30_031447
Glyma.05G136500	-0.671275	0.44676489041100004	-	hypothetical protein GLYMA_05G136500v4
Glyma.03G117700	-1.3816	0.5209382842170001	-	metalloendoproteinase 4-MMP
Glyma.10G247850	0.632672	0.306364	-	hypothetical protein GLYMA_10G247850v4
Glyma.18G077000	-4.33324	0.154416	-	lysine-rich arabinogalactan protein 19
Glyma.06G003100	1.9312	0.00515978146476	-	uncharacterized protein LOC102665955 isoform X1
Glyma.02G309500	0.0247265523537	0.528175	-	chlorophyll a-b binding protein 8, chloroplastic
Glyma.15G059150	0	1	-	hypothetical protein GLYMA_15G059150v4
Glyma.13G228350	9.939941556560001	0.606666	-	hypothetical protein GLYMA_13G228350v4
Glyma.13G313901	0	1	-	hypothetical protein GLYMA_13G313901v4
Glyma.14G105001	0	1	-	hypothetical protein GLYMA_14G105001v4
Glyma.16G016600	-1.78911	0.0246784	-	NAC domain-containing protein 76
Glyma.17G155100	-0.236936	0.968777	-	hypothetical protein GYH30_047388
Glyma.15G257200	0	1	-	hypothetical protein GLYMA_15G257200v4
Glyma.07G091000	-2.09271	0.0004915220315769999	down	hypothetical protein GYH30_017847
Glyma.15G248500	-1.87018	0.07223737528539999	-	hypothetical protein GLYMA_15G248500v4
Glyma.03G238400	0.110537	0.40537209440800004	-	protein YIPF1 homolog
Glyma.20G022400	-0.533838	0.402625	-	BOI-related E3 ubiquitin-protein ligase 1
Glyma.07G004600	-1.07497	0.47165813678499996	-	proline-rich receptor-like protein kinase PERK15 isoform
Glyma.11G138600	0.177179	0.395643	-	scarecrow-like protein 14
Glyma.05G214500	-8.63927	0.713072	-	stellacyanin
Glyma.06G300000	0	1	-	transcription factor MYB58
Glyma.07G013800	-0.671084	0.380593	-	hypothetical protein GLYMA_07G013800v4
Glyma.16G179900	-0.528353	0.7222965657439999	-	scarecrow-like protein 8
Glyma.06G046300	0.31476721025800003	0.20374	-	interferon-related developmental regulator 1
Glyma.02G189900	-1.38969	0.664897	-	hypothetical protein JHK87_004562
Glyma.17G007500	-0.231314	0.876262	-	hypothetical protein GLYMA_17G007500v4
Glyma.10G134400	-2.76206	0.218401	-	uncharacterized protein LOC100807304
Glyma.01G155000	-0.235682	0.7988542208280001	-	pentatricopeptide repeat-containing protein At1g31790
Glyma.12G007100	0	1	-	hypothetical protein GYH30_032306
Glyma.19G096000	1.95975	0.404971	-	hypothetical protein GLYMA_19G096000v4
Glyma.15G020700	-0.213138	0.9846208851389999	-	profilin-4
Glyma.02G310500	-0.59144	0.819381	-	hypothetical protein GLYMA_02G310500v4
Glyma.01G241600	0.14092771944399998	0.269661	-	thymocyte nuclear protein 1
Glyma.07G266900	0.284686	0.198289	-	protein NAR1 isoform X2
Glyma.16G010200	1.04598	0.049639529128700004	-	Protein FLUORESCENT IN BLUE LIGHT, chloroplastic-like
Glyma.02G250400	-1.08679	0.10619722142200001	-	probable methyltransferase PMT11
Glyma.12G119100	0	1	-	hypothetical protein GLYMA_12G119100v4
Glyma.09G112900	0	1	-	hypothetical protein GLYMA_09G112900v4
Glyma.07G090400	2.08153	0.03456468541280001	-	protein MAT1
Glyma.10G268400	2.87822	0.0637748028216	-	hypothetical protein GYH30_029254
Glyma.05G210300	-0.750478	0.221201	-	homeobox protein BEL1 homolog
Glyma.05G138267	-0.247758	0.929581	-	hypothetical protein GYH30_012592
Glyma.02G111100	1.2858705419399998	0.12973	-	hypothetical protein JHK87_003659
Glyma.17G013400	-0.409264	0.750396	-	uncharacterized protein LOC100811239
Glyma.01G072450	8.13658	0.41839391483099997	-	hypothetical protein GLYMA_01G072450v4
Glyma.03G215600	-0.771888	0.429804	-	histone-lysine N-methyltransferase ATX3 isoform X1
Glyma.20G147500	0.574087	0.23122956464400002	-	hypothetical protein GYH30_055891
Glyma.14G205200	0.236756	0.219486	-	trans-cinnamate 4-monooxygenase
Glyma.15G109100	0	1	-	putative Myb family transcription factor At1g14600
Glyma.17G001600	0.37270402708300004	0.29919549040800003	-	hypothetical protein GYH30_045783
Glyma.12G168900	-0.512602	0.44593696205600003	-	Cleavage and polyadenylation specificity factor subunit
Glyma.20G246600	-1.29007	0.559026	-	-
Glyma.05G204400	-0.206874	0.889023	-	uncharacterized protein LOC100805083
Glyma.08G316700	1.08032	0.031736673456599994	-	protein translation factor SUI1 homolog 2
Glyma.08G158700	0	1	-	nuA4 complex subunit EAF3 homolog
Glyma.16G166400	0	1	-	hypothetical protein GLYMA_16G166400v4
Glyma.16G141600	0	1	-	hypothetical protein GYH30_045069
Glyma.13G328100	-0.518513	0.611588	-	hypothetical protein GLYMA_13G328100v4
Glyma.11G012700	-0.180047	0.728353	-	uncharacterized protein LOC100816088
Glyma.09G227001	-0.898009	0.266827	-	hypothetical protein GLYMA_09G227001v4
Glyma.20G083800	-1.04801	0.187895	-	histone H4
Glyma.05G054200	-1.09848	1	-	AT-hook motif nuclear-localized protein 24
Glyma.03G203400	0	1	-	RING-H2 finger protein ATL70
Glyma.02G290800	0.416912	0.11405340203299999	-	Peptide methionine sulfoxide reductase-like
Glyma.19G020700	0.8437537879970001	0.055507020041800005	-	aldose 1-epimerase-like
Glyma.04G237000	-0.450191	0.620196	-	phosphomevalonate kinase, peroxisomal isoform X2
Glyma.03G228300	-0.304888	0.915406	-	probable L-cysteine desulfhydrase, chloroplastic
Glyma.02G088600	-0.630006	0.635023	-	uncharacterized protein LOC114384851
Glyma.12G178600	0.308056	0.22225816202399998	-	hypothetical protein GLYMA_12G178600v4
Glyma.12G173500	0.7827248977619999	0.06388779091380001	-	BTB domain and kelch-repeat-containing protein isoform
Glyma.15G151300	-0.814682	0.232978	-	hypothetical protein JHK84_042658
Glyma.07G244600	-0.555513	0.473897	-	uncharacterized protein LOC100527697
Glyma.14G170200	0	1	-	hypothetical protein GYH30_040322
Glyma.18G273500	0	1	-	agamous-like MADS-box protein MADS2 isoform X1
Glyma.17G204000	0.0443085101512	0.5626318958250001	-	protein TIC236, chloroplastic-like isoform X1
Glyma.04G104800	-1.42241	0.161445	-	FCS-like zinc-finger domain-containing protein isoform 1
Glyma.16G038600	1.02105	0.137128	-	alpha-crystallin domain-containing protein
Glyma.17G077200	0.22247106213799997	0.554834	-	hypothetical protein JHK87_046563
Glyma.13G187800	-0.134448	0.833603	-	SAC3 family protein C isoform X1
Glyma.03G248500	-1.97476	0.00166356845334	-	probable aldo-keto reductase 1
Glyma.16G084000	1.71128	5.24916819801e-05	up	hypothetical protein JHK86_044750
Glyma.12G230100	0.68715	0.137578	-	hypothetical protein JHK85_035466
Glyma.13G197200	0.5580936374809999	0.0329831963666	-	protein LONG AFTER FAR-RED 3 isoform
Glyma.14G216800	0.34711698718500006	0.0843478915086	-	putative 1-acylglycerol-3-phosphate O-acyltransferase
Glyma.06G124800	-0.545675	0.491514	-	uncharacterized protein LOC100810423
Glyma.07G052400	0.495584	0.14982775657400002	-	cytochrome b5-like
Glyma.08G145400	-0.603368	0.476084	-	RNA-binding protein 39 isoform X2
Glyma.08G184300	-1.73161	0.0115758974622	-	ribosomal protein L10 family protein
Glyma.13G230700	0	1	-	F-box protein At3g56470
Glyma.15G101500	-0.868171	0.171324	-	protein FAR1-RELATED SEQUENCE 7
Glyma.12G165900	-0.251239	0.58979	-	regulator of nonsense transcripts UPF3
Glyma.19G089200	-0.684731	0.496697	-	uncharacterized protein LOC100305865 precursor
Glyma.11G165502	0	1	-	hypothetical protein GLYMA_11G165502v4
Glyma.04G228800	1.5462318966600002	0.00451236464678	-	uncharacterized protein LOC113001460
Glyma.13G316400	-0.835857	0.16275	-	60S ribosomal protein L10a
Glyma.08G040500	0.018507419886700002	0.428304	-	DENN domain and WD repeat-containing protein
Glyma.10G161900	7.84626	0.518267	-	calmodulin-like protein 8
Glyma.06G143700	-11.5365	0.114043	-	uncharacterized protein LOC100783000
Glyma.14G040100	0.115378	0.447571	-	hypothetical protein JHK87_038711
Glyma.12G162600	0.64077	0.6773073648119999	-	hypothetical protein GYH30_033939
Glyma.11G084400	-1.455	0.021637784402900002	-	phosphoserine aminotransferase 1, chloroplastic
Glyma.11G187800	0.275456	0.18741	-	histone deacetylase 9 isoform X3
Glyma.04G145100	0.00529280783683	0.9559778716339999	-	protein MIZU-KUSSEI 1
Glyma.15G005000	-1.03036	0.17034389717700002	-	transcription factor bHLH25 isoform X1
Glyma.16G188251	-7.33587	0.584367	-	hypothetical protein GLYMA_16G188251v4
Glyma.03G145800	-0.975846	0.265852	-	homeobox-leucine zipper protein HOX11
Glyma.13G097700	0	1	-	hypothetical protein JHK86_035947
Glyma.13G114800	-0.853574	0.24211782526099998	-	1-phosphatidylinositol-3-phosphate 5-kinase FAB1B
Glyma.01G023600	-0.144473	0.9215980018559999	-	kinesin-like protein KIN-14B isoform X1
Glyma.10G103200	-11.7335	0.0439475733287	-	polygalacturonase
Glyma.10G077900	0.24603	0.5305729004749999	-	putative HVA22-like protein g
Glyma.18G244500	-0.388518	0.9836317937379999	-	phospholipase A(1) LCAT3
Glyma.18G218500	-0.553485	0.967663	-	cytochrome P450 714A1
Glyma.07G263600	-0.233166	0.8653511161570001	-	KNT1
Glyma.18G265400	0	1	-	expansin-A23-like
Glyma.13G037300	-0.0583696	0.883418	-	small RNA degrading nuclease 5 isoform
Glyma.07G232000	0.78282	0.0763711952116	-	phospholipase A2 family protein
Glyma.12G032300	-0.0371686	0.643676	-	peroxisomal ascorbate peroxidase
Glyma.10G155900	-10.5993	0.20337113767099999	-	nuclear transcription factor Y subunit C-3
Glyma.06G082600	-0.202059	0.839259	-	uncharacterized protein LOC114415121
Glyma.05G163700	0.34979475045900005	0.231265	-	exonuclease 1 isoform X2
Glyma.05G215600	-0.396676	0.9935751928409999	-	putative GABA transporter
Glyma.02G183700	0	1	-	protein HASTY 1
Glyma.01G055000	-1.52791	0.400826	-	hypothetical protein GLYMA_01G055000v4
Glyma.01G095200	0	1	-	hypothetical protein JHK87_001113
Glyma.05G156100	-1.58397	0.0223834333006	-	60S ribosomal protein L32-1
Glyma.18G070900	-0.0123177	0.632558	-	uncharacterized protein ycf20
Glyma.07G159100	0.921245	0.856167	-	uncharacterized protein LOC100815805
Glyma.12G024300	-0.140382	0.886479	-	hypothetical protein JHK87_032538
Glyma.12G196600	1.06064	0.6970145064390001	-	uclacyanin 1
Glyma.03G259400	1.5783	0.00271725387271	-	uncharacterized protein LOC114407826
Glyma.02G058800	0.401586	0.126608	-	bZIP transcription factor bZIP115
Glyma.11G041800	-0.39395	0.659003	-	uncharacterized protein LOC114376300
Glyma.11G222150	2.5696281695099996	0.6904249229530001	-	hypothetical protein GLYMA_11G222150v4
Glyma.09G208600	0	1	-	hypothetical protein GLYMA_09G208600v4
Glyma.06G086800	-0.0870496	0.76928	-	leucine-rich repeat receptor-like serine/threonine-protein kinase SKM1
Glyma.09G227500	0.6861312818880001	0.0258019552155	-	polyamine oxidase 1
Glyma.07G035500	7.34793	0.606666	-	U-box domain-containing protein 35
Glyma.03G037400	0.718128	0.219917	-	hypothetical protein GLYMA_03G037400v4
Glyma.16G222000	-1.9393	0.019186052736799998	-	nuclear intron maturase 3, mitochondrial-like
Glyma.04G051600	-1.28479	0.0276555578915	-	NDR1/HIN1-like protein 13
Glyma.11G094000	-0.371298	0.736599	-	uncharacterized protein LOC100808749
Glyma.11G029600	0.61808	0.0132709355423	-	SNARE-interacting protein KEULE isoform X1
Glyma.09G052200	-0.451463	0.60099	-	histone-lysine N-methyltransferase ATXR7 isoform X1
Glyma.12G135000	0.348534	0.345162	-	thiamin biosynthetic enzyme
Glyma.19G123900	-0.94339	0.10027587837000002	-	probable protein S-acyltransferase 4
Glyma.19G126400	-1.08268	0.308646	-	WAT1-related protein At5g07050
Glyma.13G325400	-0.267159	0.9323251409639999	-	serine/threonine-protein phosphatase 6 regulatory subunit 3-B
Glyma.04G192900	-0.305282	0.921322	-	elongator complex protein 3
Glyma.11G143700	-0.681129	0.906999	-	hypothetical protein GLYMA_11G143700v4
Glyma.08G349500	0.43339982706299995	0.081255	-	RIN4d protein
Glyma.08G038800	-2.88786	0.011958873182899999	-	putative protein TPRXL
Glyma.19G124500	0.42028555393600003	0.11066468148900001	-	alpha-L-arabinofuranosidase 1
Glyma.16G180300	0.0537171177071	0.954619	-	protein SRC2-like
Glyma.06G102000	-0.147379	0.896236	-	protein PHOSPHATE-INDUCED 1
Glyma.12G183600	-0.274298	0.864566	-	pentatricopeptide repeat-containing protein At2g27610
Glyma.13G329100	-0.617522	0.31827169158199997	-	V-type proton ATPase subunit a1
Glyma.10G108650	0	1	-	hypothetical protein GLYMA_10G108650v4
Glyma.17G140651	-0.282918	0.9751980697600001	-	hypothetical protein GLYMA_17G140651v4
Glyma.20G134800	-1.12452	0.735989	-	hypothetical protein JHK86_056156
Glyma.18G179700	0	1	-	hypothetical protein GYH30_050333
Glyma.11G190200	-0.565276	0.39168404071900004	-	hypothetical protein GLYMA_11G190200v4
Glyma.03G065400	3.72649	0.0248093571382	-	hypothetical protein JHK85_006719
Glyma.17G211100	-0.483933	0.48622693933999994	-	protein WVD2-like 5 isoform X1
Glyma.15G117700	0	1	-	hypothetical protein JHK87_042008
Glyma.09G017600	-1.36599	0.0815495419592	-	uncharacterized protein At3g52155, chloroplastic
Glyma.05G084300	0.257897	0.212819	-	uncharacterized protein LOC100794305
Glyma.07G012400	0.285346	0.27561610120200003	-	dentin sialophosphoprotein
Glyma.01G120800	0.8981473981799999	0.140078	-	uncharacterized protein LOC102668485
Glyma.13G325700	-0.261217	0.81429	-	vacuolar fusion protein MON1 homolog
Glyma.08G036600	-2.21222	0.17895687170000002	-	embryonic abundant protein USP92
Glyma.02G073100	-0.349687	0.837555	-	septin and tuftelin-interacting protein 1 homolog
Glyma.15G039000	0.036186262690499994	0.9309889579680001	-	uncharacterized protein At3g17950
Glyma.20G084100	-0.363486	0.874926	-	uncharacterized TPR repeat-containing protein At1g05150
Glyma.17G189000	0	1	-	hypothetical protein JHK86_047964
Glyma.11G136100	0.48810964206999996	0.110965	-	transcription initiation factor IIA large subunit
Glyma.17G143300	0.519868	0.140755	-	E3 ubiquitin ligase PQT3-like
Glyma.05G152700	9.25568	0.6373312788359999	-	hypothetical protein GYH30_012750
Glyma.13G370800	-1.42482	0.07847105348389999	-	pentatricopeptide repeat-containing protein At1g80880, mitochondrial
Glyma.11G233500	-0.163359	0.8773338973270001	-	probably inactive leucine-rich repeat receptor-like protein
Glyma.01G123300	-0.600015	0.283043	-	BAG and ubiquitin domain-containing protein
Glyma.16G142300	1.3962976023700002	0.0106753854146	-	lysosomal amino acid transporter 1 isoform
Glyma.09G149400	0.221399	0.704025	-	carboxylesterase 1
Glyma.20G228200	-0.0661365	0.728192	-	-
Glyma.19G061200	-0.732543	0.28615139772500003	-	monodehydroascorbate reductase 4, peroxisomal
Glyma.16G195200	0	1	-	unknown
Glyma.14G176500	-3.55043	0.00047058194473100005	down	protein EXORDIUM-like 2
Glyma.11G146800	-1.36231	0.04707699537980001	-	protein disulfide isomerase-like 1-4
Glyma.03G249600	-0.251523	0.9442283461290001	-	uncharacterized protein LOC100802211
Glyma.06G103900	-2.06911	0.540782	-	sugar transport protein 5
Glyma.14G111300	-0.693051	0.45411529673600004	-	deSI-like protein At4g17486 isoform X1
Glyma.03G255500	-2.79159	0.05899175310930001	-	hypothetical protein JHK86_008538
Glyma.06G020500	0.960569	0.47120475759499997	-	hypothetical protein GYH30_013828
Glyma.17G230700	-0.946618	0.18241928316199998	-	hypothetical protein GYH30_048207
Glyma.11G092700	-0.138359	0.586821	-	uncharacterized protein At1g51745
Glyma.18G078600	0.8066013659550001	0.104995	-	zinc transporter 11 isoform X1
Glyma.02G041500	-1.4274	0.5014115643370001	-	MADS-box protein JOINTLESS-like isoform X2
Glyma.17G205300	0.6472580249600001	0.368001	-	gibberellin 3-beta-dioxygenase 1
Glyma.12G030700	1.31875	0.185243	-	chaperone protein dnaJ 11-like protein
Glyma.04G217600	0	1	-	uncharacterized protein LOC106798674
Glyma.09G127900	-0.0126894	0.9623840636409999	-	stress-response A/B barrel domain-containing protein At5g22580-like
Glyma.19G262900	0.666447	0.168352	-	GDSL esterase/lipase 5 isoform X2
Glyma.07G181700	-1.43804	0.23712374725699997	-	guanosine nucleotide diphosphate dissociation inhibitor At5g09550
Glyma.07G225500	-0.106696	0.607942	-	hypothetical protein JHK85_019982
Glyma.05G158000	-0.784053	0.545248	-	uncharacterized protein LOC100790076 isoform X3
Glyma.15G209700	0	1	-	hypothetical protein GmHk_15G044621
Glyma.02G096800	-0.66768	0.34912476652900004	-	glucose-6-phosphate 1-dehydrogenase, chloroplastic
Glyma.15G119800	0	1	-	hydrophobic seed protein-like
Glyma.09G239500	0	1	-	hypothetical protein GYH30_026007
Glyma.12G239600	-0.338282	0.8157030677179999	-	FT-interacting protein 1
Glyma.12G045000	-0.551837	0.406684	-	arabinosyltransferase RRA2
Glyma.06G188600	-0.50369	0.587397	-	DDT domain-containing protein DDR4
Glyma.08G365500	0.561904	0.0342280650636	-	uncharacterized protein LOC100814060
Glyma.05G142101	-10.0669	0.16473553205299998	-	hypothetical protein GLYMA_05G142101v4
Glyma.15G100600	-0.878746	0.37322035988200003	-	uncharacterized protein LOC100778194
Glyma.05G244100	-0.0289226	0.7348753014839999	-	phosphatidyl ethanolamine-binding family protein MFT precursor
Glyma.05G069000	-0.189523	0.91604	-	pentatricopeptide repeat-containing protein At1g08070, chloroplastic
Glyma.02G034051	1.2324775563200001	0.00189936824904	-	hypothetical protein GLYMA_02G034051v4
Glyma.06G017100	0.444988	0.0874118	-	HMG1/2-like protein
Glyma.02G078100	-0.0910787	0.564329	-	DEAD-box ATP-dependent RNA helicase 39
Glyma.04G043350	-0.507513	0.8129967835680001	-	hypothetical protein GLYMA_04G043350v4
Glyma.08G288500	-0.237399	0.808879	-	potassium transporter 6 isoform X1
Glyma.07G042300	-2.1635	0.468153	-	hypothetical protein JHK87_017451
Glyma.05G032800	-0.0747264	0.7558559350409999	-	hypothetical protein JHK85_011991
Glyma.20G168700	-8.80985	0.713072	-	uncharacterized protein LOC100802772
Glyma.17G137200	-0.43429	0.54593	-	probable sugar phosphate/phosphate translocator At1g12500
Glyma.09G190500	0.563968	0.10803232519200001	-	kinesin-like protein KIN-13B isoform X2
Glyma.08G129900	-1.08645	0.0449554889066	-	DNA damage-binding protein 1a
Glyma.06G012500	-0.246713	0.798057	-	3-ketoacyl-CoA synthase 4
Glyma.13G096000	-0.510292	0.394951	-	uncharacterized protein LOC100790270 isoform X1
Glyma.06G009100	0.384901	0.588016	-	B-box zinc finger protein 20 isoform
Glyma.05G031300	-0.766471	0.322811	-	DDT domain-containing protein DDR4
Glyma.03G076900	-0.492959	0.57586	-	protein DEFECTIVE IN EXINE FORMATION 1
Glyma.06G039800	-2.7932	0.025836538960599998	-	protein CYPRO4
Glyma.17G164651	-0.444949	0.71881	-	hypothetical protein GLYMA_17G164651v4
Glyma.06G299100	-0.652523	0.30244725354400004	-	protein THYLAKOID FORMATION1, chloroplastic
Glyma.17G197200	-0.361081	0.867418	-	GRIP and coiled-coil domain-containing protein 2
Glyma.08G325200	-2.14649	0.0481705	-	kinesin-like protein KIN-12F
Glyma.18G225850	-8.09066	0.5651843793519999	-	probable RNA-binding protein 19
Glyma.14G075200	0.773568	0.0960902	-	uncharacterized protein LOC100801396
Glyma.06G034500	-0.0593877	0.600257	-	E3 ubiquitin-protein ligase RNF5
Glyma.18G073400	-1.76255	0.033487305971800004	-	uridine kinase-like protein
Glyma.03G184450	0	1	-	hypothetical protein GLYMA_03G184450v4
Glyma.18G034200	-0.453188	0.592443	-	folylpolyglutamate synthase isoform X1
Glyma.09G219100	-9.73492	0.532721	-	auxin-induced protein 10A5-like
Glyma.15G181600	-1.82248	0.0435770257895	-	pectinesterase inhibitor 3
Glyma.07G076100	-0.576205	0.6824836809679999	-	BON1-associated protein 2
Glyma.20G044800	-0.484691	0.649506	-	desiccation-related protein At2g46140-like
Glyma.08G049651	-0.969164	0.453244	-	hypothetical protein GLYMA_08G049651v4
Glyma.13G323200	-1.54459	0.0311647360743	-	ABC transporter F family member 1
Glyma.04G196000	1.52971	0.6798222154770001	-	uncharacterized protein LOC100782782
Glyma.14G036700	-0.0673116	0.791285	-	uncharacterized protein LOC100305615
Glyma.18G005600	-1.70375	0.0567191809719	-	squamosa promoter-binding-like protein 12
Glyma.13G066100	0.0467087756725	0.817683	-	AAA-ATPase ASD, mitochondrial
Glyma.02G064300	-1.0835	0.9050074978049999	-	ribonuclease 1
Glyma.08G362200	-1.09163	0.039768615510300004	-	2,3-dimethylmalate lyase isoform X1
Glyma.11G168846	0	1	-	hypothetical protein GLYMA_11G168846v4
Glyma.09G001000	-0.431109	0.985344	-	splicing factor 3B subunit 4
Glyma.20G103400	0.028619963584400002	0.396062	-	transcription factor TCP7
Glyma.03G034900	-0.507473	0.5056387652440001	-	putative disease resistance protein At3g14460
Glyma.19G034400	8.706645661489999	0.6373312788359999	-	hypothetical protein JHK86_052199
Glyma.02G259100	-0.321685	0.798679	-	WEB family protein At2g40480
Glyma.06G266700	4.51308	0.00456138780994	-	Thioredoxin-like protein CXXS1-like
Glyma.16G078000	0	1	-	hypothetical protein JHK86_044680
Glyma.05G076300	-0.620111	0.45275373761999993	-	uncharacterized protein LOC100306206
Glyma.13G223900	0.39138256477899996	0.20745220954500002	-	MACPF domain-containing protein CAD1
Glyma.13G036800	3.6447326594300002	0.000246749467691	up	hypothetical protein GLYMA_13G036800v4
Glyma.06G053400	-1.60836	0.0723680637363	-	hypothetical protein JHK87_014347
Glyma.02G141000	0.481019	0.08438717204289999	-	WRKY transcription factor 22
Glyma.01G141000	0	1	-	hypothetical protein GYH30_001529
Glyma.07G160900	2.73947	0.09055083659970001	-	hypothetical protein JHK85_019205
Glyma.02G001300	0.4906	0.0878301187579	-	uncharacterized protein LOC100500641
Glyma.09G241900	-1.63905	0.155426	-	uncharacterized protein LOC102664801
Glyma.10G196300	-0.236563	0.8763853056759999	-	protein SMAX1-LIKE 3
Glyma.16G031000	0.752434	0.277965	-	late embryogenesis abundant protein
Glyma.05G038500	0	1	-	transcription factor MYB98
Glyma.10G049600	-1.5963	0.14824300490700001	-	interactor of constitutive active ROPs 2,
Glyma.11G130700	-0.571091	0.512374	-	IRK-interacting protein
Glyma.17G039800	1.34118	0.00133479513794	-	Pti1 kinase-like protein
Glyma.14G013000	0	1	-	protein NOI4
Glyma.06G137500	1.1019092473799998	0.18931	-	hypothetical protein JHK85_015596
Glyma.04G028600	-1.51242	0.10955229359200001	-	beta-galactosidase 5
Glyma.10G287200	-1.32212	0.576862	-	GEM-like protein 4
Glyma.11G100600	1.7986668627900002	0.045036889513499996	-	uncharacterized protein LOC102666792 isoform X1
Glyma.20G009000	0.6732518270129999	0.150279	-	uncharacterized protein LOC100794800
Glyma.13G327000	-1.44589	0.13113399715600002	-	beta-galactosidase 8
Glyma.13G328600	-0.909012	0.2044	-	carbamoyl-phosphate synthase large chain, chloroplastic
Glyma.11G073600	0.42814072192599995	0.0586856	-	Probable ubiquitin-conjugating enzyme E2 16-like
Glyma.10G203900	1.5224	0.00694324949506	-	hypothetical protein GYH30_028593
Glyma.16G195600	2.07406	0.11317353757000001	-	cytochrome P450 736A117
Glyma.11G240100	0.9374203887720001	0.0145489221455	-	TLD domain-containing protein 2
Glyma.06G055900	0.7722457156820001	0.0297541834854	-	uncharacterized protein LOC100787776
Glyma.01G223100	-1.86578	0.027597604463299997	-	uncharacterized protein LOC114425145 isoform X1
Glyma.12G024500	-1.53741	0.0025434971910100004	-	Translocon-associated protein subunit alpha-like precursor
Glyma.09G147000	0	1	-	hypothetical protein GLYMA_09G147000v4
Glyma.18G235500	3.26789	0.141276	-	delta-like protein B
Glyma.07G137300	0.207559	0.923217	-	delta-1-pyrroline-5-carboxylate synthase isoform X2
Glyma.08G121600	-1.03855	0.399406	-	uncharacterized protein LOC100800171
Glyma.14G209800	0.22924	0.25528681039900003	-	protein SET DOMAIN GROUP 40 isoform
Glyma.01G018300	-1.38109	0.0661917002214	-	ubiquitin carboxyl-terminal hydrolase 20
Glyma.04G156100	0	1	-	hypothetical protein JHK87_010181
Glyma.07G220900	-0.738385	0.229895	-	DNA-directed RNA polymerases II, IV and
Glyma.20G093000	-0.215984	0.9944139096510001	-	hypothetical protein GLYMA_20G093000v4
Glyma.03G117900	14.999878038499999	1.9682350456099996e-11	up	hypothetical protein GYH30_006964
Glyma.01G215300	-10.2253	0.349463	-	hypothetical protein GLYMA_01G215300v4
Glyma.17G149700	0	1	-	uncharacterized protein LOC114393586
Glyma.05G028400	0	1	-	hypothetical protein GYH30_011395
Glyma.13G115300	-0.187345	0.8959384411210001	-	Pectinesterase/pectinesterase inhibitor PPE8B
Glyma.01G235500	-0.139534	0.845006	-	hypothetical protein JHK86_002678
Glyma.06G009800	0.62914	0.0539308154478	-	hypothetical protein JHK87_013944
Glyma.13G289200	2.01233	0.318951	-	cyanidin 3-O-galactoside 2''-O-xylosyltransferase FGGT1-like
Glyma.20G042200	1.17642	0.00460826047695	-	F-box protein At2g26850
Glyma.18G218850	0	1	-	hypothetical protein GLYMA_18G218850v4
Glyma.06G242700	0.0320901711613	0.93056	-	uncharacterized protein LOC100500415 precursor
Glyma.06G148100	0	1	-	hypothetical protein JHK87_015238
Glyma.05G230600	0.130244	0.23958013831500002	-	chloroplast processing peptidase
Glyma.14G110400	0	1	-	hypothetical protein GYH30_039685
Glyma.10G271300	0	1	-	hypothetical protein JHK84_029607
Glyma.01G156900	0	1	-	hypothetical protein GLYMA_01G156900v4
Glyma.06G095100	6.65816	0.562035	-	uncharacterized protein At2g29880
Glyma.02G253200	-0.203023	0.745049	-	hypothetical protein GLYMA_02G253200v4
Glyma.05G077500	0	1	-	hypothetical protein JHK87_012041
Glyma.17G210600	0	1	-	hypothetical protein GYH30_047983
Glyma.01G010900	0.642635	0.0600192039298	-	uncharacterized protein LOC100791210
Glyma.07G198000	0.0774597697482	0.644647	-	VQ motif-containing protein 4 isoform X1
Glyma.03G075100	-8.29054	0.40313245133000003	-	hypothetical protein GLYMA_03G075100v4
Glyma.16G195100	-3.07482	0.039354166937599994	-	putative pentatricopeptide repeat-containing protein At1g12700, mitochondrial
Glyma.05G109366	1.63438	0.64547	-	hypothetical protein GLYMA_05G109366v4
Glyma.13G295500	-1.1429	0.0666223494872	-	ADP,ATP carrier protein 3, mitochondrial
Glyma.10G033400	-1.87705	0.345404	-	hypothetical protein JHK87_026686
Glyma.10G296266	0	1	-	uncharacterized protein LOC114369673
Glyma.03G027200	-1.28482	0.44060586653399997	-	hypothetical protein GLYMA_03G027200v4
Glyma.13G125201	-1.25477	0.338582	-	hypothetical protein GLYMA_13G125201v4
Glyma.06G308800	0.934879	0.0198705440469	-	protein STRICTOSIDINE SYNTHASE-LIKE 3
Glyma.16G117400	0.874056	0.381246	-	hypothetical protein GLYMA_16G117400v4
Glyma.13G348800	0.65572	0.11540185264799999	-	heterogeneous nuclear ribonucleoprotein 1 isoform X1
Glyma.01G086600	0.830375	0.12056561151499999	-	mediator of RNA polymerase II transcription
Glyma.18G018750	0	1	-	hypothetical protein GLYMA_18G018750v4
Glyma.16G163100	-0.59797	0.512281	-	pentatricopeptide repeat-containing protein At1g62670, mitochondrial-like isoform
Glyma.02G227400	-0.283414	0.8812493784350001	-	hypothetical protein JHK87_004956
Glyma.03G168950	0	1	-	hypothetical protein GLYMA_03G168950v4
Glyma.08G157200	-1.02248	0.291387	-	E3 ubiquitin-protein ligase RMA1
Glyma.20G239900	-1.18368	0.7437364946770001	-	-
Glyma.15G063900	0	1	-	hypothetical protein GLYMA_15G063900v4
Glyma.06G077100	-0.612249	0.39433434109800003	-	putative peptidyl-tRNA hydrolase PTRHD1
Glyma.01G190500	-0.534422	0.436764	-	protein NONRESPONDING TO OXYLIPINS 2, mitochondrial
Glyma.11G084700	-0.263326	0.862414	-	ubiquitin domain-containing protein DSK2a
Glyma.09G039900	8.91487	0.363822	-	COBRA-like protein 7
Glyma.19G249000	-1.3683	0.0556327721837	-	peptidyl-prolyl cis-trans isomerase GmCYP11
Glyma.16G122100	0	1	-	receptor-like protein kinase THESEUS 1
Glyma.19G143300	-1.95407	0.012862119140700002	-	probably inactive leucine-rich repeat receptor-like protein
Glyma.19G096900	0.9838388998309999	0.615356	-	exocyst complex component EXO70B1-like
Glyma.01G184500	-1.73428	0.763513	-	hypothetical protein GYH30_002002
Glyma.04G202100	-1.05723	0.16377847286699998	-	phosphatidylinositol transfer protein 3
Glyma.10G113500	-0.2759	0.888921	-	protein MIZU-KUSSEI 1
Glyma.15G020800	-0.237911	0.842214	-	mitochondrial-processing peptidase subunit alpha
Glyma.11G247900	-1.85609	0.0881275	-	hypothetical protein GYH30_032140
Glyma.18G058500	0	1	-	hypothetical protein JHK85_050113
Glyma.18G050600	1.02796	0.07865301570460001	-	60S ribosomal protein L10-like
Glyma.05G137200	0	1	-	putative clathrin assembly protein At1g25240
Glyma.11G244500	-0.489879	0.465864	-	protein SDA1 homolog
Glyma.12G116900	1.62206	1	-	zinc finger CCCH domain-containing protein 2
Glyma.14G034750	0	1	-	hypothetical protein GLYMA_14G034750v4
Glyma.10G053800	-1.76065	0.168376	-	hypothetical protein GYH30_027050
Glyma.11G026100	6.98804	0.518267	-	hypothetical protein GYH30_029829
Glyma.13G320700	-0.140563	0.593202	-	protein SAAL1 isoform X1
Glyma.12G025500	-0.116735	0.792736	-	NADH dehydrogenase
Glyma.19G117100	-8.12445	0.542422	-	cation/calcium exchanger 1
Glyma.13G078100	-0.688922	0.737057	-	hypothetical protein GYH30_035473
Glyma.07G132600	-1.81607	0.00239635425515	-	expansin precursor
Glyma.02G023700	0	1	-	TMV resistance protein N
Glyma.11G160400	-0.247056	0.936854	-	transcription initiation factor TFIID subunit 10
Glyma.08G043900	-1.52756	0.144566	-	aspartate--tRNA ligase, chloroplastic/mitochondrial isoform X1
Glyma.09G096300	-0.556364	0.945161	-	probable E3 ubiquitin-protein ligase RHY1A isoform
Glyma.04G014700	-1.07738	0.223733	-	cysteine protease XCP2-like
Glyma.14G129700	-0.464577	0.746341	-	uncharacterized protein LOC100781778 isoform X1
Glyma.19G049500	-0.256735	0.78842	-	enhancer of polycomb homolog 2
Glyma.18G042200	-0.725752	0.419315	-	receptor protein kinase TMK1
Glyma.08G013200	-0.256397	0.867461	-	probable LRR receptor-like serine/threonine-protein kinase At1g63430
Glyma.08G337000	0.25131464161999995	0.936125	-	hypothetical protein GYH30_023247
Glyma.12G144800	0	1	-	hypothetical protein GLYMA_12G144800v4
Glyma.09G107466	0	1	-	hypothetical protein GLYMA_09G107466v4
Glyma.11G084800	8.369655503639999	0.360945	-	hypothetical protein GYH30_030431
Glyma.02G276600	-0.933061	0.210303	-	elongation factor 1-beta
Glyma.10G003200	-1.02919	0.149261	-	chlorophyllase-2
Glyma.14G196100	-0.0920857	0.881973	-	hypothetical protein JHK86_040757
Glyma.18G063500	1.4289977791100001	0.00647512854171	-	ring finger domain-containing protein isoform 2
Glyma.18G010200	-0.201894	0.886188	-	probable thimet oligopeptidase isoform X1
Glyma.13G124100	-0.0143726	0.460426	-	putative prefoldin subunit 2
Glyma.03G244600	-1.67755	0.00044023731115400003	down	benzyl alcohol O-benzoyltransferase
Glyma.02G200300	-1.76515	0.00217654100585	-	40S ribosomal protein S17
Glyma.16G066300	-0.968596	0.147734	-	pentatricopeptide repeat-containing protein At3g46610-like
Glyma.18G072600	-0.247189	0.842955	-	RNA-binding protein pno1
Glyma.09G272100	-0.723567	0.396784	-	receptor-like protein EIX2 isoform X1
Glyma.13G110651	0	1	-	hypothetical protein GLYMA_13G110651v4
Glyma.09G087950	7.56758	0.759931	-	hypothetical protein GLYMA_09G087950v4
Glyma.12G224200	-0.181285	0.8557274517579999	-	probable ubiquitin-conjugating enzyme E2 25 isoform
Glyma.17G012900	-0.551274	0.607633	-	hypothetical protein JHK86_046173
Glyma.03G198933	-7.45472	0.868289	-	hypothetical protein GLYMA_03G198933v4
Glyma.09G267400	-0.197333	0.826047	-	RecF/RecN/SMC N terminal domain-containing protein
Glyma.12G062600	0.883348	0.00198665677546	-	PGR5-like protein 1A, chloroplastic
Glyma.12G030600	2.08725	1	-	PI-PLC X-box domain-containing protein DDB_G0293730
Glyma.05G138000	0	1	-	polcalcin Phl p 7
Glyma.05G062300	0.473061	0.158913	-	MYB transcription factor MYB93
Glyma.10G288600	-0.178849	0.822275	-	phytochrome-associated serine/threonine-protein phosphatase isoform X1
Glyma.08G060500	0.6617371270100001	0.0164841444093	-	protein kinase isoform X2
Glyma.03G213000	-0.711228	0.928212	-	rapid alkalinization factor
Glyma.04G000400	-0.210119	0.9692436856380001	-	alpha-1,3-mannosyl-glycoprotein 2-beta-N-acetylglucosaminyltransferase
Glyma.20G189300	-0.000626462	0.876224	-	pyruvate kinase 1, cytosolic isoform X1
Glyma.14G019800	-11.1594	0.447398	-	hypothetical protein GYH30_038771
Glyma.02G144400	-0.884232	0.206812	-	protein indeterminate-domain 12
Glyma.19G181800	1.8635683513099999	0.589055	-	uncharacterized protein LOC100808952
Glyma.02G121500	0	1	-	agamous-like MADS-box protein MADS2
Glyma.03G244000	0.280174	0.209418	-	uncharacterized protein LOC100792311 isoform X2
Glyma.12G054600	-1.4935	0.242452	-	hypothetical protein GYH30_032791
Glyma.07G151600	-0.873664	0.251902	-	protein DOG1-like 4
Glyma.03G194000	-0.535193	0.519808	-	A20/AN1-like zinc finger protein
Glyma.07G184000	0.516522	0.559333	-	L-type lectin-domain containing receptor kinase IX.1-like
Glyma.16G083700	0	1	-	beta-galactosidase 15
Glyma.15G021100	0.239998	0.212294	-	protein CHUP1, chloroplastic isoform X2
Glyma.08G312900	0	1	-	hypothetical protein JHK86_023148
Glyma.16G039600	1.9660656487000001	0.0006241946132120001	up	spermidine hydroxycinnamoyl transferase
Glyma.10G276500	0.636076	0.12763781018200002	-	glycine-rich RNA-binding protein RZ1C isoform X1
Glyma.02G311800	0.056792279297199995	0.5162859107069999	-	calcium-dependent protein kinase 26
Glyma.09G015000	0	1	-	WEB family protein At1g12150
Glyma.02G029600	0.597779	0.12322715359099999	-	chaperone protein dnaJ 16
Glyma.11G221700	0	1	-	hypothetical protein JHK85_032716
Glyma.10G122300	-0.0649288	0.8281528957780001	-	beta-expansin precursor
Glyma.16G064700	0	1	-	hypothetical protein GLYMA_16G064700v4
Glyma.09G247300	-0.196444	0.932927	-	uncharacterized protein LOC102667071
Glyma.12G004600	-1.34879	0.119039	-	21 kDa protein-like
Glyma.11G189300	-1.88315	0.21978305983399998	-	hypothetical protein GYH30_031156
Glyma.05G039600	0	1	-	hypothetical protein JHK85_012060
Glyma.07G220400	2.0149625694999997	0.17303617475400002	-	cytochrome P450 89A2
Glyma.09G062200	0.51608	0.176515	-	uncharacterized protein LOC100500481
Glyma.02G018300	0.57409	0.119732	-	uncharacterized protein LOC100795813
Glyma.01G213600	-0.473379	0.586211	-	probable LRR receptor-like serine/threonine-protein kinase At1g12460
Glyma.15G248800	-0.113327	0.630711	-	uncharacterized protein LOC100816349
Glyma.03G084200	0.31748	0.330581	-	membrane protein of ER body 2
Glyma.19G104100	1.71476	0.0942658	-	hypothetical protein GLYMA_19G104100v4
Glyma.18G201500	-0.0316323	0.997378	-	E3 ubiquitin-protein ligase APD2
Glyma.09G109600	1.1729643566399999	0.0404995027562	-	protein trichome birefringence
Glyma.01G220900	-0.812388	0.311364	-	uncharacterized protein LOC100778407
Glyma.13G228400	-0.316466	0.792648	-	CBL-interacting serine/threonine-protein kinase 12
Glyma.12G239000	1.50136	0.74145	-	sm-like protein LSM7
Glyma.13G295200	3.25379	0.0195683454787	-	hypothetical protein GLYMA_13G295200v4
Glyma.06G137300	-0.961387	0.252405	-	caffeic acid 3-O-methyltransferase
Glyma.15G240900	0	1	-	hypothetical protein JHK86_043531
Glyma.08G330800	0.643417	0.04220273569230001	-	WEB family protein At5g55860
Glyma.05G176900	-0.231817	0.915956	-	hypothetical protein JHK86_013290
Glyma.09G058900	0.622064	0.0542212462352	-	oxysterol-binding protein-related protein 4C isoform X2
Glyma.03G159300	0.58301	0.212335	-	hypothetical protein GYH30_007380
Glyma.06G082800	0.5736415868729999	0.20874	-	TOM1-like protein 9 isoform X1
Glyma.20G060250	0	1	-	myb-like protein J
Glyma.20G221200	-2.56602	0.0126184965401	-	-
Glyma.19G216500	0.439702	0.175961	-	protein trichome birefringence-like 6
Glyma.01G025500	1.50371	0.00628234783662	-	protein DMR6-LIKE OXYGENASE 1
Glyma.06G190000	-0.860068	0.520302	-	LRR receptor-like serine/threonine-protein kinase FEI 1
Glyma.13G269800	-0.63825	0.331827	-	uncharacterized protein LOC114373499
Glyma.18G207900	-1.96449	0.041069989650800005	-	patellin-6
Glyma.03G204500	0.855986	0.577052	-	uncharacterized protein LOC102660779
Glyma.10G195001	1.42486	0.12137918786699999	-	hypothetical protein GLYMA_10G195001v4
Glyma.12G015600	-0.130704	0.6737511305380001	-	molecular chaperone DnaJ isoform X1
Glyma.02G058700	-0.65642	0.319457	-	scarecrow-like protein 15
Glyma.03G023700	0.571725	0.5760505891100001	-	probable leucine-rich repeat receptor-like protein kinase
Glyma.06G048000	-0.314441	0.879341	-	hypothetical protein GYH30_014097
Glyma.09G275900	-0.679567	0.382663	-	serine/threonine-protein kinase STY13-like isoform X1
Glyma.20G237000	-0.770317	0.304206	-	-
Glyma.18G241900	-0.00345576	0.429435	-	protein METHYLENE BLUE SENSITIVITY 1
Glyma.20G184200	-1.40734	0.23367536086399998	-	transcription factor MYB13
Glyma.18G282500	-0.339292	0.744343	-	protein LAX PANICLE 2
Glyma.01G146200	0	1	-	hypothetical protein JHK87_001787
Glyma.03G255800	-1.58993	0.07155873301099999	-	tubulin gamma-1 chain
Glyma.11G103900	-0.392698	0.823251	-	transcription initiation factor TFIID subunit 15
Glyma.11G060800	0.232717	0.262658	-	hypothetical protein JHK82_030206
Glyma.20G163200	0.122971	0.915017	-	probable WRKY transcription factor 27
Glyma.13G056900	-0.835685	0.15333747705999998	-	ribosome biogenesis protein WDR12 homolog isoform
Glyma.10G130200	-1.28155	0.35393670064599997	-	uncharacterized protein LOC100306230
Glyma.15G201200	0.55765	0.10280560052400001	-	putative pentatricopeptide repeat-containing protein At1g12700, mitochondrial
Glyma.13G196700	-2.38743	0.119153	-	phosphatidylinositol 4-phosphate 5-kinase 6
Glyma.19G073200	0.23318752670200002	0.36202369181999994	-	LEAF RUST 10 DISEASE-RESISTANCE LOCUS RECEPTOR-LIKE
Glyma.10G073750	-1.04041	0.76133	-	hypothetical protein GLYMA_10G073750v4
Glyma.05G065700	0.268904	0.686487	-	expansin-like B1
Glyma.13G057000	0.181012	0.950285	-	uncharacterized protein LOC102665676
Glyma.11G099100	-0.12194	0.7551192889309999	-	protein ELC-like
Glyma.07G025700	0.0256997267149	0.350467	-	uncharacterized protein LOC100776788
Glyma.01G085800	-1.49962	0.08273862600569999	-	UDP-glycosyltransferase 83A1
Glyma.11G162700	-0.761233	0.25707504271299997	-	pentatricopeptide repeat-containing protein At3g62890
Glyma.06G049300	0	1	-	transcription factor bHLH74
Glyma.08G109200	-0.530156	0.47561631466300003	-	chalcone synthase 5
Glyma.14G140100	7.52032	0.512811	-	NAC domain-containing protein 59 isoform X2
Glyma.07G055000	0	1	-	ethylene-responsive transcription factor ERF023
Glyma.10G219500	-0.223244	0.758214	-	cleavage stimulating factor 64
Glyma.18G204200	1.0339579690799998	0.044939743401300004	-	pyruvate decarboxylase 2
Glyma.15G048600	-0.354221	0.943379	-	mitogen-activated protein kinase kinase kinase 1
Glyma.08G362400	-0.146669	0.994711	-	clathrin interactor EPSIN 2
Glyma.U031413	1.19583	0.6846117684790001	-	peroxidase precursor
Glyma.19G012900	-0.350028	0.815063	-	hypothetical protein GLYMA_19G012900v4
Glyma.06G310300	0	1	-	late embryogenesis abundant protein 6
Glyma.17G044700	-1.22337	0.319848	-	hypothetical protein JHK84_046477
Glyma.01G006500	-0.191766	0.9464086947399999	-	DNA-directed RNA polymerase III subunit 2
Glyma.01G243600	-0.0917903	0.810369	-	alpha-L-fucosidase 2
Glyma.16G119100	0	1	-	hypothetical protein GLYMA_16G119100v4
Glyma.07G256400	-2.61448	0.233168	-	hypothetical protein JHK85_020298
Glyma.09G263551	-1.37702	0.103911	-	hypothetical protein GLYMA_09G263551v4
Glyma.13G357800	-0.370993	0.664868	-	sulfite exporter TauE/SafE family protein 3
Glyma.07G197500	0.978655	0.509896	-	uncharacterized protein LOC100811868
Glyma.07G269100	-0.451705	0.534702	-	BTB/POZ domain-containing protein At5g47800 isoform X4
Glyma.03G017350	1.83854	0.299808	-	hypothetical protein GLYMA_03G017350v4
Glyma.06G259100	-3.04283	0.00645880152169	-	hypothetical protein GLYMA_06G259100v4
Glyma.08G007601	0	1	-	hypothetical protein GLYMA_08G007601v4
Glyma.15G180800	-2.05953	0.784103	-	hypothetical protein JHK86_042724
Glyma.08G008600	-0.816997	0.321417	-	dual specificity protein phosphatase PHS1 isoform
Glyma.20G136400	0	1	-	agamous-like MADS-box protein AGL62
Glyma.19G151900	-9.83862	0.605096	-	hypothetical protein GLYMA_19G151900v4, partial
Glyma.20G172900	0.211637	0.879287	-	hypothetical protein JHK86_056515
Glyma.13G200700	0	1	-	hypothetical protein JHK85_037523
Glyma.10G259000	0.284074	0.144856	-	protein FAR-RED IMPAIRED RESPONSE 1 isoform
Glyma.08G159100	0.614359	0.300854	-	uncharacterized protein LOC100783235
Glyma.04G088800	0.807676	0.0934502048463	-	receptor-like protein kinase 7
Glyma.06G287000	-1.47904	0.07526597492110002	-	uncharacterized protein LOC100527118
Glyma.14G196200	-0.856617	0.163676	-	zinc transporter 6, chloroplastic
Glyma.18G278150	0	1	-	hypothetical protein GLYMA_18G278150v4
Glyma.18G001600	-7.80221	0.537519	-	cation/H(+) antiporter 3
Glyma.06G153400	0.666069	0.0528377406764	-	NAD(P)H-quinone oxidoreductase subunit O, chloroplastic-like
Glyma.20G104800	-1.92775	0.0322747674108	-	hypothetical protein JHK85_056895
Glyma.11G178300	0.399759	0.164987	-	calmodulin-binding receptor-like cytoplasmic kinase 2
Glyma.15G273800	-0.68248	0.783098	-	hypothetical protein GYH30_043633
Glyma.05G080200	-2.50166	0.07469138498700001	-	protein PHYTOCHROME KINASE SUBSTRATE 4
Glyma.18G028000	-0.428019	0.79175	-	putative ABC1 protein At2g40090
Glyma.20G139802	0.36635	0.263773	-	serine/threonine kinase-like protein isoform X1
Glyma.13G047100	0.182534	0.44758426190399997	-	uncharacterized protein LOC100805793
Glyma.14G010700	0.2204	0.38566	-	uncharacterized protein LOC102665099
Glyma.19G241700	0	1	-	aldehyde oxidase GLOX
Glyma.16G065000	8.90771	0.0827382035553	-	hypothetical protein GLYMA_16G065000v4
Glyma.16G079300	1.9582796935599998	0.20998873316799999	-	hypothetical protein JHK86_044692
Glyma.18G087600	0	1	-	hypothetical protein GLYMA_18G087600v4
Glyma.14G106300	0	1	-	hypothetical protein JHK87_039412
Glyma.04G177300	-0.460039	0.5377975842639999	-	MYB transcription factor MYB143
Glyma.05G205400	1.7839953261000001	0.15118	-	CLE15 protein
Glyma.16G146500	-0.0731019	0.582646	-	long chain base biosynthesis protein 2a
Glyma.04G048800	0	1	-	CSC1-like protein RXW8
Glyma.10G128932	0	1	-	hypothetical protein GLYMA_10G128932v4
Glyma.11G238000	0	1	-	Heavy metal-associated isoprenylated plant protein 23-like
Glyma.13G371400	-0.0838464	0.983259	-	hypothetical protein JHK85_039114
Glyma.03G199600	0	1	-	secoisolariciresinol dehydrogenase
Glyma.04G079600	0	1	-	BURP domain protein RD22
Glyma.11G167100	1.0190701360799999	0.16003839534000003	-	inactive receptor-like serine/threonine-protein kinase At2g40270
Glyma.14G089090	0.162841	0.537973	-	growth-regulating factor 1
Glyma.13G239800	-7.75787	0.7231785992569999	-	uncharacterized protein LOC112998763
Glyma.06G013700	0	1	-	hypothetical protein GYH30_013758
Glyma.17G188600	-0.0947821	0.7010005046340001	-	26S proteasome non-ATPase regulatory subunit 11
Glyma.16G149900	0.49254224591000006	0.0521846430921	-	INO80 complex subunit D-like
Glyma.14G073300	1.97518	0.0520689255516	-	hypothetical protein GLYMA_14G073300v4
Glyma.14G056300	1.02312	0.055123234922400004	-	abscisic acid receptor PYL4
Glyma.05G039800	-0.746634	0.257339	-	uncharacterized protein LOC100782442
Glyma.01G029700	-0.495481	0.844347	-	hypothetical protein GLYMA_01G029700v4
Glyma.03G083700	-0.00155821	0.8374251143670001	-	agamous-like MADS-box protein AGL80
Glyma.10G066750	-14.0294	0.0395852721066	-	hypothetical protein GLYMA_10G066750v4
Glyma.19G020300	0.13917641045499998	0.600142	-	uncharacterized protein LOC100818221
Glyma.05G102300	-0.666514	0.5920882299369999	-	uncharacterized protein LOC100802794
Glyma.10G070900	0.718443	0.0675945943559	-	zinc finger A20 and AN1 domain-containing
Glyma.09G015800	0.253124	0.23741262644699998	-	protein phosphatase 1 regulatory inhibitor subunit
Glyma.07G082600	-0.952343	0.17679202705699998	-	receptor-like serine/threonine-protein kinase At2g45590
Glyma.10G121100	0	1	-	RING-H2 finger protein ATL70
Glyma.16G201600	-0.325318	0.9586440960770001	-	hypothetical protein GYH30_045557
Glyma.20G075100	-1.0853	0.0565211	-	U2 small nuclear ribonucleoprotein A'-like
[truncated: 50,873 more rows]
