# Supplementary material for: Using WGCNA and transcriptome profiling to identify hub genes for salt stress tolerance in germinating soybean seeds
Source: Front Plant Sci. 2025 Aug 8;16:1569565. doi: 10.3389/fpls.2025.1569565 (PMC12370657; doi:10.3389/fpls.2025.1569565)
Supplement: Supplementary file 1 [file DataSheet1.zip › Supplemental data/Data S4 H VS G DEGs.xlsx]

## Sheet: Sheet1
GeneName	log2FoldChange	pValue	result	GeneDescription
Glyma.20G245600	-0.0299694	0.8000372504109999	-	-
Glyma.20G018700	0	1	-	hypothetical protein GLYMA_20G018700v4
Glyma.06G047000	0.192098	0.426501	-	LIM domain-containing protein WLIM1-like
Glyma.02G267700	-9.98847	0.177066	-	hypothetical protein GLYMA_02G267700v4
Glyma.11G096000	0.32981865802099997	0.375141	-	scarecrow-like protein 3 isoform X1
Glyma.13G289800	0.213012	0.8579827361169999	-	shaggy-related protein kinase eta isoform X1
Glyma.04G027100	-0.261773	0.653369	-	uncharacterized protein LOC100786493
Glyma.04G010300	0.7676384371089999	0.106522	-	bZIP transcription factor bZIP125
Glyma.05G119600	0.125865	0.9877300341159999	-	BRASSINOSTEROID INSENSITIVE 1-associated receptor kinase 1
Glyma.16G039200	1.4152101477899999	0.29441	-	hypothetical protein JHK86_044327
Glyma.06G109250	0	1	-	hypothetical protein GLYMA_06G109250v4
Glyma.06G146300	0.157528	0.862266	-	protein MIZU-KUSSEI 1
Glyma.13G243800	0.23687	0.49091	-	hypothetical protein JHK86_037382
Glyma.01G174300	8.78282	0.6525816418770001	-	ABC transporter F family member 1
Glyma.15G028000	0.823885	0.055676579084400005	-	hypothetical protein GLYMA_15G028000v4
Glyma.05G024000	-1.37653	0.058208854741500005	-	probable LRR receptor-like serine/threonine-protein kinase At1g74360
Glyma.06G068200	1.32926	0.000322918222134	up	putative L-ascorbate peroxidase 6 isoform X1
Glyma.09G084700	-0.163884	0.9880503998799999	-	cationic amino acid transporter 1
Glyma.10G021200	-1.70966	0.108319	-	thioredoxin superfamily protein
Glyma.15G044900	0.313338	0.867338	-	interactor of constitutive active ROPs 3
Glyma.11G009100	0.725665	0.05823011135919999	-	hypothetical protein GLYMA_11G009100v4
Glyma.08G165700	-0.694832	0.312471	-	nuclear factor Y transcription factor family
Glyma.14G034700	-1.5123	0.113934	-	uncharacterized protein LOC100808831
Glyma.13G257800	0	1	-	protein PELPK1
Glyma.02G057700	-6.80551	0.7330920507969999	-	proline-rich receptor-like protein kinase PERK4
Glyma.16G060900	-8.38596	0.678926	-	germin-like protein precursor
Glyma.08G354100	0	1	-	cytochrome b5
Glyma.20G083500	-0.200388	0.964845	-	hypothetical protein GLYMA_20G083500v4
Glyma.11G156001	0	1	-	hypothetical protein GLYMA_11G156001v4
Glyma.01G027967	8.126945332050001	0.6525816418770001	-	hypothetical protein GLYMA_01G027967v4
Glyma.16G113100	-0.299121	0.732891	-	thioredoxin reductase NTRB
Glyma.02G074600	-1.04819	0.380974	-	transmembrane protein 18
Glyma.03G161300	-0.32243	0.730016	-	hypothetical protein GLYMA_03G161300v4
Glyma.07G208000	-0.333568	0.626127	-	transcription factor bHLH153 isoform X2
Glyma.11G171773	0.426923	0.223168	-	uncharacterized protein LOC100802231 isoform X1
Glyma.06G046900	-0.048529	0.977972	-	GPN-loop GTPase QQT1 isoform X1
Glyma.12G232700	-0.088608	0.9506328523190001	-	hypothetical protein GLYMA_12G232700v4
Glyma.11G175955	0.174357	0.631071	-	serine/threonine-protein phosphatase BSL3 isoform X1
Glyma.18G116601	-8.93345	0.38876790077699996	-	hypothetical protein GLYMA_18G116601v4
Glyma.10G084900	1.16311	0.659605	-	uncharacterized protein LOC102667474
Glyma.01G100100	-0.464142	0.36054	-	mitotic-spindle organizing protein 1B
Glyma.02G306500	1.1264016237299999	0.08799221628380001	-	probable serine/threonine-protein kinase WNK11
Glyma.19G229800	-0.00871033	0.8873934904909999	-	importin subunit alpha-2
Glyma.07G161800	0.0330013216016	0.753461	-	uncharacterized protein LOC100795400
Glyma.10G201200	0.5627053784889999	0.259598	-	protein PSK SIMULATOR 3
Glyma.14G214000	0.172384	0.739763	-	DNA repair protein RAD4 isoform X1
Glyma.09G211550	-7.56163	0.61233	-	hypothetical protein GLYMA_09G211550v4
Glyma.20G053000	-0.609943	0.7273244689820001	-	sieve element occlusion o isoform X1
Glyma.11G097100	-1.71583	0.029120112324700003	-	uncharacterized protein LOC100817846
Glyma.04G182800	0.36995	0.91898	-	hypothetical protein GYH30_010342
Glyma.06G108850	-0.923675	0.439931	-	hypothetical protein GLYMA_06G108850v4
Glyma.04G242800	1.10448	0.0008884280007270001	-	ACT domain-containing protein ACR3
Glyma.08G260500	-1.202	0.0026802072704600003	-	uncharacterized protein LOC100810665
Glyma.02G081300	0.8614528437019999	0.611069	-	centromere-associated protein E
Glyma.07G248400	-0.808591	0.8659476306489999	-	flowering-promoting factor 1-like protein 3
Glyma.15G038700	-1.13035	0.111734	-	actin
Glyma.16G107900	-0.780336	0.753399	-	rop guanine nucleotide exchange factor 14
Glyma.11G225300	0.21892279609499998	0.405416	-	hypothetical protein JHK86_032178
Glyma.14G023200	-0.286699	0.641049	-	syntaxin-61 isoform X1
Glyma.19G126600	-1.42938	0.39522176194799996	-	protein NRT1/ PTR FAMILY 3.1 isoform
Glyma.01G031700	-1.43704	0.035367119381800004	-	spermidine synthase 1-like
Glyma.18G112200	1.64785	0.623271	-	hypothetical protein JHK86_049841
Glyma.09G231900	0	1	-	plant invertase/pectin methylesterase inhibitor-domain containing protein
Glyma.02G237700	-0.49509	0.296716	-	cytochrome b-c1 complex subunit 8
Glyma.13G343500	0.25802886972600003	0.371895	-	uncharacterized protein LOC100810964
Glyma.18G294100	0.0640241915264	0.920082	-	protein PLASTID MOVEMENT IMPAIRED 2
Glyma.12G064600	-1.25095	0.0359697623418	-	UDP-glucuronic acid decarboxylase 6-like
Glyma.10G205233	1.3708907727500002	0.352825	-	uncharacterized protein LOC100800405
Glyma.09G204700	0	1	-	hypothetical protein JHK85_026330
Glyma.17G054200	-1.43599	0.0413045496273	-	uncharacterized protein LOC100786089
Glyma.13G360600	-0.914437	0.47676297140100005	-	F-box/kelch-repeat protein At1g80440
Glyma.06G155750	-0.713489	0.09244914360260001	-	hypothetical protein JHK85_015767
Glyma.19G189600	-0.431324	0.533098	-	60S ribosomal protein L24-like
Glyma.15G006500	0.762334	0.106826	-	Zinc finger BED domain-containing protein DAYSLEEPER
Glyma.16G061900	0	1	-	hypothetical protein GLYMA_16G061900v4
Glyma.12G203200	0.6738458263179999	0.33249512054900004	-	Probable polyol transporter 4-like
Glyma.20G214900	0	1	-	-
Glyma.03G151900	-0.585001	0.633068	-	probable aspartic proteinase GIP1 precursor
Glyma.05G229700	-1.29409	0.509798	-	protein NRT1/ PTR FAMILY 1.2
Glyma.13G159550	10.9699	0.462487	-	hypothetical protein GLYMA_13G159550v4
Glyma.11G235600	1.73653	0.0419859412189	-	WEB family protein At2g40480 isoform X2
Glyma.05G165451	-8.84375	0.508131	-	hypothetical protein GLYMA_05G165451v4
Glyma.09G215301	0.668341	0.18483348836199998	-	F-box/kelch-repeat protein SKIP25
Glyma.10G257700	9.217965773380001	0.458926	-	hypothetical protein GYH30_029141
Glyma.02G268500	8.97722	0.773071	-	hypothetical protein GYH30_005328
Glyma.08G044700	-0.423701	0.564974	-	zinc finger protein BRUTUS isoform X3
Glyma.08G296000	-0.204054	0.7347991032089999	-	protein NRT1/ PTR FAMILY 4.6
Glyma.11G181800	-1.26704	0.8087883876549999	-	hypothetical protein JHK87_031109
Glyma.12G050200	-0.308585	0.87069	-	hypothetical protein GYH30_032746
Glyma.07G131400	-7.90493	0.678926	-	hypothetical protein GYH30_018262
Glyma.13G035600	8.573217975519999	0.45213	-	gibberellin 20 oxidase 2
Glyma.13G179800	-2.65308	0.238727	-	uncharacterized protein LOC100527569
Glyma.18G179300	3.9676777126099996	0.0588077225899	-	WUSCHEL-related homeobox 3
Glyma.07G067100	0.41819	0.151002	-	N6-adenosine-methyltransferase MT-A70-like
Glyma.07G228500	-0.661284	0.206304	-	hypothetical protein GYH30_019293
Glyma.03G200700	0.513473	0.217274	-	uncharacterized protein LOC100305710
Glyma.07G263500	-6.86999	0.678926	-	subtilisin-like protease SBT2.4
Glyma.05G158100	-0.436735	0.40106351071400004	-	14-3-3-like protein C isoform 1
Glyma.18G105400	0.08708822056780001	0.7728219296019999	-	HVA22-like protein f
Glyma.18G003300	0.0988971629189	0.664411	-	uncharacterized protein LOC114395748
Glyma.12G001800	0.07351370216289999	0.7474401999220001	-	hypothetical protein JHK85_033104
Glyma.04G181200	-0.352288	0.716989	-	protein DSS1 HOMOLOG ON CHROMOSOME V
Glyma.09G092400	1.05983	0.8381940066369999	-	hypothetical protein GYH30_024507
Glyma.03G214700	-0.960696	0.202689	-	UDP-glucuronic acid decarboxylase 2
Glyma.13G179100	0.00404428172012	0.838044	-	hypothetical protein JHK87_036541
Glyma.13G159800	0.193362	0.660173	-	zinc finger BED domain-containing protein DAYSLEEPER-like
Glyma.18G215400	-0.0146826	0.8228068276549999	-	ataxin-10
Glyma.10G148900	1.26385	0.5515038823030001	-	exonuclease DPD1, chloroplastic/mitochondrial
Glyma.15G065001	9.41296	0.3516	-	hypothetical protein GLYMA_15G065001v4
Glyma.08G029300	-0.264212	0.560286	-	K(+) efflux antiporter 4
Glyma.07G030600	0.46880013006099996	0.263317	-	uncharacterized protein LOC100789589 isoform X1
Glyma.04G064100	0.559021	0.228247	-	homeobox protein knotted-1-like 3 isoform X2
Glyma.09G144000	0	1	-	protein 108
Glyma.17G089600	-0.373304	0.379885	-	1-deoxy-D-xylulose 5-phosphate reductoisomerase, chloroplastic
Glyma.01G175800	-0.826601	0.358158	-	hypothetical protein JHK85_002166
Glyma.10G106900	-0.741103	0.144309	-	S-formylglutathione hydrolase
Glyma.13G267300	-0.986924	0.369482	-	hypothetical protein GYH30_037486
Glyma.05G219400	-1.43363	0.00897062481842	-	ER-binding immunoglobulin protein BiP4 precursor
Glyma.12G189800	-0.029185	0.916992	-	glycosyltransferase BC10
Glyma.11G228600	-0.302374	0.613485	-	protein yippee-like
Glyma.06G287400	1.6370604128600001	0.48463005598000003	-	GDSL esterase/lipase At1g29670
Glyma.06G266200	0	1	-	hypothetical protein GLYMA_06G266200v4
Glyma.04G055200	-1.12413	0.0403054098205	-	Mechanosensitive ion channel protein 10 isoform
Glyma.01G046400	-2.41744	0.0355449440104	-	origin of replication complex subunit 6
Glyma.10G065600	0.0390535081805	0.9888839196870001	-	glucomannan 4-beta-mannosyltransferase 9
Glyma.01G212600	1.0161869766299998	0.532407	-	uncharacterized protein LOC100779828
Glyma.16G089700	-1.1613	0.64611	-	hypothetical protein JHK86_044825
Glyma.16G175500	0.45444984021300006	0.82389	-	isoflavone 7-O-glucosyltransferase UGT8
Glyma.13G334000	-4.07939	0.0049314260608999995	-	uncharacterized protein LOC102670437
Glyma.03G228500	-0.158462	0.663921	-	uncharacterized protein LOC100808926 isoform X1
Glyma.17G145200	0	1	-	hypothetical protein GLYMA_17G145200v4
Glyma.08G118000	-0.013421	0.730169	-	uncharacterized protein LOC100814411
Glyma.02G020000	0.356719	0.293131	-	Ubiquitin-conjugating enzyme E2 2-like
Glyma.14G130000	-3.22503	0.00262888999114	-	molybdate transporter 1
Glyma.17G021700	0.21743109189800003	0.300644	-	hypothetical protein GLYMA_17G021700v4
Glyma.05G015200	0.37488153268700003	0.246946	-	G patch domain-containing protein TGH
Glyma.18G255500	-1.14537	0.498436	-	uncharacterized protein LOC100779334
Glyma.19G090900	0.429736	0.48008907119499994	-	pentatricopeptide repeat-containing protein At5g56310-like
Glyma.10G062500	-0.838518	0.5932744911860001	-	hypothetical protein JHK87_026967
Glyma.04G118000	0	1	-	hypothetical protein JHK86_009768
Glyma.13G222000	8.41633	0.199913	-	ABC transporter B family member 9-like
Glyma.16G200050	0	1	-	hypothetical protein GLYMA_16G200050v4
Glyma.11G091500	-0.360112	0.558721	-	WD-40 repeat-containing protein MSI3
Glyma.15G008433	0	1	-	hypothetical protein GLYMA_15G008433v4
Glyma.19G022800	-1.24714	0.112025	-	structural maintenance of chromosomes protein 4
Glyma.02G179900	-1.2212	0.0982448745499	-	chaperone protein dnaJ 6
Glyma.10G055100	-0.224279	0.6697711218419999	-	hypothetical protein GYH30_027062
Glyma.07G221100	0.8073472666279999	0.0320010254133	-	hypothetical protein GLYMA_07G221100v4
Glyma.07G013700	-2.88088	0.024489356212499997	-	hypothetical protein GYH30_017070
Glyma.07G264100	-0.188602	0.682134	-	uncharacterized protein LOC106799504
Glyma.11G121500	-0.245599	0.7246781888339999	-	putative pentatricopeptide repeat-containing protein At3g18840
Glyma.18G245400	-0.471393	0.30890743811500004	-	uncharacterized protein LOC100799163
Glyma.01G233400	7.88431	0.531768	-	transcription factor MYB53
Glyma.03G106400	0	1	-	receptor like protein kinase S.2
Glyma.15G053800	-0.684609	0.266927	-	outer envelope protein 64, mitochondrial isoform
Glyma.11G236600	-0.285446	0.9142758267479999	-	probable E3 ubiquitin-protein ligase XERICO
Glyma.18G253600	-0.187842	0.751307	-	cationic amino acid transporter 9, chloroplastic
Glyma.17G004700	-0.278793	0.904956	-	C2 and GRAM domain-containing protein At1g03370
Glyma.07G233500	-0.239686	0.553589	-	importin beta-like SAD2 isoform X1
Glyma.18G097100	0.9404459514139999	0.014495276821700001	-	uncharacterized protein LOC100801304
Glyma.07G244800	-0.252378	0.997665	-	uncharacterized protein LOC100818469
Glyma.13G189300	0.335792	0.520512	-	hypothetical protein GLYMA_13G189300v4
Glyma.18G087500	0	1	-	hypothetical protein GLYMA_18G087500v4
Glyma.16G211300	0.514458	0.83828	-	hypothetical protein GLYMA_16G211300v4
Glyma.08G150200	0.08668566853039998	0.6383302377210001	-	uncharacterized protein LOC100306615
Glyma.01G225200	-0.500323	0.249894	-	long chain acyl-CoA synthetase 4
Glyma.17G228451	0.8269466838259999	0.7200434895290001	-	hypothetical protein GLYMA_17G228451v4
Glyma.03G084000	0.350869	0.260432	-	RIN4a protein
Glyma.10G014100	-1.68063	0.00886046291088	-	hypothetical protein GLYMA_10G014100v4
Glyma.12G233800	0.535899	0.10380663113399999	-	protein VTE6, chloroplastic
Glyma.13G211400	-0.393671	0.719682	-	protein DOS2
Glyma.02G100000	2.05443	0.00282742488248	-	serine/threonine-protein kinase STN7, chloroplastic
Glyma.03G043100	0.651854	0.5523504097899999	-	hypothetical protein GLYMA_03G043020v4
Glyma.05G194500	-0.163669	0.700105	-	auxilin-related protein 2
Glyma.04G080100	-2.67663	0.282555	-	hypothetical protein GYH30_009293
Glyma.20G095000	-0.305092	0.478321	-	hypothetical protein GLYMA_20G095000v4
Glyma.07G062000	0	1	-	hypothetical protein JHK87_017641
Glyma.09G046300	0.280142	0.515404	-	hypothetical protein GLYMA_09G046300v4
Glyma.03G152100	0.174172	0.58773	-	small nuclear ribonucleoprotein SmD1a
Glyma.13G167002	8.27764	0.6525816418770001	-	hypothetical protein GLYMA_13G167002v4
Glyma.14G182700	0.613356	0.24975559940499997	-	serine/threonine-protein kinase CTR1 isoform X3
Glyma.18G265200	-1.78373	0.305529	-	protein WVD2-like 4
Glyma.04G157200	0.380794	0.222689	-	cyclic nucleotide-gated ion channel 17 isoform
Glyma.U032208	-0.188173	0.7755620322910001	-	protein kinase PINOID
Glyma.20G225500	-0.548601	0.36968	-	-
Glyma.03G122200	1.0887	0.0825981	-	auxin-induced protein 5NG4-like
Glyma.16G063300	-1.44254	0.0634002927758	-	hypothetical protein GLYMA_16G063300v4
Glyma.09G047600	0.558396	0.928051	-	probable purine permease 4
Glyma.06G262400	0	1	-	hypothetical protein GYH30_016337
Glyma.20G052300	1.9084	0.0147206007649	-	hypothetical protein GLYMA_20G052300v4
Glyma.08G351800	-1.56318	0.15367549519200002	-	1-aminocyclopropane-1-carboxylate oxidase homolog 12
Glyma.10G078200	-1.75023	0.0024648208343600003	-	hypothetical protein JHK87_027141
Glyma.10G178000	-0.105129	0.9686364891329999	-	AT-hook motif nuclear-localized protein 6
Glyma.18G021100	-0.493169	0.376197	-	glutathione hydrolase 1 isoform X1
Glyma.12G168700	9.66743	0.37214390984800005	-	hypothetical protein GYH30_034007
Glyma.13G098600	0	1	-	villin-4
Glyma.13G069400	-0.0867815	0.877908	-	peroxidase 31
Glyma.17G077800	-0.20536	0.8990408728370001	-	protein CANDIDATE G-PROTEIN COUPLED RECEPTOR 2
Glyma.08G030200	-0.0425786	0.990388	-	uncharacterized protein LOC114421122
Glyma.19G200900	-0.985597	0.917155	-	uncharacterized protein At5g39865
Glyma.08G246600	0.025187408846900003	0.8299894944130001	-	hypothetical protein GYH30_022293
Glyma.01G146151	0.402849	0.652476	-	hypothetical protein GLYMA_01G146151v4
Glyma.18G109500	1.10249	0.12159137448599999	-	disease resistance RPP13-like protein 4
Glyma.18G039700	0.463786	0.196096	-	protein C2-DOMAIN ABA-RELATED 1 isoform X1
Glyma.18G235800	-0.246499	0.5713	-	guanine nucleotide exchange factor subunit RIC1
Glyma.11G144000	0	1	-	dirigent protein 10
Glyma.15G000500	1.04396	0.283516	-	hypothetical protein JHK85_041644
Glyma.11G012000	1.1198704530799999	0.0016032407375799998	-	uncharacterized protein LOC114376035 isoform X3
Glyma.13G306000	-3.00913	0.0964832379878	-	uncharacterized protein LOC100778878
Glyma.08G059600	0.279242	0.7073912863699999	-	uncharacterized protein LOC100809062
Glyma.04G156200	-0.430199	0.585209	-	protein TSS
Glyma.15G080200	0.08704802306780002	0.774463	-	magnesium-chelatase subunit ChlI, chloroplastic
Glyma.06G181400	0.5823945735230001	0.580908	-	hypothetical protein JHK86_015646
Glyma.06G125800	-4.18483	2.0263067590000002e-16	down	hypothetical protein GLYMA_06G125800v4
Glyma.05G026600	-0.279527	0.64684	-	Protein EMBRYO DEFECTIVE 514-like
Glyma.06G031600	-0.128955	0.934966	-	long-chain-fatty-acid--AMP ligase FadD26
Glyma.07G126000	-0.877544	0.412216	-	leucine-rich repeat extensin-like protein 6
Glyma.19G005200	-1.73884	0.0101055361797	-	denticleless protein homolog
Glyma.12G223200	0.22364878025899998	0.783748	-	choline transporter protein 1
Glyma.13G242100	-1.39378	0.341711	-	stem-specific protein TSJT1
Glyma.20G202900	-1.04337	0.140471	-	uncharacterized protein LOC100526950 precursor
Glyma.02G086400	0	1	-	homeobox protein knotted-1-like 12
Glyma.06G170366	-0.248987	0.901474	-	hypothetical protein GLYMA_06G170366v4
Glyma.06G259900	-7.89158	0.7330920507969999	-	NAD(P)H dehydrogenase (quinone) FQR1-like
Glyma.12G071300	0.8044766997589999	0.08471676890180001	-	E3 SUMO-protein ligase SIZ1 isoform X1
Glyma.10G170800	0.397514	0.173543	-	zinc finger CCCH domain-containing protein ZFN-like
Glyma.07G098600	0	1	-	hypothetical protein GLYMA_07G098600v4
Glyma.13G225700	-0.755264	0.23949418036200001	-	heat stress transcription factor 29
Glyma.20G191751	-1.23364	0.0330027527155	-	hypothetical protein D0Y65_054572, partial
Glyma.11G049100	-0.319582	0.96128	-	hypothetical protein JHK87_029988
Glyma.05G061900	8.590537150389999	0.6525816418770001	-	transcription factor MYB114
Glyma.12G107200	0	1	-	QWRF motif-containing protein 3
Glyma.04G005300	-1.6334	0.264921	-	peptidyl-prolyl cis-trans isomerase 1-like
Glyma.13G373000	0.424512	0.9147116791940001	-	hypothetical protein GLYMA_13G373000v4
Glyma.14G162900	0.0354796	0.7258936613860001	-	hypothetical protein JHK82_040196
Glyma.11G190400	0.77241	0.333587	-	hypothetical protein GLYMA_11G190400v4
Glyma.12G162936	0	1	-	hypothetical protein GLYMA_12G162936v4
Glyma.14G015500	-1.41474	0.575971	-	hypothetical protein JHK82_038535
Glyma.04G161200	0.480709	0.24094120275800002	-	hypothetical protein GYH30_010127
Glyma.04G103933	0.269079	0.73232	-	hypothetical protein GLYMA_04G103933v4
Glyma.08G210000	0.276443	0.47007280590000006	-	WD repeat-containing protein 43 isoform X4
Glyma.18G212100	-0.0226922	0.905551	-	hypothetical protein GLYMA_18G212100v4
Glyma.17G010500	-0.210823	0.703985	-	calcium permeable stress-gated cation channel 1
Glyma.16G191500	-0.260745	0.8820201953569999	-	hypothetical protein GLYMA_16G191500v4
Glyma.15G158100	0.633032	0.116127	-	protein GAMETE CELL DEFECTIVE 1, mitochondrial
Glyma.10G146200	-0.549907	0.491068	-	hypothetical protein GLYMA_10G146200v4
Glyma.09G057700	0.208113	0.37548581328599995	-	U3 small nucleolar RNA-associated protein 25
Glyma.07G082900	0.324476	0.339237	-	uncharacterized protein LOC100779255
Glyma.18G166500	0.918044	0.466267	-	hypothetical protein GYH30_050194
Glyma.08G189900	0.00962064990478	0.725934	-	telomere repeat-binding factor 4-like isoform X1
Glyma.04G081400	-1.28288	0.11844	-	uncharacterized protein LOC100807180
Glyma.16G163300	-12.4417	0.410738	-	hypothetical protein GYH30_045277
Glyma.04G190000	-0.150459	0.930059	-	probable galactinol--sucrose galactosyltransferase 2
Glyma.06G121800	0	1	-	hypothetical protein JHK85_015446
Glyma.02G272800	-0.00849839	0.7944549135160001	-	BTB/POZ and MATH domain-containing protein 4
Glyma.15G187800	0.222279	0.667548	-	hypothetical protein GLYMA_15G187800v4
Glyma.01G037800	-1.85867	0.274797	-	germin-like protein 5 precursor
Glyma.01G109500	0.294737	0.49451444034500003	-	SOUL heme-binding domain-containing protein
Glyma.01G061200	0	1	-	hypothetical protein JHK87_000617
Glyma.01G184400	0.21558	0.5023486466579999	-	uncharacterized protein LOC100787318
Glyma.06G208900	1.15473	0.07240271471460001	-	putative phospholipid-transporting ATPase 9 isoform X2
Glyma.16G214613	-0.0806659	0.918003	-	protein BOLA1, chloroplastic
Glyma.18G005200	0.14520297045299999	0.578981	-	uncharacterized protein LOC100306350
Glyma.04G015900	0.731329	0.018228	-	Glyceraldehyde-3-phosphate dehydrogenase B, chloroplastic-like
Glyma.03G057900	0	1	-	LOW QUALITY PROTEIN: hypothetical protein GLYMA_03G057900v4
Glyma.08G288700	-0.211321	0.832378	-	GPN-loop GTPase 3
Glyma.04G215600	-3.4741	0.0031757066678899997	-	RING-H2 finger protein ATL78-like
Glyma.20G246300	-2.02982	0.5344454237030001	-	-
Glyma.02G024500	-0.0353952	0.942796	-	hypothetical protein GLYMA_02G024500v4
Glyma.10G256200	1.61102	0.128807	-	cyclin-D4-1
Glyma.16G105350	1.00221	0.5235227093029999	-	hypothetical protein GLYMA_16G105350v4
Glyma.13G065800	0	1	-	uncharacterized protein LOC100775673
Glyma.02G258100	-0.714395	0.24606334405900002	-	anaphase-promoting complex subunit 1 isoform X3
Glyma.04G013600	0	1	-	uncharacterized protein LOC102670193
Glyma.16G026400	0.6383649670229999	0.7069669327789999	-	WRKY transcription factor 60
Glyma.14G081300	-3.23056	0.0031342597948600002	-	patatin-like protein 2
Glyma.06G083000	-0.0649838	0.992213	-	putative hydrolase YtaP isoform X1
Glyma.20G102500	0.117144	0.884096	-	F-box/LRR-repeat protein 2
Glyma.08G231900	-0.510734	0.510074	-	uncharacterized protein LOC100791001 isoform X2
Glyma.06G284200	-0.136147	0.944042	-	pentatricopeptide repeat-containing protein At3g58590
Glyma.08G208433	0.819601	0.7781085132610001	-	hypothetical protein GLYMA_08G208433v4
Glyma.03G167400	-1.46733	0.354346	-	auxin-responsive protein IAA10-like isoform X2
Glyma.01G101266	0	1	-	hypothetical protein GLYMA_01G101266v4
Glyma.16G161700	-0.805357	0.6955266584199999	-	F-box protein At1g30790
Glyma.14G025400	-0.731081	0.40750028210100003	-	uncharacterized protein LOC100809375
Glyma.14G218700	0.635124	0.38172	-	uncharacterized protein LOC100782665
Glyma.15G076200	0	1	-	hypothetical protein JHK87_041622
Glyma.08G281450	0	1	-	hypothetical protein GLYMA_08G281450v4
Glyma.09G161100	0.7646013535259999	0.08896370426539998	-	receptor-like protein kinase HSL1
Glyma.02G223300	-0.303736	0.531775	-	uncharacterized protein LOC100786274
Glyma.07G200500	0.9205522352869999	0.340556	-	17.5 kDa class I heat shock
Glyma.03G149200	-2.92341	0.00119626136321	-	sugar transporter ERD6-like 7
Glyma.17G203200	-1.32834	0.25776	-	hypothetical protein GYH30_047903
Glyma.19G138301	1.5205345778100001	0.17941294582000003	-	putative disease resistance RPP13-like protein 1
Glyma.15G046600	0.010322131885700001	0.828089	-	uncharacterized protein At1g10890
Glyma.05G118100	0.20138838528099998	0.46473324823999995	-	uncharacterized protein LOC100806318
Glyma.06G010300	0.0932796619509	0.91898	-	hypothetical protein GYH30_013723
Glyma.19G132900	0.11907517734300001	0.643427	-	triacylglycerol lipase SDP1
Glyma.08G217800	-1.16461	0.616649	-	sister chromatid cohesion protein PDS5 homolog
Glyma.06G082400	-0.0804179	0.916062	-	aspartate aminotransferase glyoxysomal isozyme AAT1 precursor
Glyma.14G013200	1.74622	0.4259	-	hypothetical protein JHK87_038466
Glyma.04G061100	-0.515626	0.842402	-	chorismate mutase 2 isoform X1
Glyma.09G007700	0.415788	0.32639424024700003	-	probable splicing factor 3A subunit 1
Glyma.12G000800	0.0182208954591	0.8107610718170001	-	putative L18p/L5e ribosomal protein
Glyma.10G197500	0.275933	0.575754	-	NAC domain containing protein 50
Glyma.20G189200	0.591924	0.259392	-	protein PSK SIMULATOR 3
Glyma.10G191650	-7.23844	0.7330920507969999	-	hypothetical protein GLYMA_10G191650v4
Glyma.04G050150	0	1	-	hypothetical protein GYH30_008977
Glyma.01G235100	0	1	-	non-specific lipid transfer protein GPI-anchored 25
Glyma.15G205800	0	1	-	hypothetical protein GLYMA_15G205800v4
Glyma.13G290600	-10.3783	0.317606	-	Light-dependent Short Hypocotyls10-like protein
Glyma.11G220900	-1.80453	0.134856	-	hypothetical protein GLYMA_11G220900v4
Glyma.16G148800	0	1	-	potassium transporter 4
Glyma.08G343300	0.9369540239190001	0.019201	-	poly(A)-specific ribonuclease PARN-like
Glyma.13G152848	8.96714	0.38903555542400003	-	uncharacterized protein LOC114380952
Glyma.11G251200	0.863435	0.8862246230159999	-	uncharacterized protein LOC100788973
Glyma.03G126700	0	1	-	F-box protein At2g26850 isoform X1
Glyma.06G221600	-0.0976833	0.986273	-	reticulon-like protein B21 isoform X1
Glyma.02G273600	-1.48442	0.760574	-	hyccin
Glyma.20G137802	-0.77454	0.0732938345069	-	hypothetical protein GLYMA_20G137802v4
Glyma.08G084600	-0.250454	0.744258	-	uncharacterized protein LOC100812074
Glyma.01G122400	0	1	-	hypothetical protein JHK85_001544
Glyma.04G175100	-0.804246	0.325998	-	hypothetical protein GLYMA_04G175100v4
Glyma.01G127400	-0.37092	0.706338	-	dirigent family protein precursor
Glyma.09G245800	0.53777	0.7650917107009999	-	AT-hook motif nuclear-localized protein 23
Glyma.10G256500	0.490266	0.34687469300800006	-	hypothetical protein JHK85_029874
Glyma.11G226600	-1.17929	0.5106514038669999	-	L10-interacting MYB domain-containing protein
Glyma.02G048700	-2.41128	0.489703	-	chromatin-remodeling ATPase INO80
Glyma.04G182300	-0.439495	0.560016	-	polygalacturonase-1 non-catalytic subunit beta
Glyma.07G013600	-0.00386515	0.84316	-	transcription factor bHLH87
Glyma.20G066200	0	1	-	hypothetical protein GLYMA_20G066200v4
Glyma.18G020000	-0.665594	0.284265	-	rRNA 2'-O-methyltransferase fibrillarin 2
Glyma.10G078100	0	1	-	hypothetical protein JHK87_027140
Glyma.10G093900	-0.215998	0.808342	-	uncharacterized protein LOC100811405
Glyma.19G173200	-0.286459	0.713116	-	RNA recognition motif-containing protein
Glyma.10G017500	-0.33612	0.423962	-	uncharacterized protein At5g01610
Glyma.09G168300	-0.420551	1	-	beta-amylase 1, chloroplastic
Glyma.08G348300	-0.632567	0.36757631810999997	-	ethylene-responsive transcription factor-like protein At4g13040 isoform
Glyma.16G098100	0.7508913650579999	0.384094	-	leucine aminopeptidase 2, chloroplastic
Glyma.U011002	0.991006	0.13734675475400002	-	hypothetical protein GLYMA_U011002v4
Glyma.13G062900	-1.8956	0.0099474882686	-	zinc-finger homeodomain protein 9
Glyma.03G091100	0.5746226173219999	0.295142	-	uncharacterized protein LOC100800765
Glyma.07G113301	0	1	-	hypothetical protein GLYMA_07G113301v4
Glyma.01G181200	-0.814501	0.09904093675930001	-	NASP-related protein sim3
Glyma.01G000900	-0.742691	0.22222092609000002	-	hypothetical protein GLYMA_01G000900v4
Glyma.17G029700	-0.821347	0.495377	-	probable polygalacturonase
Glyma.14G128500	-1.84402	0.54986	-	hypothetical protein GLYMA_14G128500v4
Glyma.02G202400	0.18128717526799998	0.605767	-	replication termination factor 2
Glyma.18G224500	0	1	-	SOC1
Glyma.07G224600	-0.0540246	0.874243	-	glucosidase 2 subunit beta
Glyma.07G128700	-0.244721	0.9306128771690001	-	protein EFFECTOR OF TRANSCRIPTION 2
Glyma.13G355700	-1.35575	0.388493	-	dehydration-responsive element-binding protein 3
Glyma.20G113500	-1.90318	8.57049875343e-05	down	CTL-like protein DDB_G0274487
Glyma.12G101500	-0.760104	0.265219	-	uncharacterized protein LOC100813277
Glyma.18G031932	0	1	-	hypothetical protein GLYMA_18G031932v4
Glyma.14G207100	0.20937999999499998	0.743865	-	hypothetical protein JHK86_040223
Glyma.07G176000	2.25753	1	-	glycine-rich RNA-binding, abscisic acid-inducible protein
Glyma.20G130200	-0.602194	0.27923	-	transcription factor bHLH113 isoform X4
Glyma.08G344800	-0.0623138	0.8951585630429999	-	abasic site processing protein YoqW
Glyma.14G039600	0.331559	0.636262	-	pentatricopeptide repeat-containing protein At1g71210, mitochondrial
Glyma.10G090400	0.122807	0.65556	-	uncharacterized protein LOC100788962
Glyma.08G267400	0.116843	0.57178	-	ubiquitin-conjugating enzyme E2-17 kDa-like
Glyma.12G028300	0.171042	0.984967	-	hypothetical protein GLYMA_12G028300v4
Glyma.14G016100	0.6092788177849999	0.64052	-	hypothetical protein GYH30_038733
Glyma.07G012600	0.403019	0.228198	-	uncharacterized protein LOC100813322
Glyma.18G151600	-2.31189	0.0943231	-	putative pentatricopeptide repeat-containing protein At3g47840
Glyma.20G108600	-1.35954	0.0626756330029	-	hypothetical protein JHK86_055909
Glyma.01G143500	-1.73833	0.0179145648132	-	heat stress transcription factor B-2a
Glyma.15G027300	-0.264067	0.7451546862620001	-	PHD finger superfamily protein isoform 1
Glyma.16G029800	0	1	-	unknown
Glyma.02G038000	0.0322442458708	0.962116	-	ribose-phosphate pyrophosphokinase 4 isoform X1
Glyma.08G330500	9.3736	0.5192951164190001	-	hypothetical protein GLYMA_08G330500v4
Glyma.08G354800	-0.358216	0.588659	-	DMT superfamily protein
Glyma.04G155800	0.5720849717490001	0.0529721875155	-	pentatricopeptide repeat-containing protein At4g30825, chloroplastic
Glyma.14G016800	-2.26479	0.19155	-	kinesin-like protein KIN-12F isoform X1
Glyma.10G286102	0.0194659	0.7813361526520001	-	hypothetical protein GLYMA_10G286102v4
Glyma.03G088800	-1.89867	0.00013331125867899998	down	serine/threonine-protein kinase OXI1
Glyma.18G201300	-1.55205	0.07703765511310001	-	GDSL esterase/lipase CPRD49-like
Glyma.07G119600	0	1	-	hypothetical protein GLYMA_07G119600v4
Glyma.16G014900	-0.814853	0.840773	-	hypothetical protein GYH30_043824
Glyma.13G351900	-1.19474	0.670371	-	uncharacterized protein LOC100791332
Glyma.05G179500	-0.0152076	0.8899759610870001	-	protein SCO1 homolog 2, mitochondrial isoform
Glyma.08G028800	0.34521980952200004	1	-	Phospholipase A2-alpha-like
Glyma.10G211751	1.3711702450299998	0.23255939738200002	-	hypothetical protein GLYMA_10G211751v4
Glyma.06G229800	0	1	-	hypothetical protein GLYMA_06G229800v4
Glyma.19G072900	-0.668136	0.180755	-	protein PIN-LIKES 2
Glyma.05G212600	-0.315278	0.644594	-	uncharacterized protein LOC100781009
Glyma.19G087600	0.5927047104550001	0.310954	-	protoporphyrinogen IX oxidase
Glyma.14G111800	0.7926067242460001	0.14834285249600002	-	aspartate aminotransferase P2, mitochondrial
Glyma.08G338200	-0.164854	0.689403	-	hydroquinone glucosyltransferase
Glyma.17G020100	0.216467	0.590892	-	probable galacturonosyltransferase-like 4
Glyma.20G145600	-0.623293	0.9782048901070001	-	uncharacterized protein LOC100527065
Glyma.05G225400	1.2225632263200001	0.21341525102000003	-	uncharacterized protein LOC100785838
Glyma.10G194900	1.38612	0.45255044884900003	-	uncharacterized protein LOC100816062
Glyma.09G057400	-0.571451	0.225845	-	villin-4
Glyma.11G202100	-0.924209	0.185341	-	uncharacterized protein LOC100780614 isoform X1
Glyma.06G173067	0.776578	0.20575412371500001	-	hypothetical protein GLYMA_06G173067v4
Glyma.02G279500	0.902555	0.0649278961742	-	hypothetical protein GLYMA_02G279500v4
Glyma.20G136600	-0.0375437	0.8276842814129999	-	agamous-like MADS-box protein AGL62
Glyma.09G210400	-1.25007	0.557509	-	hypothetical protein GLYMA_09G210400v4
Glyma.04G042400	-0.88646	0.131473	-	putative receptor protein kinase ZmPK1
Glyma.09G285700	0.55317	0.18226544444499998	-	uncharacterized protein LOC100806152
Glyma.08G228650	9.72209	0.531768	-	hypothetical protein GLYMA_08G228650v4
Glyma.13G131400	-0.224837	0.890292	-	short-chain dehydrogenase TIC 32 B, chloroplastic
Glyma.18G232200	0	1	-	hypothetical protein GYH30_050871, partial
Glyma.05G160500	-1.19881	0.255846	-	uncharacterized protein LOC100792716
Glyma.08G134400	-0.0385449	0.859622	-	chaperone protein dnaJ A6, chloroplastic
Glyma.16G160000	-1.34274	0.608496	-	MA3 DOMAIN-CONTAINING TRANSLATION REGULATORY FACTOR 2
Glyma.06G323300	0.934096	0.381447	-	hypothetical protein GYH30_016908
Glyma.14G009400	9.23769	0.322675	-	protein GRAVITROPIC IN THE LIGHT 1
Glyma.10G286666	0.607025	0.219185	-	hypothetical protein GLYMA_10G286666v4
Glyma.10G010700	-0.640439	0.37053337989699997	-	gibberellin 2-beta-dioxygenase 2
Glyma.19G006400	0.288415	0.40423678778300004	-	ADP-ribosylation factor
Glyma.10G232500	-0.582396	0.456613	-	uncharacterized protein LOC100798631 isoform X1
Glyma.18G057500	0.975559	0.026721097037200003	-	probable protein phosphatase 2C 26 isoform
Glyma.13G256400	-0.800015	0.335396	-	hypothetical protein GLYMA_13G256400v4
Glyma.15G138132	0	1	-	hypothetical protein GLYMA_15G138132v4
Glyma.10G255100	-0.0375552	0.833428	-	pyruvate kinase isozyme A, chloroplastic
Glyma.02G120300	-0.582266	0.567787	-	fructokinase-like 2, chloroplastic
Glyma.11G062100	-0.135122	0.7955103886370001	-	histone-lysine N-methyltransferase SUVR5
Glyma.18G065500	0	1	-	hypothetical protein GLYMA_18G065500v4
Glyma.11G224266	1.17178	0.48330578750299996	-	hypothetical protein GLYMA_11G224266v4
Glyma.14G154300	-10.5988	0.7330920507969999	-	hypothetical protein GYH30_040082
Glyma.15G209200	0	1	-	hypothetical protein GLYMA_15G209200v4
Glyma.08G261450	0.856599	0.326594	-	hypothetical protein GLYMA_08G261450v4
Glyma.17G073400	2.00147	0.193234	-	early nodulin-55-2 precursor
Glyma.04G136100	0	1	-	hypothetical protein GLYMA_04G136100v4
Glyma.07G026100	-0.546171	0.371057	-	EIN3-binding F-box protein 2
Glyma.14G030400	0.455656	0.442062	-	4-hydroxyphenylpyruvate dioxygenase long isoform, chloroplastic isoform
Glyma.01G009200	-0.527123	0.44573138543499996	-	lachrymatory-factor synthase
Glyma.15G059000	-0.0418674	0.7897917443160001	-	pentatricopeptide repeat-containing protein At4g31070, mitochondrial
Glyma.12G104000	-3.01507	0.00024772537838	down	5' exonuclease Apollo
Glyma.04G147700	0.13786	0.6015555443330001	-	heme oxygenase 1, chloroplastic
Glyma.03G032700	1.69825	0.380539	-	glycosyltransferase superfamily protein
Glyma.08G173500	0.32839	0.528126	-	DExH-box ATP-dependent RNA helicase DExH12
Glyma.07G070800	0.394397	0.272922	-	protein KTI12 homolog
Glyma.02G297700	-0.790546	0.370084	-	scarecrow-like protein 21
Glyma.09G169400	-0.00687699	0.8723925472600002	-	transmembrane 9 superfamily member 3-like
Glyma.19G227100	0	1	-	importin subunit alpha-4 isoform X1
Glyma.12G056800	0.392386	0.35965298963500003	-	cytochrome c-type biogenesis protein CcmE homolog,
Glyma.03G106500	0.156003	0.809555	-	eukaryotic translation initiation factor 4G isoform
Glyma.09G041750	1.0624316737100001	0.637242	-	hypothetical protein GLYMA_09G041750v4
Glyma.07G237500	0.335065	0.949893	-	cell wall / vacuolar inhibitor of
Glyma.10G127400	-0.276429	0.882544	-	hydroxyethylthiazole kinase isoform X2
Glyma.07G057300	-2.22422	0.0145435969541	-	hypothetical protein GYH30_017526
Glyma.07G218500	0.272544	0.9147116791940001	-	hypothetical protein GYH30_019189
Glyma.15G266800	2.2784741248500002	0.22732106218000003	-	serine/threonine-protein kinase RHS3
Glyma.14G190800	-1.54514	0.0013761578964	-	histone H4
Glyma.14G192600	0	1	-	transcription factor MYB64
Glyma.20G203200	-0.146592	0.782858	-	electron transfer flavoprotein subunit beta, mitochondrial
Glyma.06G181300	0	1	-	F-box/kelch-repeat protein At3g23880
Glyma.13G270200	0.41941009146200003	0.489152	-	hypothetical protein GLYMA_13G270200v4
Glyma.14G012200	0.0212374612164	0.90773	-	GBF-interacting protein 1-like isoform X1
Glyma.16G116932	-0.904146	0.6731994574850001	-	uncharacterized protein LOC100815119
Glyma.11G239000	0.054336977138599994	0.673533	-	putative ETHYLENE INSENSITIVE 3-like 4 protein
Glyma.06G042900	0.13327906084000002	0.877256	-	cyclin-D3-3
Glyma.19G237400	0	1	-	hypothetical protein GLYMA_19G237400v4
Glyma.07G193100	0	1	-	Uncharacterized protein GmHk_07G020135
Glyma.16G046900	-0.446753	0.44223179519699995	-	Histidine biosynthesis bifunctional protein hisIE, chloroplastic
Glyma.08G266300	0.209088	0.47787975627499996	-	dual specificity protein kinase YAK1 homolog
Glyma.06G053600	-0.131783	0.955747	-	uncharacterized protein At4g33100
Glyma.03G203800	0.366617	0.40809929170299997	-	Dihydroneopterin aldolase 2-like
Glyma.10G080152	0	1	-	uncharacterized protein LOC102663022
Glyma.02G059600	-1.26946	0.41948996247599996	-	putative calcium-binding protein
Glyma.13G164200	-0.0756576	0.978088	-	hypothetical protein GYH30_036432
Glyma.01G207000	-0.333586	0.643519	-	DeSI-like protein At4g17486-like
Glyma.04G210200	0.315168	0.253829	-	vacuolar protein sorting-associated protein 20 homolog
Glyma.02G284100	-0.0311787	0.843485	-	TMV resistance protein N
Glyma.08G335900	0.9022137091779999	0.0332372893029	-	nuclear transcription factor Y subunit A-1
Glyma.16G157500	1.49293	0.717874	-	G-type lectin S-receptor-like serine/threonine-protein kinase
Glyma.08G234200	-0.987891	0.25083001614100003	-	E3 ubiquitin-protein ligase RGLG4 isoform X1
Glyma.11G022200	0.9600937681110001	0.07060887036539999	-	homeobox protein BEL1 homolog
Glyma.01G187600	-0.0543687	0.898129	-	transcription factor SPATULA
Glyma.06G190400	-8.58994	0.529605	-	mitochondrial outer membrane protein porin 1
Glyma.13G303600	-0.656919	0.368158	-	universal stress protein PHOS34-like isoform X1
Glyma.12G228751	0	1	-	hypothetical protein GLYMA_12G228751v4
Glyma.09G217900	-11.9534	0.0435720309285	-	uncharacterized protein LOC100527423
Glyma.02G180000	0	1	-	hypothetical protein JHK85_004761
Glyma.15G249700	0.564382	0.219348	-	cullin-4
Glyma.20G070200	1.08127	0.0424006820875	-	putative lipase ROG1
Glyma.04G049500	1.47357	0.219924	-	homeobox protein knotted-1-like 2 isoform X1
Glyma.14G206200	-9.87477	0.017503633839799998	-	probable LRR receptor-like serine/threonine-protein kinase At1g06840-like
Glyma.03G029400	-12.0077	7.79631662738e-07	down	pectinesterase 2
Glyma.11G112000	-0.759627	0.192121	-	squalene synthase 2
Glyma.01G199700	0.948936	0.395588	-	Glycine cleavage system H protein, mitochondrial-like
Glyma.09G024900	-0.470054	0.45312897688500003	-	LRR receptor-like serine/threonine-protein kinase GHR1
Glyma.10G094500	0.58364	0.431199	-	serine/threonine-protein kinase Nek7 isoform X1
Glyma.14G112200	0.49226	0.373076	-	trafficking protein particle complex II-specific subunit
Glyma.04G218800	0.0407860039866	0.7343816956010001	-	programmed cell death protein 2-like
Glyma.12G240400	0.253536	0.359387	-	protein EMSY-LIKE 3
Glyma.20G113600	0.676308	0.299923	-	transcription factor TGA2.3
Glyma.13G221300	0.443908	0.28632	-	protein PLASTID TRANSCRIPTIONALLY ACTIVE 12, chloroplastic
Glyma.16G083300	-1.10719	0.201843	-	protein PEP-RELATED DEVELOPMENT ARRESTED 1, chloroplastic
Glyma.09G230100	-1.79181	0.59052	-	hypothetical protein JHK85_026556
Glyma.08G200400	-0.0527372	0.825936	-	protein IQ-DOMAIN 14
Glyma.17G124000	0.101987	0.925122	-	hypothetical protein JHK85_047787
Glyma.19G103200	-0.127729	0.809912	-	alpha-mannosidase At3g26720
Glyma.08G304900	0	1	-	non-specific lipid-transfer protein AP10-like
Glyma.11G038700	-0.645151	0.196923	-	peptidyl-prolyl cis-trans isomerase CYP32
Glyma.06G006500	0	1	-	auxin-responsive family protein
Glyma.15G042500	-0.935692	0.327143	-	3-ketoacyl-CoA synthase 12
Glyma.02G014400	-1.97628	0.20183029098400002	-	uncharacterized protein LOC100800206
Glyma.07G118900	-1.58686	0.329478	-	uncharacterized protein At1g28695
Glyma.05G088800	-0.695302	0.307756	-	hypothetical protein GLYMA_05G088800v4
Glyma.09G254500	1.1792617004000001	0.0123623	-	sphingoid long-chain bases kinase 2, mitochondrial
Glyma.11G111400	-0.73318	0.526475	-	fructose-bisphosphate aldolase 1, chloroplastic
Glyma.13G238300	0.31695	0.936385	-	transcription factor bHLH162
Glyma.08G315000	0.78235	0.484742	-	hypothetical protein JHK87_023042
Glyma.03G199000	-0.0973276	0.865102	-	B3 domain-containing protein At2g36080
Glyma.20G137000	-1.06076	0.233207	-	probable xyloglucan endotransglucosylase/hydrolase protein 10
Glyma.18G244900	0.0186049012222	0.8287370690000001	-	phosphoglycolate phosphatase 1A, chloroplastic isoform X1
Glyma.06G222000	-0.816486	0.247057	-	protein BUNDLE SHEATH DEFECTIVE 2, chloroplastic
Glyma.19G092700	-0.243522	0.9442628925309999	-	uncharacterized protein LOC114399697
Glyma.09G233700	0	1	-	probable beta-1,3-galactosyltransferase 8 isoform X2
Glyma.10G197400	0.36638028954999996	0.398988	-	ras-related protein RABC2a-like
Glyma.14G069501	2.52937	0.004018455219739999	-	hypothetical protein GLYMA_14G069501v4
Glyma.04G036340	-0.798789	0.5240237974440001	-	hypothetical protein GLYMA_04G036340v4
Glyma.17G233400	0	1	-	hypothetical protein JHK86_048507
Glyma.10G119100	0.669728	0.0863531124834	-	DNA-binding domain-containing protein
Glyma.20G137900	-0.091253	0.9939953665440001	-	putative receptor-like protein kinase At4g00960
Glyma.01G114800	-0.304292	0.80281	-	30S ribosomal protein S31, chloroplastic
Glyma.17G249700	-7.86503	0.629947	-	uncharacterized protein LOC100812649
Glyma.10G297501	0	1	-	hypothetical protein GLYMA_10G297501v4
Glyma.13G326000	-0.538638	0.566919	-	hypothetical protein GmHk_13G039246
Glyma.13G123700	0.16591	0.7052554180589999	-	structural maintenance of chromosomes protein 1
Glyma.13G363400	-0.333184	0.548129	-	lys-63-specific deubiquitinase BRCC36
Glyma.03G087001	0	1	-	hypothetical protein GLYMA_03G087100v4
Glyma.11G161320	0	1	-	hypothetical protein GLYMA_11G161320v4
Glyma.08G351700	-0.140538	0.824769	-	unknown
Glyma.13G216800	0.20801423416200002	0.47207528274599997	-	GTP-binding protein OBGC, chloroplastic
Glyma.10G168300	-0.108496	0.829758	-	hypothetical protein GLYMA_10G168300v4
Glyma.06G045100	-0.235818	0.762693	-	subtilisin-like protease SBT1.7
Glyma.01G042300	0.742498	0.17327779549000003	-	proteolipid protein 2 isoform X1
Glyma.20G077800	0	1	-	hypothetical protein GLYMA_20G077800v4
Glyma.15G140501	0	1	-	hypothetical protein GLYMA_15G140501v4
Glyma.11G193150	-0.509994	0.46764869826399996	-	hypothetical protein GLYMA_11G193150v4
Glyma.18G027200	-0.892149	0.13945	-	hypothetical protein GLYMA_18G027200v4
Glyma.06G121500	0.76252	0.175458	-	transcriptional corepressor SEUSS isoform X2
Glyma.16G047900	0.545401	0.187717	-	hypothetical protein JHK86_044418
Glyma.06G290400	0.27605026393000004	0.39145982497500004	-	putative E3 ubiquitin-protein ligase RING1a isoform
Glyma.06G071800	-0.623659	0.531882	-	pleiotropic drug resistance protein 1
Glyma.12G091200	-0.463066	0.600663	-	NAC domain-containing protein 90 isoform X1
Glyma.05G069532	0	1	-	hypothetical protein GLYMA_05G069532v4
Glyma.08G114900	0.26729	0.648966	-	hypothetical protein GLYMA_08G114900v4
Glyma.18G232100	0	1	-	hypothetical protein GYH30_050870
Glyma.18G295900	2.2209470856299998	1.42963394203e-05	up	uncharacterized protein LOC100813565
Glyma.07G258000	0.140088	0.683313	-	NEDD8-activating enzyme E1 catalytic subunit isoform
Glyma.03G109900	-1.29621	0.0066771634357	-	uclacyanin-3
Glyma.10G147500	0	1	-	hypothetical protein GLYMA_10G147500v4
Glyma.16G022200	-0.89375	0.35721	-	calcium-transporting ATPase, endoplasmic reticulum-type
Glyma.09G076100	0	1	-	putative pectinesterase/pectinesterase inhibitor 45
Glyma.07G226267	0.134774	0.540221	-	hypothetical protein GLYMA_07G226267v4
Glyma.11G105700	-0.734983	0.442264	-	uncharacterized protein LOC114376954
Glyma.04G186400	0.12048019812100001	0.642009	-	FKBP12-interacting protein of 37 kDa isoform
Glyma.17G115400	-0.683149	0.37667359369099995	-	NHP2-like protein 1
Glyma.02G213000	-0.160124	0.975053	-	aspartyl protease AED3
Glyma.14G019600	2.39723	0.258684	-	hypothetical protein GLYMA_14G019600v4
Glyma.18G188650	9.42092	0.773071	-	hypothetical protein GLYMA_18G188650v4
Glyma.04G117400	-0.318015	0.6961275116779999	-	mitochondrial intermediate peptidase, mitochondrial
Glyma.02G001400	-0.211077	0.916054	-	U-box domain-containing protein 44
Glyma.01G149900	0.0697930870652	0.6072700293209999	-	putative ankyrin repeat protein RF_0381
Glyma.01G026400	0.586212	0.302931	-	uncharacterized protein LOC100779659
Glyma.18G296400	-0.263615	0.967995	-	uncharacterized protein LOC100805737 isoform X2
Glyma.04G042200	0.6667419264150001	0.255808	-	probable carbohydrate esterase At4g34215 isoform X1
Glyma.20G147900	-3.06421	0.0895717323944	-	geraniol 8-hydroxylase
Glyma.09G194700	0.318978	0.9957820422399999	-	hypothetical protein JHK82_025623
Glyma.03G253400	-0.923845	0.26159659564800003	-	uncharacterized protein LOC100815552
Glyma.01G070150	0.42508398842100004	0.336908	-	uncharacterized protein LOC100782698
Glyma.16G126601	0	1	-	hypothetical protein GLYMA_16G126601v4
Glyma.09G048450	-10.3399	0.43185989724600005	-	hypothetical protein GLYMA_09G048450v4
Glyma.15G158800	0.161894	0.430127	-	eukaryotic initiation factor 4A-3
Glyma.05G179402	-9.77395	0.48897	-	hypothetical protein GLYMA_05G179402v4
Glyma.17G169400	-0.632715	0.136943	-	hypothetical protein JHK86_047662
Glyma.04G158900	0	1	-	uncharacterized protein LOC100815189
Glyma.01G127500	-0.282797	0.621101	-	patellin-6
Glyma.04G187900	1.00598	0.179695	-	C2 and GRAM domain-containing protein At5g50170
Glyma.04G066900	0.0637518930728	0.8929820022299999	-	hypothetical protein JHK87_009132
Glyma.20G211500	0	1	-	hypothetical protein GLYMA_20G211500v4
Glyma.13G114700	-0.0146976	0.773693	-	uncharacterized protein LOC100810604
Glyma.13G277700	-0.342288	0.46647018373800003	-	terminal nucleotidyltransferase 4A
Glyma.13G099150	-7.81718	0.854763	-	hypothetical protein GLYMA_13G099150v4
Glyma.18G170800	0.80162	0.146721	-	cyclin-dependent kinase inhibitor 4
Glyma.16G124800	0.183685	0.420129	-	hypothetical protein JHK86_045304
Glyma.09G068600	0.688905	0.0558628369723	-	protein CTR9 homolog
Glyma.04G181600	0	1	-	hypothetical protein GLYMA_04G181600v4
Glyma.07G248000	0.0675605733024	0.764333	-	hypothetical protein JHK86_019782
Glyma.01G016400	0.00386452427871	0.807427	-	UDP-N-acetylglucosamine transferase subunit ALG14 homolog isoform
Glyma.11G196300	3.27645	0.18438730669199999	-	BEL1-like homeodomain protein 8
Glyma.09G062900	0.341538	0.496923	-	beta-galactosidase
Glyma.08G241650	0	1	-	hypothetical protein GLYMA_08G241650v4
Glyma.09G111000	-0.185521	0.7857247648379999	-	nudix hydrolase 23, chloroplastic isoform X2
Glyma.08G186300	-0.745434	0.9364169315080001	-	hypothetical protein GYH30_021679
Glyma.07G083800	-0.656869	0.955376	-	hypothetical protein GLYMA_07G083800v4
Glyma.15G192700	-0.512571	0.43272	-	187-kDa microtubule-associated protein AIR9
Glyma.16G081900	0	1	-	hypothetical protein GLYMA_16G081900v4
Glyma.08G169701	0	1	-	hypothetical protein GLYMA_08G169701v4
Glyma.02G115000	-0.488073	0.659203	-	hypothetical protein GLYMA_02G115000v4
Glyma.10G024600	-3.03564	0.269103	-	probable glutathione peroxidase 4
Glyma.12G118700	0.07513764958289999	0.793335	-	NAC domain-containing protein 73
Glyma.12G228700	0.0683636788072	0.839102	-	increased DNA methylation 1
Glyma.08G161700	0.35368	0.884609	-	non-specific lipid-transfer protein 8-like
Glyma.11G056300	-0.128388	0.993109	-	hypothetical protein GYH30_030136
Glyma.19G038000	-0.657385	0.12451430224099999	-	probable galacturonosyltransferase 9
Glyma.13G043600	-7.73935	0.6350304576129999	-	hypothetical protein JHK86_035389
Glyma.08G018900	-0.798768	0.20277308017700002	-	respiratory burst oxidase homolog protein A
Glyma.08G335400	-0.0551671	0.8816782336110001	-	armadillo repeat-containing protein 8
Glyma.14G056000	0.0822733388182	0.581986	-	hypothetical protein GLYMA_14G056000v4
Glyma.11G020700	-0.309994	0.629206	-	respiratory burst oxidase homolog protein A
Glyma.14G215600	0	1	-	protein RSI-1
Glyma.19G112600	-0.177468	0.770797	-	uncharacterized protein LOC100794263 isoform X2
Glyma.06G306400	-0.128127	0.9203096414659999	-	hypothetical protein JHK82_016940
Glyma.13G158800	0.178212	0.61509	-	topless-related protein 4 isoform X2
Glyma.04G133100	0.109264	0.581958	-	bifunctional purine biosynthesis protein PurH
Glyma.07G051600	0.48811822442900005	0.146578	-	CDPK-related kinase 3
Glyma.12G177700	-0.538523	0.435136	-	transcription factor RAX2
Glyma.13G255200	0.596905	0.314519	-	MADS-box transcription factor NMHC5
Glyma.03G105400	0.281164	0.566482	-	FCS-like zinc-finger domain-containing protein
Glyma.16G007550	-0.0253756	0.937911	-	hypothetical protein GLYMA_16G007550v4
Glyma.19G102500	-0.479833	0.462199	-	sialyltransferase-like protein 1
Glyma.07G048100	-1.55217	0.0962605833111	-	NAC domain-containing protein 91
Glyma.06G257702	-0.973666	0.0262525051639	-	hypothetical protein GLYMA_06G257702v4
Glyma.07G082400	0	1	-	probable carboxylesterase 9
Glyma.18G093200	0.185674	0.47232197275399995	-	imidazole glycerol phosphate synthase hisHF, chloroplastic
Glyma.09G137350	-1.15745	0.637613	-	hypothetical protein GLYMA_09G137350v4
Glyma.U031418	-0.053864	0.841756	-	beta-galactosidase isoform X3
Glyma.10G058050	0	1	-	hypothetical protein GLYMA_10G058050v4
Glyma.10G235300	-1.25709	0.0664102048057	-	proteoglycan 4 isoform X2
Glyma.15G067800	0.41288518244000005	0.328809	-	sphingosine kinase 1 isoform X1
Glyma.05G219000	-0.663501	0.269005	-	protein KINESIN LIGHT CHAIN-RELATED 1
Glyma.04G074300	0.508762	0.11067112262800001	-	hypothetical protein GLYMA_04G074300v4
Glyma.02G128700	-0.634173	0.1457	-	uncharacterized protein LOC102661207
Glyma.08G313532	1.8748357256900001	0.44623851699699996	-	hypothetical protein GLYMA_08G313532v4
Glyma.09G026900	-2.89744	0.0412483	-	berberine bridge enzyme-like 13
Glyma.14G022800	0.31478662940200003	0.467119	-	mitochondrial acidic protein mam33
Glyma.11G157976	0.759505	0.18288879042199999	-	putative pheophytinase
Glyma.05G039550	0.834487	0.9158465925589999	-	hypothetical protein GLYMA_05G039550v4
Glyma.07G124400	0	1	-	feruloyl CoA ortho-hydroxylase F6H1-3
Glyma.03G254300	3.19354	0.0887354913182	-	basic endochitinase
Glyma.08G153200	0.0189656552795	0.68468	-	zinc finger A20 and AN1 domain-containing
Glyma.08G132700	7.445952879089999	0.6525816418770001	-	hypothetical protein GYH30_021124
Glyma.14G045500	-0.512802	0.51764	-	BTB/POZ and MATH domain-containing protein 4
Glyma.03G017600	0.9578220141279999	0.0285077165636	-	protein-ribulosamine 3-kinase, chloroplastic isoform X1
Glyma.18G177900	0	1	-	hypothetical protein GLYMA_18G177900v4
Glyma.11G237100	0	1	-	hypothetical protein GYH30_032028
Glyma.13G368132	0.678058	0.6262900479110001	-	hypothetical protein GLYMA_13G368132v4
Glyma.09G152500	0.39575357173799997	0.9199835461020001	-	hypothetical protein GLYMA_09G152500v4
Glyma.04G165800	-4.28585	0.0012474459907000001	-	uncharacterized protein LOC100797246
Glyma.08G211500	-0.645986	0.299674	-	uncharacterized protein LOC100305755
Glyma.06G172150	1.7990925763599999	0.738135	-	hypothetical protein GLYMA_06G172150v4
Glyma.17G138800	-2.68875	0.27631503706300004	-	adenine phosphoribosyltransferase 4 isoform X1
Glyma.01G067900	-1.08923	0.0419526540589	-	protein RAE1-like
Glyma.16G090900	-0.516691	0.674821	-	transcription factor bHLH91
Glyma.09G115600	0.0613485901336	0.770042	-	DExH-box ATP-dependent RNA helicase DExH5, mitochondrial
Glyma.17G233900	-0.32386	0.520819	-	WD repeat-containing protein PCN isoform X1
Glyma.12G097500	-0.0806097	0.7780819953300001	-	B-cell receptor-associated protein 31-like protein
Glyma.10G282900	-0.577993	0.20377352972399998	-	probable protein phosphatase 2C 64
Glyma.12G151100	0.5656427752000001	0.33560887972900005	-	calcium homeostasis endoplasmic reticulum protein
Glyma.07G046300	0.125859	0.9877300341159999	-	uncharacterized protein LOC100778726
Glyma.08G025200	1.40407	0.0486077	-	hypothetical protein GLYMA_08G025200v4
Glyma.08G339500	0.7409221587379999	0.28206	-	unknown
Glyma.11G038100	9.65206	0.487082	-	hypothetical protein GYH30_029949
Glyma.13G253850	1.21485	0.35784888881399995	-	hypothetical protein GLYMA_13G253850v4
Glyma.10G065900	0.38286246427500004	0.6921442017630001	-	DNA glycosylase/AP lyase ROS1 isoform X1
Glyma.04G232900	-0.708294	0.307676	-	malignant T-cell-amplified sequence 1 homolog
Glyma.15G137400	1.30739	0.583095	-	hypothetical protein JHK86_042293
Glyma.01G116700	-3.25124	0.0356133460033	-	alcohol dehydrogenase-like 4
Glyma.20G036600	-0.704068	0.395048	-	uncharacterized protein LOC100820215
Glyma.14G051100	0	1	-	hypothetical protein GYH30_039066
Glyma.03G138400	-1.08943	0.19388917965100003	-	G-type lectin S-receptor-like serine/threonine-protein kinase SD3-1
Glyma.02G124900	0	1	-	protein SRG1
Glyma.12G047200	-0.195641	0.893193	-	mitochondrial import receptor subunit TOM6 homolog
Glyma.14G088300	-1.04559	0.0749565680049	-	zinc finger protein ZAT10-like
Glyma.18G109100	0.596631	0.392259	-	putative callose synthase 6 isoform X1
Glyma.01G106700	-0.312169	0.8779505362700001	-	copper transporter 2
Glyma.08G066700	-0.0509222	0.794143	-	zinc finger protein 385B
Glyma.17G090100	0.553715	0.26370129743799997	-	CASP-like protein 4A3
Glyma.07G195500	-0.363316	0.45634020560800004	-	general transcription and DNA repair factor
Glyma.10G062700	0.58714	0.195664	-	uncharacterized protein LOC100798276
Glyma.02G240900	-1.1445	0.043965572784699994	-	expansin-A13
Glyma.12G188400	0	1	-	hypothetical protein GLYMA_12G188400v4
Glyma.02G103900	0.286696	0.34774699023100003	-	polyadenylate-binding protein 2
Glyma.09G125500	0	1	-	hypothetical protein JHK87_024849
Glyma.13G368200	1.16174	0.020469262664999998	-	hypothetical protein GLYMA_13G368200v4
Glyma.10G287700	0	1	-	aluminum-activated malate transporter 12
Glyma.13G169200	0.0686772071143	0.5711571399800001	-	deoxynucleoside triphosphate triphosphohydrolase SAMHD1 homolog isoform
Glyma.08G087800	-0.053002	0.7388303328039999	-	uncharacterized protein LOC100305971
Glyma.06G078300	0.540485	0.502198	-	uncharacterized protein LOC100804399
Glyma.01G159450	0	1	-	uncharacterized protein LOC114405605
Glyma.01G025900	0	1	-	hypothetical protein GLYMA_01G025900v4
Glyma.12G060900	-0.140459	0.8434929022769999	-	laccase-2
Glyma.19G021001	0	1	-	hypothetical protein GLYMA_19G021001v4
Glyma.07G007000	0.13053668840500002	0.993231	-	RecName: Full=Seed linoleate 9S-lipoxygenase; AltName: Full=Lipoxygenase
Glyma.16G023200	-0.392542	0.664475	-	protein KINESIN LIGHT CHAIN-RELATED 1
Glyma.07G067500	-1.06806	0.0315373529388	-	uncharacterized protein LOC100789583
Glyma.06G124100	0.669727	0.226985	-	uncharacterized protein LOC100806693
Glyma.11G066200	0	1	-	hypothetical protein JHK87_030149
Glyma.13G282100	-1.34367	0.41902515733199996	-	transcription factor MYB41
Glyma.10G263251	0	1	-	hypothetical protein GLYMA_10G263251v4
Glyma.07G268700	-0.379228	0.6023687829209999	-	polyphosphoinositide binding protein Ssh1p
Glyma.08G122100	0	1	-	hypothetical protein JHK82_021160
Glyma.15G060900	-0.0433433	0.9218530049979999	-	uncharacterized protein LOC102665280
Glyma.08G043000	-0.0676376	0.88956	-	hypothetical protein JHK87_020328
Glyma.18G111200	0.412069	0.24115	-	phi class glutathione S-transferase
Glyma.11G000500	-0.0305529	0.829483	-	scopoletin glucosyltransferase
Glyma.19G082700	0	1	-	hypothetical protein JHK86_052812
Glyma.12G067902	0.575717	0.515664	-	yrdC domain-containing protein, mitochondrial isoform X2
Glyma.04G067600	0.698191	0.0957558694097	-	DEAD-box ATP-dependent RNA helicase 15
Glyma.09G131050	0	1	-	hypothetical protein GLYMA_09G131050v4
Glyma.10G018350	-8.04379	0.7330920507969999	-	caffeoylshikimate esterase-like
Glyma.15G166700	0.433987	0.254838	-	DNA ligase 4 isoform X2
Glyma.14G011100	-2.23562	0.138508	-	hypothetical protein GYH30_038685
Glyma.02G163300	0.95309	0.0348276351438	-	CDPK-related kinase 1
Glyma.06G226451	0	1	-	hypothetical protein GLYMA_06G226451v4
Glyma.09G013800	8.963743833410001	0.446509	-	heavy metal-associated isoprenylated plant protein 7
Glyma.19G130600	0.28863785921199997	0.472738	-	uncharacterized protein LOC100305712
Glyma.09G186300	-0.456754	0.300705	-	hypothetical protein GLYMA_09G186300v4
Glyma.12G119000	-0.427502	0.576124	-	uncharacterized protein LOC102660628
Glyma.02G238051	0	1	-	hypothetical protein GLYMA_02G238051v4
Glyma.12G105300	0.922181	0.273856	-	hypothetical protein JHK87_033302
Glyma.19G262500	-0.33022	0.56946	-	translation initiation factor eIF-2B subunit alpha
Glyma.12G117300	9.99087	0.6525816418770001	-	hypothetical protein GLYMA_12G117300v4
Glyma.11G095501	0.411756	0.653694	-	hypothetical protein GLYMA_11G095501v4
Glyma.19G240100	-0.370762	0.438105	-	Acyl carrier protein 1, chloroplastic-like
Glyma.08G197400	-1.10223	0.127688	-	glycosyltransferase BC10
Glyma.05G044700	-0.807053	0.8605364753299999	-	hypothetical protein GYH30_011563
Glyma.02G203800	0.8709143960719999	0.024881872126599997	-	probable WRKY transcription factor 32
Glyma.13G305300	0	1	-	hypothetical protein GLYMA_13G305300v4
Glyma.10G154100	-1.12523	0.542367	-	microtubule-binding protein TANGLED
Glyma.20G167500	2.9055208477499996	0.13247496263800002	-	abscisic stress ripening-like protein
Glyma.02G036300	-0.958023	0.0297506104287	-	ATP-citrate synthase alpha chain protein 1-like
Glyma.02G106100	-0.557669	0.662304	-	peroxisomal adenine nucleotide carrier 1
Glyma.02G004000	-0.695964	0.110342	-	Glycolipid transfer protein 1-like
Glyma.05G058700	-0.493372	0.295422	-	vesicle-associated protein
Glyma.02G222000	0	1	-	hypothetical protein GLYMA_02G222000v4
Glyma.16G145100	-0.534199	0.880121	-	putative alpha/beta hydrolase
Glyma.11G165100	-0.625362	0.40272637098700004	-	glucan endo-1,3-beta-glucosidase 9
Glyma.09G047400	6.69914	0.773071	-	probable purine permease 4
Glyma.05G138800	-0.21622	0.832096	-	Probable transmembrane ascorbate ferrireductase 3-like
Glyma.09G027800	0	1	-	hypothetical protein GLYMA_09G027800v4
Glyma.13G234300	0.345549	0.23443359910199998	-	hypothetical protein JHK87_037042
Glyma.13G111100	-7.14258	0.854763	-	hypothetical protein GYH30_035832
Glyma.20G151100	-0.00971051	0.810733	-	AUGMIN subunit 2
Glyma.15G005232	0	1	-	hypothetical protein GLYMA_15G005232v4
Glyma.05G172800	-0.66078	0.271745	-	uncharacterized protein LOC100781005
Glyma.10G227000	0	1	-	hypothetical protein JHK87_028857
Glyma.18G060250	0	1	-	keratin-associated protein 6-2-like
Glyma.17G192300	0.000647481707004	0.937583	-	hypothetical protein GLYMA_17G192300v4
Glyma.17G085500	0.672372	0.829639	-	hypothetical protein GLYMA_17G085500v4
Glyma.07G270100	-0.0400721	0.808262	-	snRNA-activating protein complex subunit isoform X5
Glyma.17G237600	-2.27793	0.0149507016756	-	hypothetical protein JHK86_048553
Glyma.19G022100	-0.238597	0.85194	-	myb-related protein 306
Glyma.02G305700	0.38578772151100005	0.24748180555500002	-	OBERON-like protein
Glyma.01G064100	0	1	-	agamous-like MADS-box protein MADS2 isoform X2
Glyma.02G183302	8.155374831289999	0.773071	-	hypothetical protein GLYMA_02G183302v4
Glyma.08G230100	-2.26808	0.0557315366025	-	SRPBCC domain-containing protein
Glyma.06G198100	0.44341431549500004	0.70436	-	flavin-containing monooxygenase FMO GS-OX-like 9
Glyma.08G097700	0.184501	0.584155	-	KH domain-containing protein At4g18375
Glyma.07G181500	0.12331078024700001	0.582322	-	uncharacterized protein LOC100811866
Glyma.06G029200	1.28282	0.144054	-	BEL1-like homeodomain protein 11
Glyma.19G084800	0.58662	0.649938	-	hypothetical protein JHK86_052833
Glyma.13G184500	-0.433704	0.602188	-	uncharacterized protein LOC100804023 isoform X1
Glyma.12G189666	5.17363	0.300439	-	hypothetical protein GLYMA_12G189666v4
Glyma.06G019000	-0.210102	0.8538916500820001	-	hypothetical protein GYH30_013813
Glyma.15G087000	-0.644941	0.627303	-	hypothetical protein GYH30_041775
Glyma.09G247800	1.93102	0.48723	-	hypothetical protein JHK87_026048
Glyma.17G197401	-9.42701	0.45601332069300005	-	hypothetical protein GLYMA_17G197401v4
Glyma.20G243900	1.1454940689700002	0.015139574487700001	-	-
Glyma.15G228400	-9.66605	0.7330920507969999	-	hypothetical protein JHK87_043292
Glyma.09G062101	0.363372	0.634263	-	hypothetical protein GLYMA_09G062101v4
Glyma.16G025800	0.646599	0.168963	-	hypothetical protein GLYMA_16G025800v4
Glyma.13G024900	0	1	-	hypothetical protein GYH30_034910
Glyma.09G023800	0.9088899979870001	0.044235899717199996	-	nuclear transcription factor Y subunit A-8
Glyma.08G340800	0.6749773503540001	0.125331	-	phosphatidylinositol 4-phosphate 5-kinase 5 isoform X1
Glyma.10G164700	0.09113227199539999	0.924241	-	hypothetical protein JHK87_028282
Glyma.13G257900	0	1	-	hypothetical protein JHK87_037268
Glyma.06G241100	-1.80572	0.549825	-	hypothetical protein JHK85_016725
Glyma.11G111300	0.980139	0.0033363574580900003	-	TATA box-binding protein-associated factor RNA polymerase
Glyma.07G070600	0.106783	0.84095	-	post-GPI attachment to proteins factor 3
Glyma.02G312100	9.36846	0.773071	-	hypothetical protein JHK85_006074
Glyma.13G038500	0	1	-	transcription factor MYB17
Glyma.10G075200	-0.485377	0.2587	-	sorting nexin-1-like isoform X1
Glyma.03G134500	0.651955	0.274087	-	zeatin O-glucosyltransferase
Glyma.10G176900	5.835854820580001	2.8092056239e-07	up	probable fructokinase-5
Glyma.13G257000	0	1	-	MADS-box protein JOINTLESS-like isoform X3
Glyma.20G100451	0	1	-	hypothetical protein GLYMA_20G100451v4
Glyma.10G150700	0	1	-	probable pectinesterase/pectinesterase inhibitor 21
Glyma.06G028200	-0.381295	0.6531248733030001	-	hypothetical protein JHK86_014230
Glyma.10G174500	0.39474691562799996	0.638863	-	hypothetical protein GLYMA_10G174500v4
Glyma.20G216800	0	1	-	-
Glyma.11G088400	-0.0451988	0.8666697921200002	-	AT-rich interactive domain-containing protein 6
Glyma.03G236900	0.0667064054019	0.792421	-	sucrose nonfermenting 4-like protein
Glyma.02G032800	-0.929448	0.10195584717499999	-	threonine--tRNA ligase, mitochondrial 1
Glyma.19G071451	0	1	-	hypothetical protein GLYMA_19G071451v4
Glyma.07G077800	0	1	-	hypothetical protein GYH30_017719
Glyma.05G240000	-0.47912	0.520392	-	glutamyl-tRNA(Gln) amidotransferase subunit B, chloroplastic/mitochondrial
Glyma.11G041701	0.27792036272799997	0.9147116791940001	-	hypothetical protein GLYMA_11G041701v4
Glyma.01G168700	2.65449	0.7454295310789999	-	hypothetical protein GYH30_001839
Glyma.08G209200	0.17200698027699998	0.9997750954379999	-	uncharacterized protein LOC100778209
Glyma.17G255800	-0.0116753	0.817953	-	hypothetical protein GLYMA_17G255800v4
Glyma.15G112300	-1.27234	0.152522	-	pyrophosphate--fructose 6-phosphate 1-phosphotransferase subunit beta
Glyma.17G027500	1.5473587270700002	0.0757399524702	-	uncharacterized protein LOC100798085
Glyma.03G207500	-0.586769	0.27889953896999997	-	putative 60S ribosomal protein L21
Glyma.04G153800	0	1	-	hypothetical protein GLYMA_04G153800v4
Glyma.08G269366	-8.10308	0.7330920507969999	-	hypothetical protein GLYMA_08G269366v4
Glyma.16G052700	0.6918596939659999	0.11612214055600001	-	regulation of nuclear pre-mRNA domain-containing protein
Glyma.11G075800	-0.011881	0.899985	-	zinc finger CCCH domain-containing protein 6
Glyma.03G115400	0	1	-	transcription factor DUO1
Glyma.05G175900	-0.00826924	0.854374	-	protein SCAI homolog isoform X1
Glyma.09G133875	-0.629849	0.617302	-	hypothetical protein GLYMA_09G133875v4
Glyma.04G036100	-3.01554	0.38902989312799996	-	protein NRT1/ PTR FAMILY 4.5
Glyma.08G067000	-0.937822	0.10902372226500001	-	uncharacterized protein LOC100500139
Glyma.16G193000	-0.692404	0.981379	-	hypothetical protein GLYMA_16G193000v4
Glyma.18G124500	-0.462112	0.35673835867200004	-	probable LRR receptor-like serine/threonine-protein kinase At1g14390
Glyma.19G004300	0.0858390520265	0.638195	-	hypothetical protein GLYMA_19G004300v4
Glyma.07G018600	-0.338629	0.753218	-	hypothetical protein GYH30_017124
Glyma.16G129750	-9.95755	0.629947	-	hypothetical protein GLYMA_16G129750v4
Glyma.17G236000	0	1	-	hypothetical protein JHK86_048534
Glyma.07G069600	-0.0748258	0.934871	-	ascorbate transporter, chloroplastic
Glyma.11G172900	-0.643563	0.760596	-	hypothetical protein JHK85_032329
Glyma.18G018600	-1.68904	0.00128632377029	-	inositol-3-phosphate synthase isoform X2
Glyma.14G099100	0.8433080624339999	0.0463812487319	-	peroxisome biogenesis factor 10
Glyma.18G026500	-0.0245147	0.9440639451549999	-	probable 2-oxoglutarate-dependent dioxygenase At5g05600
Glyma.09G152300	-1.64407	0.0335850412735	-	K(+) efflux antiporter 5
Glyma.05G081900	0.726747	0.050436048262900005	-	serine/threonine-protein kinase SAPK10
Glyma.07G213000	-0.606994	0.342956	-	cold-regulated protein 27 isoform X2
Glyma.07G050900	0	1	-	probable L-gulonolactone oxidase 4
Glyma.13G346700	-0.117108	0.931141	-	endochitinase PR4
Glyma.03G210300	0.280565	0.28892193395300003	-	OVARIAN TUMOR DOMAIN-containing deubiquitinating enzyme 5-like
Glyma.13G029100	9.978972570169999	0.615538	-	hypothetical protein JHK87_035021
Glyma.13G085200	-9.60191	0.508131	-	hypothetical protein JHK87_035606
Glyma.16G199300	0.160011	0.565401	-	zinc finger CCCH domain-containing protein 48
Glyma.04G211200	-9.65453	0.591414	-	hypothetical protein GYH30_010638
Glyma.08G049800	-8.75267	0.529605	-	hypothetical protein GYH30_020281
Glyma.14G153800	-2.56025	0.498175	-	hypothetical protein GYH30_040075
Glyma.09G135000	0	1	-	hypothetical protein GLYMA_09G135000v4
Glyma.09G247100	-0.887174	0.163156	-	putative acyl carrier protein, mitochondrial
Glyma.20G103600	0.134101	0.715764	-	hypothetical protein JHK86_055864
Glyma.15G148300	-2.64142	0.41321565043499997	-	uncharacterized protein LOC100819367
Glyma.05G088700	0.329923	0.403537	-	hypothetical protein JHK86_012224
Glyma.02G045000	-0.384798	0.483281	-	aspartyl protease family protein 1 isoform
Glyma.08G341600	-0.886023	0.866859	-	kunitz family trypsin and protease inhibitor
Glyma.13G294800	-1.58786	0.23083	-	reticulon-like protein B17
Glyma.08G035102	1.66832	0.10391800819399999	-	hypothetical protein GLYMA_08G035102v4
Glyma.18G296900	0	1	-	hypothetical protein GLYMA_18G296900v4
Glyma.02G136200	1.40111	0.192213	-	gibberellin 20 oxidase 1-like
Glyma.03G031300	1.8423603287599999	0.235662	-	hypothetical protein JHK85_006372
Glyma.18G248400	0.45665538252099996	0.25712424683400004	-	cysteine protease ATG4 isoform X2
Glyma.04G094300	-0.353922	0.681009	-	mechanosensitive ion channel protein 2, chloroplastic
Glyma.16G071500	-0.599204	0.329231	-	hypothetical protein GLYMA_16G071500v4
Glyma.02G296400	-0.605537	0.157696	-	glycerophosphodiester phosphodiesterase GDPDL1
Glyma.07G234300	-0.24412	0.853867	-	Pti1 kinase-like protein
Glyma.20G093200	-1.05644	0.0865713481176	-	receptor protein kinase
Glyma.15G047400	1.24988	0.142489	-	RHOMBOID-like protein 10, chloroplastic isoform X1
Glyma.19G145200	-1.16768	0.0158057188615	-	polygalacturonase inhibitor
Glyma.10G208600	-8.72963	0.7330920507969999	-	hypothetical protein JHK87_028691
Glyma.12G034900	0	1	-	auxin-induced protein X10A-like
Glyma.04G088100	0.58702	0.150468	-	KH domain-containing protein HEN4 isoform X2
Glyma.06G139800	0.438424	0.426619	-	COP1-interacting protein 7 isoform X2
Glyma.17G131800	-3.61446	0.0164236069171	-	ethylene-responsive transcription factor ERF027
Glyma.16G070400	0.41720000820799996	0.192657	-	altered inheritance of mitochondria protein 32
Glyma.02G288400	0.0304888	0.902542	-	Ubiquinone biosynthesis O-methyltransferase, mitochondrial-like
Glyma.13G233600	-1.92404	0.502306	-	hypothetical protein GLYMA_13G233600v4
Glyma.05G022400	-0.410156	0.62233	-	hypothetical protein GYH30_011334
Glyma.01G090300	0	1	-	hypothetical protein GYH30_000968
Glyma.19G023200	-0.710465	0.561253	-	C2C2-Zn Dof transcription factor
Glyma.07G009200	-0.35784	0.6079503873390001	-	uncharacterized protein LOC100526960
Glyma.03G087801	0	1	-	hypothetical protein GLYMA_03G087801v4
Glyma.04G247700	-0.0902186	0.994582	-	delta-aminolevulinic acid dehydratase, chloroplastic
Glyma.12G088300	0.919134	0.20388	-	protein ADP-ribosyltransferase PARP3 isoform X3
Glyma.06G074260	-1.86537	0.509048	-	hypothetical protein GLYMA_06G074260v4
Glyma.18G111400	-0.435172	0.839903	-	disease resistance RPP13-like protein 4
Glyma.18G005400	0.5269045835989999	0.20512882798700002	-	F-box only protein 6 isoform X3
Glyma.18G223900	-0.669911	0.312502	-	cucumber peeling cupredoxin
Glyma.20G087650	9.53222	0.773071	-	hypothetical protein GLYMA_20G087650v4
Glyma.05G217400	-0.663679	0.17968616815699998	-	GDSL esterase/lipase At4g10955
Glyma.13G325800	-1.19167	0.234217	-	uncharacterized protein LOC100814909
Glyma.17G023900	1.9196464570599998	0.17283481011399998	-	monothiol glutaredoxin-S2
Glyma.20G031000	0	1	-	ethylene-responsive transcription factor ERN2
Glyma.16G119900	0	1	-	hypothetical protein GYH30_044883
Glyma.18G257300	0	1	-	hypothetical protein JHK87_051338
Glyma.03G177200	-1.24797	0.543447	-	uncharacterized protein LOC100819096
Glyma.01G101000	0.284943	0.5376320370100001	-	L-type lectin-domain containing receptor kinase S.4
Glyma.16G193900	0	1	-	hypothetical protein GLYMA_16G193900v4, partial
Glyma.04G134900	-0.0512522	0.985306	-	decapping protein 5-like protein
Glyma.18G224700	0	1	-	hypothetical protein JHK87_051006
Glyma.09G121100	0	1	-	hypothetical protein GLYMA_09G121100v4
Glyma.07G206601	2.33998	0.617896	-	hypothetical protein GLYMA_07G206601v4
Glyma.19G245400	-1.104	0.149253	-	wound-induced protein precursor
Glyma.20G191400	0.312162	0.38011747606299995	-	uncharacterized protein LOC100805607 isoform X2
Glyma.17G163700	0.0618621	0.596525	-	casein kinase II subunit alpha-2-like
Glyma.03G218200	-3.46347	0.155256	-	transcription factor MYB111
Glyma.06G076800	-0.804281	0.8009128033499999	-	hypothetical protein JHK87_014569
Glyma.01G204700	-8.26813	0.7330920507969999	-	chlorophyll A-B binding family protein
Glyma.05G035000	-0.143101	0.7329329180419999	-	nucleobase-ascorbate transporter 6
Glyma.13G363600	-8.01722	0.7330920507969999	-	probable E3 ubiquitin-protein ligase makorin-2
Glyma.17G134400	0	1	-	hypothetical protein GYH30_047182
Glyma.16G173200	0.30358664020799997	0.498902	-	hypothetical protein GLYMA_16G173200v4
Glyma.07G040400	0.18798135538199998	0.493363	-	uncharacterized protein LOC100803697 isoform X2
Glyma.02G152800	0.72302	0.173953	-	protein TRANSPORT INHIBITOR RESPONSE 1A
Glyma.16G077800	-1.34371	0.19109	-	hypothetical protein GYH30_044449
Glyma.08G323800	1.91959	0.309681	-	hypothetical protein GLYMA_08G323800v4
Glyma.11G215600	-1.80128	0.0755095607943	-	condensin complex subunit 3
Glyma.13G172700	0.15407	0.875646	-	WUSCHEL-related homeobox 9
Glyma.11G061000	-0.730135	0.191807	-	tetratricopeptide repeat superfamily protein
Glyma.03G073748	0.92624	0.108097	-	hypothetical protein GLYMA_03G073748v4
Glyma.18G014250	-8.54642	0.629947	-	RING-H2 finger protein ATL34-like
Glyma.08G154201	0	1	-	hypothetical protein GLYMA_08G154201v4
Glyma.17G094300	0.5047302644439999	0.11770368627800001	-	pentatricopeptide repeat-containing protein At1g74850, chloroplastic isoform
Glyma.18G196600	0	1	-	hypothetical protein JHK85_051737
Glyma.02G132400	-0.708541	0.26215934321600004	-	LAG1 longevity assurance homolog 2 isoform
Glyma.09G014300	1.0288627968100001	0.616407	-	trihelix transcription factor GTL1
Glyma.10G068201	0	1	-	hypothetical protein GLYMA_10G068201v4
Glyma.19G157400	-2.37755	0.42356394840800005	-	hypothetical protein JHK85_054545
Glyma.18G036102	1.45651	0.0140320104853	-	hypothetical protein GLYMA_18G036102v4
Glyma.18G262450	-0.29644	0.735416	-	hypothetical protein GLYMA_18G262450v4
Glyma.03G033900	-0.217661	0.800672	-	cyclin-U2-1-like
Glyma.06G207600	2.26003	0.524287	-	protein SOB FIVE-LIKE 4 isoform X1
Glyma.14G075300	0.0675965680118	0.676663	-	phosphatidylinositol transfer protein 3
Glyma.02G207100	0	1	-	AP2-like ethylene-responsive transcription factor At1g16060
Glyma.10G241100	-1.49348	0.46802252680100004	-	hypothetical protein GLYMA_10G241100v4
Glyma.12G147600	0.23834562977499998	0.450422	-	uncharacterized protein LOC100527638
Glyma.06G126350	0	1	-	hypothetical protein GLYMA_06G126350v4
Glyma.01G235700	0.0363726298361	0.8134225987899999	-	DExH-box ATP-dependent RNA helicase DExH16, mitochondrial
Glyma.08G103100	0.855209	0.115058	-	U-box domain-containing protein 6
Glyma.14G170600	0	1	-	probable glucan 1,3-beta-glucosidase A
Glyma.12G021700	0.231327	0.35487	-	hexokinase-3
Glyma.05G078300	0.787378	0.113901	-	hypothetical protein GYH30_011930
Glyma.11G238800	-1.1407	0.11956039045900001	-	myo-inositol-3-phosphate synthase
Glyma.15G178700	-7.15259	0.854763	-	hypothetical protein JHK86_042706
Glyma.09G084500	0.157232	0.901468	-	hypothetical protein GLYMA_09G084500v4
Glyma.08G103800	-0.809354	0.115988	-	probable arabinosyltransferase ARAD1 isoform X1
Glyma.16G069700	-6.83065	0.854763	-	hypothetical protein GYH30_044373
Glyma.13G035400	0.603659	0.20089617403299997	-	hypothetical protein GLYMA_13G035400v4
Glyma.13G011200	1.16168	0.958005	-	hypothetical protein GLYMA_13G011200v4
Glyma.07G242000	0.440185	0.240785	-	hypothetical protein GLYMA_07G242000v4
Glyma.01G108700	-2.12397	0.00030244918409599994	down	putative PAR1 protein precursor
Glyma.12G035100	0	1	-	hypothetical protein JHK86_032795
Glyma.12G115000	0	1	-	hypothetical protein GLYMA_12G115000v4
Glyma.10G083800	-0.523324	0.39505580211499997	-	iron-sulfur cluster co-chaperone protein HscB homolog
Glyma.04G032400	0.548224	0.20810921210799999	-	uncharacterized protein LOC100805062
Glyma.15G192800	-0.289274	0.579001	-	hypothetical protein GLYMA_15G192800v4
Glyma.12G137901	0	1	-	hypothetical protein GLYMA_12G137901v4
Glyma.09G160700	-0.294364	0.6960305617810001	-	uncharacterized protein LOC102663456 isoform X3
Glyma.20G050900	0.026468376918900003	0.6912899633159999	-	non-structural maintenance of chromosomes element 1
Glyma.02G109900	0.433159	0.33860293057199997	-	protein SHORT ROOT IN SALT MEDIUM
Glyma.04G122300	-0.931395	0.5133280714339999	-	hypothetical protein JHK87_009697
Glyma.16G162900	0	1	-	probable xyloglucan endotransglucosylase/hydrolase protein 8 isoform
Glyma.02G103200	1.19693	0.778716	-	transcription factor bHLH95
Glyma.08G339800	-2.38183	0.29153240195700003	-	hypothetical protein GLYMA_08G339800v4
Glyma.18G116200	0.330224	1	-	hypothetical protein GYH30_049693
Glyma.06G043900	-2.05057	0.0418070091872	-	putative cyclin-A3-1
Glyma.20G108200	0	1	-	hypothetical protein GYH30_055487
Glyma.03G132000	-0.293583	0.667695	-	GTP-binding protein BRASSINAZOLE INSENSITIVE PALE GREEN
Glyma.06G308100	-2.52901	0.0215484256084	-	condensin complex subunit 2
Glyma.14G194100	0.251038	0.565253	-	zinc finger CCCH domain-containing protein 66
Glyma.05G191500	0.498767	1	-	uncharacterized protein LOC102660360
Glyma.19G052500	0.225706	0.955376	-	hypothetical protein JHK86_052422
Glyma.02G187500	0	1	-	uncharacterized protein LOC100305810
Glyma.18G276100	0	1	-	TPD1 protein homolog 1A
Glyma.02G201900	0	1	-	uncharacterized protein LOC100780740
Glyma.04G235200	-0.28467	0.7087852317710001	-	soluble starch synthase 1, chloroplastic/amyloplastic
Glyma.06G074400	-1.2821	0.0144851882675	-	hypothetical protein GYH30_014365
Glyma.07G010600	-0.479553	0.6796076675489999	-	uncharacterized protein LOC100305896
Glyma.10G008021	-0.530407	0.712189	-	uncharacterized protein At4g14450, chloroplastic
Glyma.09G038700	0.408454	0.646952	-	hypothetical protein GLYMA_09G038700v4
Glyma.13G328300	-0.309345	0.5883354257469999	-	protein disulfide-isomerase 5-1-like precursor
Glyma.02G124500	-0.0580581	0.940446	-	heat shock protein 90-5, chloroplastic
Glyma.18G086300	2.44399	0.188112	-	hypothetical protein GLYMA_U031329v4
Glyma.02G198000	-0.235103	0.7240667804620001	-	protein SMAX1-LIKE 3
Glyma.11G207000	0.35519	0.9235224163150001	-	cysteine-rich receptor-like protein kinase precursor
Glyma.14G091300	0.6425007747879999	0.847747	-	endo-1,4-beta-xylanase 1 isoform X1
Glyma.09G047300	-2.79117	0.000477539871056	down	DNA replication licensing factor MCM6
Glyma.17G026300	0.11136355632200001	0.551843	-	putative F-box protein At1g67623
Glyma.12G043100	0.540012	0.239477	-	hypothetical protein GLYMA_12G043100v4
Glyma.18G106800	0.252867	0.350662	-	Mitogen-activated protein kinase 10
Glyma.13G205000	0.561765	0.38461860480899995	-	uncharacterized protein LOC100798894
Glyma.06G184000	7.16054	0.531768	-	hypothetical protein JHK87_015585
Glyma.09G069100	0	1	-	hypothetical protein GLYMA_09G069100v4
Glyma.17G125200	0.256832	0.819974	-	hypothetical protein JHK87_047021
Glyma.13G129300	-0.333686	0.726479	-	protein LOW PSII ACCUMULATION 1, chloroplastic
Glyma.14G042200	-9.70456	0.45601332069300005	-	alcohol dehydrogenase-like 7
Glyma.02G240700	0.08801356575719999	0.632629	-	autophagy protein 5
Glyma.17G233000	0.437669	0.409071	-	pre-mRNA-processing protein 40A isoform X1
Glyma.09G052400	1.20345	0.110953	-	protein RGF1 INDUCIBLE TRANSCRIPTION FACTOR 1
Glyma.18G093900	-6.94763	0.6350304576129999	-	hypothetical protein GLYMA_18G093900v4
Glyma.08G023300	-0.129522	0.875886	-	dynamin-related protein 5A
Glyma.05G213000	0.171936	0.563811	-	uncharacterized protein LOC100779061
Glyma.05G056700	-0.149649	0.836906	-	probable lipid phosphate phosphatase beta
Glyma.20G021700	-0.256812	0.621095	-	exocyst complex component EXO84C
Glyma.08G247500	0.47809493058700003	0.44974800988499997	-	protein LONGIFOLIA 1
Glyma.10G224451	0.15391841224000002	0.916973	-	hypothetical protein GLYMA_10G224451v4
Glyma.01G194000	0.864217	0.6098544423160001	-	adenylyl-sulfate kinase, chloroplastic
Glyma.08G132800	1.7763264057599997	0.00016523418808999998	up	homeodomain-leucine zipper protein 56
Glyma.18G225300	-4.69306	0.0662877001905	-	BON1-associated protein 2-like
Glyma.13G235800	0.6860988295810001	0.020537598224500003	-	uncharacterized protein LOC100795179 precursor
Glyma.09G041000	0.8344854599959999	0.43714	-	probable polygalacturonase isoform X2
Glyma.08G204300	-0.873845	0.07485644806410001	-	malonate--CoA ligase isoform X1
Glyma.03G036600	-0.469496	0.489074	-	transcription repressor OFP1
Glyma.01G206100	-3.05584	0.0290012268026	-	uncharacterized protein LOC102668205
Glyma.01G244800	0	1	-	hypothetical protein GLYMA_01G244800v4
Glyma.01G103450	0.132571	0.713986	-	hypothetical protein GLYMA_01G103450v4
Glyma.07G156901	0.6044992586069999	0.279426	-	hypothetical protein GLYMA_07G156901v4
Glyma.03G001000	0.214675	0.936807	-	cell adhesion molecule-related/down-regulated by oncogenes
Glyma.18G269400	1.14682	0.0630532451441	-	hypothetical protein GYH30_051233
Glyma.16G201300	-10.2007	0.358531	-	helix-loop-helix domain-containing protein isoform X1
Glyma.03G130700	1.0081790984999999	0.164199	-	hypothetical protein JHK87_007201
Glyma.07G267700	-0.056401	0.972002	-	heavy metal-associated isoprenylated plant protein 7
Glyma.09G156500	-0.174365	0.801874	-	histone-lysine N-methyltransferase ASHH3 isoform X1
Glyma.16G078100	-8.47911	0.28818497377700003	-	putative ABC transporter B family member
Glyma.20G079450	1.80877	0.778716	-	hypothetical protein GLYMA_20G079450v4
Glyma.10G010300	-2.77769	0.000736440018256	-	transcription factor MYB78
Glyma.01G034500	0.632503	0.8701868741169999	-	hypothetical protein GYH30_000354
Glyma.03G069300	-0.177522	0.785282	-	L-type lectin-domain containing receptor kinase S.4
Glyma.10G262200	-0.260388	0.847718	-	PRKR-interacting protein 1
Glyma.09G223600	0.37475383386699995	0.331377	-	hypothetical protein GYH30_025846
Glyma.06G275000	1.8190404064099996	0.0936130592591	-	hypothetical protein GLYMA_06G275000v4
Glyma.07G251800	-0.0671394	0.7914487311939999	-	tubby-like F-box protein 3
Glyma.17G248100	-0.0266406	0.939507	-	universal stress protein PHOS32
Glyma.14G190700	-1.51026	0.207854	-	calmodulin-binding receptor-like cytoplasmic kinase 2
Glyma.06G093700	-9.02255	0.40972106155999993	-	hypothetical protein JHK87_014725
Glyma.09G094900	-0.634816	0.16291	-	uncharacterized protein LOC114367849
Glyma.11G138967	-9.77582	0.678926	-	hypothetical protein GLYMA_11G138967v4
Glyma.08G328100	0	1	-	hypothetical protein GYH30_023157
Glyma.11G148100	-0.679704	0.615691	-	fasciclin-like arabinogalactan protein 12
Glyma.11G161947	2.3988186758200003	0.10929209952400001	-	carotenoid cleavage dioxygenase 7
Glyma.02G248300	0.11871998375800001	0.850354	-	AP3-complex subunit beta-A
Glyma.12G226100	0.08356396185819999	0.803768	-	probable protein phosphatase 2C
Glyma.08G173700	0.6847221429379999	0.105838	-	Photosystem II 10 kDa polypeptide, chloroplastic-like
Glyma.10G247700	-0.717424	0.363453	-	pentatricopeptide repeat-containing protein At4g14850
Glyma.14G065251	0.49369341137500006	0.565415	-	hypothetical protein GLYMA_14G065251v4
Glyma.17G002100	-0.0167752	0.791718	-	protein root UVB sensitive 6
Glyma.12G085300	0.119044	0.812377	-	hypothetical protein GYH30_033105
Glyma.02G299300	-8.53068	0.502605	-	pectinesterase QRT1
Glyma.19G148200	-0.739941	0.245052	-	metal tolerance protein C2
Glyma.18G270001	7.970585270930001	0.6525816418770001	-	hypothetical protein GLYMA_18G270001v4
Glyma.15G172800	0	1	-	uncharacterized protein LOC100814053
Glyma.06G158600	0.278331	0.46045199331799996	-	protein HESO1 isoform X1
Glyma.06G062433	2.1666142656400003	0.342784	-	hypothetical protein GLYMA_06G062433v4
Glyma.07G045967	-0.869645	0.133827	-	hypothetical protein JHK85_017982
Glyma.10G212100	-1.65367	0.135791	-	rhomboid-like protein 19
Glyma.12G231700	0.322492	0.34099693550800003	-	uncharacterized protein LOC100815050
Glyma.08G345200	0.0692403171577	0.76611	-	ubiquinone biosynthesis monooxygenase COQ6, mitochondrial
Glyma.20G248100	0.463153	0.42088374189000005	-	-
Glyma.14G201000	-0.070866	0.871278	-	uncharacterized protein LOC100808660
Glyma.19G055100	-1.66233	0.12377157978900001	-	cystinosin homolog isoform X1
Glyma.16G143200	-0.605543	0.313577	-	uncharacterized protein LOC100816025
Glyma.02G164164	0	1	-	hypothetical protein GLYMA_02G164164v4
Glyma.07G017700	0.7025248378100001	0.128825	-	protein MODIFIED TRANSPORT TO THE VACUOLE
Glyma.07G216400	-0.408403	0.39275	-	uncharacterized protein LOC100306423
Glyma.16G028200	1.01399	0.0912638439098	-	ribonuclease 2
Glyma.13G280700	-0.656613	0.246693	-	trafficking protein particle complex II-specific subunit
Glyma.05G239000	-0.446178	0.44788785353200006	-	40S ribosomal protein S2-4
Glyma.05G105800	-0.741026	0.310212	-	hypothetical protein GYH30_012250
Glyma.06G185800	-1.71451	0.450081	-	hypothetical protein GLYMA_06G185800v4
Glyma.09G023500	0	1	-	S-protein homolog 5
Glyma.13G063050	0	1	-	hypothetical protein GLYMA_13G063050v4
Glyma.01G099000	0	1	-	hypothetical protein GYH30_001068
Glyma.03G165300	-0.43068	0.658017	-	hypothetical protein GYH30_007440
Glyma.02G186600	1.52827	0.36439772252700003	-	probable glycerol-3-phosphate dehydrogenase
Glyma.04G052200	-1.08445	0.0594199893702	-	protein IQ-DOMAIN 1
Glyma.10G114400	0	1	-	hypothetical protein GLYMA_10G114400v4
Glyma.07G108300	0	1	-	vacuolar-sorting receptor 1 isoform X2
Glyma.01G083800	0	1	-	hypothetical protein GYH30_000901
Glyma.01G145501	0.676195	0.8037741324169999	-	hypothetical protein GLYMA_01G145501v4
Glyma.18G016800	-0.589568	0.330538	-	ubiquitin-specific protease
Glyma.06G159100	0.16625663157099999	0.569848	-	probable magnesium transporter NIPA6
Glyma.20G245400	0.144142	0.55445	-	-
Glyma.06G051600	2.10012	0.257056	-	Homeobox protein ATH1
Glyma.02G012100	0.271169	0.47827795319300004	-	histone-lysine N-methyltransferase EZA1
Glyma.08G032400	-9.93035	0.508131	-	profilin
Glyma.U031222	0.329429	0.330826	-	lipoyl synthase 2, mitochondrial
Glyma.05G150600	-0.156301	0.916974	-	phloretin 4'-O-glucosyltransferase
Glyma.11G076500	-7.45176	0.7330920507969999	-	protein WUSCHEL
Glyma.13G297500	0.384542	0.189189	-	DTW domain-containing protein isoform X2
Glyma.06G204800	-0.782576	0.233453	-	tip elongation aberrant protein 1 isoform
Glyma.07G028400	0.356051	0.273032	-	2-methoxy-6-polyprenyl-1,4-benzoquinol methylase, mitochondrial isoform X1
Glyma.10G163500	-9.38162	0.572101	-	uncharacterized protein At2g34160
Glyma.09G161400	1.11124	0.719725	-	TMV resistance protein N isoform X1
Glyma.19G202600	-0.666288	0.37159042792400004	-	F-box protein At5g06550
Glyma.02G200200	0	1	-	protein GL2-INTERACTING REPRESSOR 1
Glyma.10G138402	-9.17178	0.508131	-	hypothetical protein GLYMA_10G138402v4
Glyma.20G159100	0.750484	0.017899444860499998	-	uncharacterized protein LOC121174300
Glyma.13G006800	0	1	-	hypothetical protein JHK87_034894
Glyma.09G260800	0	1	-	hypothetical protein JHK87_026171
Glyma.13G365067	2.1710917211000003	0.364462	-	hypothetical protein GLYMA_13G365067v4
Glyma.06G190200	-0.134644	0.892693	-	HDZip I protein
Glyma.02G202500	-0.0916695	0.8839622421050001	-	NADP-dependent glyceraldehyde-3-phosphate dehydrogenase
Glyma.03G044250	0	1	-	hypothetical protein GLYMA_03G044250v4
Glyma.05G047800	0.18245694644699997	0.587714	-	exocyst complex component EXO70B1
Glyma.19G018501	-0.0286765	0.6311	-	hypothetical protein GLYMA_19G018501v4
Glyma.10G025000	0.7110677371690001	0.0852883491228	-	hypothetical protein GLYMA_10G025000v4
Glyma.18G265000	0.277475	0.33298	-	uncharacterized protein LOC100803425
Glyma.04G096500	-1.14426	0.38414899876599995	-	hypothetical protein GLYMA_04G096500v4
Glyma.07G238550	-4.47301	1	-	hypothetical protein GLYMA_07G238550v4
Glyma.01G175000	1.5527	0.614222	-	proline-rich receptor-like protein kinase PERK4
Glyma.09G188500	1.04408	0.015382578243100001	-	uncharacterized protein LOC100788574
Glyma.03G077400	0.9412402725660001	0.0611350776839	-	disease resistance protein RPV1
Glyma.15G261800	0.0313446	0.786951	-	uncharacterized protein LOC100800880
Glyma.12G042200	-2.71582	0.08898393099850001	-	hypothetical protein JHK85_033476
Glyma.14G144200	7.89065	0.615538	-	amino acid permease 8
Glyma.20G212200	0.137986	0.5426574889410001	-	AT-hook motif nuclear-localized protein 6
Glyma.06G002700	-0.166708	0.9227308455869999	-	uncharacterized protein LOC100781926 isoform X2
Glyma.16G144800	-0.038233	0.9999645317929999	-	uncharacterized protein LOC100794694
Glyma.20G117900	-0.622238	0.115672	-	chaperone protein dnaJ 15
Glyma.05G128800	0	1	-	uncharacterized protein LOC100789707
Glyma.18G026800	-0.725155	0.516343	-	putative serine/threonine-protein kinase-like protein CCR3
Glyma.05G041400	-0.58958	0.75915	-	plant intracellular Ras-group-related LRR protein 9
Glyma.18G054700	0.846204	0.194173	-	uncharacterized protein LOC100799694
Glyma.13G320600	0.49463485542499996	0.948097	-	GDSL esterase/lipase At5g22810
Glyma.14G098000	0.105515	0.763725	-	guanine nucleotide-binding protein alpha-2 subunit isoform
Glyma.05G199300	2.39715	1	-	uncharacterized protein LOC100305868
Glyma.02G198300	-1.28797	0.160017	-	cytokinin riboside 5'-monophosphate phosphoribohydrolase LOG7
Glyma.04G249000	0.37377231813100004	0.459512	-	NAC domain-containing protein
Glyma.13G045100	-7.71962	0.678926	-	hypothetical protein GYH30_035129
Glyma.15G166100	-0.425485	0.608286	-	hypothetical protein GYH30_042591
Glyma.15G147500	0	1	-	hypothetical protein JHK87_042302
Glyma.17G261300	-1.3444	0.0751552	-	uncharacterized protein At1g76070
Glyma.03G114300	1.7174526637600003	0.00429359633425	-	homeobox-leucine zipper protein HAT3
Glyma.17G258600	-1.50477	0.1717	-	thaumatin-like protein 1 isoform X1
Glyma.02G077800	9.34786	0.531768	-	hypothetical protein JHK85_003638
Glyma.08G007000	0.488755	0.8063619507199999	-	(+)-neomenthol dehydrogenase
Glyma.08G039200	-3.73658	0.013829569137899999	-	aldehyde dehydrogenase family 2 member C5
Glyma.10G012400	-1.31162	0.45353	-	uncharacterized protein LOC100783287
Glyma.18G224000	-1.3818	0.02635	-	calcium-dependent lipid-binding protein
Glyma.15G026900	-1.1066	0.00906236654514	-	uncharacterized protein LOC100811539 isoform X1
Glyma.14G014700	-0.644108	0.448748	-	serine acetyltransferase 1, chloroplastic
Glyma.04G086700	-0.324949	0.867165	-	receptor-like protein kinase HSL1
Glyma.19G245200	-0.751699	0.38041188121299996	-	auxin-responsive protein IAA16
Glyma.11G025500	0.9042647492479999	0.8552583921789999	-	methyl-CpG-binding domain-containing protein 13 isoform X2
Glyma.16G034900	-0.215132	0.757919	-	hypothetical protein JHK86_044290
Glyma.10G136900	0	1	-	pectinesterase
Glyma.19G076800	-2.6225	0.0013294307649899999	-	lysine histidine transporter 1
Glyma.01G141400	0	1	-	S-protein homolog 24
Glyma.04G024300	-0.0993105	0.9849840513410001	-	ER lumen protein-retaining receptor erd-2.2
Glyma.07G161000	-0.407159	0.583879	-	deSI-like protein At4g17486 isoform X1
Glyma.13G243000	0	1	-	hypothetical protein GLYMA_13G243000v4
Glyma.18G061100	-0.976212	0.221098	-	asparagine synthetase 1
Glyma.20G064551	-0.333092	0.873658	-	hypothetical protein GLYMA_20G064551v4
Glyma.11G190600	0.6504462931180001	0.670102	-	GDSL esterase/lipase At5g22810 isoform X1
Glyma.20G175100	-1.44803	0.0657656542089	-	calmodulin-like domain protein kinase isoenzyme beta
Glyma.01G089900	0.0659978865905	0.573714	-	protein decapping 5 isoform X1
Glyma.18G235300	0.260827	0.314476	-	probable E3 ubiquitin-protein ligase RHB1A
Glyma.04G236900	0.331035	0.5250875254640001	-	glutamate synthase
Glyma.09G006200	-3.8755	0.0283288311779	-	stigma-specific STIG1-like protein 1
Glyma.02G012800	-0.755217	0.205702	-	hypothetical protein GLYMA_02G012800v4
Glyma.14G151150	0	1	-	hypothetical protein GLYMA_14G151150v4
Glyma.07G230151	-0.880095	0.7896011996410001	-	hypothetical protein GLYMA_07G230151v4
Glyma.16G192600	7.369030189139999	0.773071	-	hypothetical protein GLYMA_16G192600v4
Glyma.15G260900	0	1	-	hypothetical protein GYH30_043504
Glyma.06G271500	0.410176	0.360059	-	probable serine/threonine-protein kinase abkC
Glyma.05G161700	-0.746705	0.342302	-	ER lumen protein-retaining receptor
Glyma.02G293600	-0.0865733	0.866249	-	adenylyltransferase and sulfurtransferase MOCS3-like
Glyma.02G249400	0	1	-	protein RADIALIS-like 3
Glyma.03G164800	0.140503	0.503332	-	vacuolar protein sorting-associated protein 2 homolog
Glyma.10G200100	0.0545649875393	0.9754988808310001	-	phosphoglucan phosphatase DSP4, amyloplastic isoform X2
Glyma.06G017500	-1.01694	0.0395143333895	-	serine/threonine-protein kinase PBS1-like
Glyma.08G169451	-0.367198	0.44317270979699996	-	transcription factor JUNGBRUNNEN 1
Glyma.14G088700	-1.02489	0.425968	-	F-box/kelch-repeat protein At5g43190
Glyma.19G080400	0.278815	0.321911	-	uncharacterized membrane protein At3g27390
Glyma.19G236600	0.27967	0.734333	-	basic 7S globulin 2 precursor
Glyma.08G265001	0	1	-	hypothetical protein GLYMA_08G265001v4
Glyma.08G077700	0.11907791256400001	0.600205	-	pentatricopeptide repeat-containing protein At1g62260, mitochondrial
Glyma.13G193300	0.413411	0.19510757785500002	-	putative disease resistance protein At3g14460
Glyma.19G025500	0	1	-	hypothetical protein GYH30_051834
Glyma.01G202000	-0.719768	0.422532	-	uncharacterized protein LOC100793483 isoform X1
Glyma.03G253000	-0.436199	0.38595399288000004	-	protein PIR
Glyma.11G148200	0	1	-	fasciclin-like arabinogalactan protein 12
Glyma.20G165500	-11.336	0.530446	-	hypothetical protein JHK86_056448
Glyma.20G142000	-1.03491	0.22548654955400002	-	thiamine thiazole synthase 2, chloroplastic
Glyma.09G076800	0	1	-	hypothetical protein GYH30_024366
Glyma.18G195800	1.63783	0.031575397729400004	-	E3 ubiquitin-protein ligase HAKAI homolog
Glyma.20G219300	1.0167796529100002	0.41392465295100006	-	-
Glyma.10G028600	-0.299815	0.643608	-	uncharacterized protein LOC100801123
Glyma.13G041700	0.273196	0.36271677370300004	-	ATP-dependent zinc metalloprotease FTSH 11, chloroplastic/mitochondrial
Glyma.02G050300	-2.80296	0.126578	-	probable LRR receptor-like serine/threonine-protein kinase At4g36180
Glyma.15G176100	0	1	-	LOW QUALITY PROTEIN: hypothetical protein GLYMA_15G176100v4
Glyma.02G286500	0.0875065647185	0.777213	-	glycerol-3-phosphate acyltransferase 1
Glyma.10G185850	0	1	-	hypothetical protein GLYMA_10G185850v4
Glyma.16G160100	-0.254007	0.888464	-	uncharacterized protein LOC100789610
Glyma.13G362100	-1.2422	0.28299760929699996	-	golgin subfamily A member 6-like protein
Glyma.10G176600	-8.93319	0.449578	-	isoflavone 7-O-methyltransferase
Glyma.04G216300	0.211032	0.282045	-	uncharacterized protein LOC100526896
Glyma.17G088900	-1.12501	0.0864178326982	-	Iron-sulfur cluster assembly protein 1-like
Glyma.07G057200	0.7589134813959999	0.302208	-	rhodanese-like domain-containing protein 4, chloroplastic
Glyma.09G060500	1.00639	0.28264254939100003	-	protein SMAX1-LIKE 4
Glyma.07G039700	-0.856279	0.510494	-	putative receptor-like protein kinase At1g72540
Glyma.07G198400	-1.06936	0.19598679719700002	-	uncharacterized protein LOC100527078
Glyma.04G222500	-0.901648	0.407387	-	uncharacterized protein LOC100809314
Glyma.13G059600	0	1	-	hypothetical protein GLYMA_13G059600v4
Glyma.01G211600	-0.993113	0.7562765836929999	-	hypothetical protein JHK87_002454
Glyma.12G106900	-1.74946	0.38760524411200004	-	hypothetical protein GYH30_033340
Glyma.01G037400	0.936073	0.0218045235291	-	zinc finger MYND domain-containing protein 15
Glyma.08G293900	0.16112171254899998	0.561155	-	phospholipid-transporting ATPase 3
Glyma.10G015400	0	1	-	hypothetical protein GLYMA_10G015400v4
Glyma.02G036700	-0.702238	0.287812	-	protein trichome birefringence-like 2
Glyma.17G122000	0.338947	0.514082	-	oleosin G
Glyma.01G229200	-2.12262	0.12317174969599999	-	hypothetical protein GLYMA_01G229200v4
Glyma.12G028100	0.550385	0.300746	-	pre-mRNA-processing protein 40C isoform X1
Glyma.19G124800	0.11906119406400001	0.7513908626899999	-	E3 ubiquitin-protein ligase At4g11680
Glyma.05G088952	-0.614359	0.51557	-	hypothetical protein GLYMA_05G088952v4
Glyma.07G267001	0.410282	0.598735	-	hypothetical protein GLYMA_07G267001v4
Glyma.09G053700	8.226588805739999	0.497158	-	uncharacterized protein LOC100808896 isoform X1
Glyma.19G244800	1.02102	0.26035586515799997	-	hypothetical protein GLYMA_19G244800v4
Glyma.13G357100	0.420336	0.691426	-	homeobox-leucine zipper protein GLABRA 2
Glyma.14G150300	-0.0915973	0.855121	-	uncharacterized protein At4g08330, chloroplastic
Glyma.02G106500	-1.74193	0.789909	-	cullin-3A
Glyma.20G099100	-1.18971	0.0244424380102	-	C2H2-type zinc finger domain-containing protein
Glyma.18G257100	0	1	-	polyvinylalcohol dehydrogenase
Glyma.11G128200	2.8205021366900005	0.2059	-	hypothetical protein JHK85_031477
Glyma.08G090850	0.966324	0.829639	-	hypothetical protein GLYMA_08G090850v4
Glyma.01G146300	-1.04582	0.264347	-	probable lactoylglutathione lyase, chloroplastic
Glyma.18G216300	-0.410697	0.457779	-	flocculation protein FLO11 isoform X1
Glyma.03G014400	2.08279	0.24405	-	(+)-neomenthol dehydrogenase
Glyma.09G026100	-1.48332	0.00826472938132	-	tubulin beta chain
Glyma.04G096800	-0.475559	0.411849	-	protein CLT2, chloroplastic
Glyma.10G077600	-0.0251814	0.825235	-	ubiquitin-conjugating enzyme E2 variant 1D
Glyma.20G128900	-0.411396	0.49151165548299997	-	reticulon-like protein
Glyma.04G148400	0.953925	0.12147645856799999	-	protein kinase PINOID 2
Glyma.13G031400	0	1	-	protein DOWN-REGULATED IN DIF1 11
Glyma.09G008100	0.17406304760000002	0.62732	-	plastid-lipid-associated protein, chloroplastic
Glyma.15G208700	0.338852	0.798341	-	protein ENHANCED DISEASE RESISTANCE 2-like
Glyma.06G298400	1.23176	0.217774	-	hypothetical protein GLYMA_06G298400v4
Glyma.10G194000	-1.88028	0.0660055230576	-	UDP-glycosyltransferase 79A6
Glyma.02G105900	-1.2392	0.172938	-	transcription factor TCP15
Glyma.06G282200	-3.05745	0.202008	-	auxin-induced protein X15
Glyma.09G261200	-2.56783	0.0968127546321	-	FT-interacting protein 3
Glyma.09G163600	-4.16932	1.60780735754e-06	down	miraculin
Glyma.06G051000	0.023781530550899998	0.797248	-	uncharacterized protein LOC100527612
Glyma.14G060200	-0.0888102	0.8797624260089999	-	Pleckstrin homology domain-containing protein 1-like
Glyma.06G023400	-1.26945	0.014937052618100001	-	uncharacterized protein LOC100802281
Glyma.11G160000	-1.0762	0.041847953382599994	-	expansin-A4 precursor
Glyma.16G140400	-0.768777	0.868052	-	hypothetical protein JHK86_045442
Glyma.13G268100	-0.330012	0.919252	-	probable LRR receptor-like serine/threonine-protein kinase At3g47570
Glyma.16G094000	-0.317002	0.9109111830329999	-	hypothetical protein GLYMA_16G094000v4
Glyma.10G148100	0.0504396399096	0.976689	-	uncharacterized protein LOC100805542 isoform X1
Glyma.13G186100	-9.5982	0.324228	-	putative pectinesterase/pectinesterase inhibitor 24
Glyma.19G132500	0	1	-	hypothetical protein GLYMA_19G132500v4
Glyma.03G134100	-1.18258	0.167523	-	UDP-URONIC ACID TRANSPORTER 1
Glyma.16G209900	1.25207	0.0449159160262	-	acyl-carrier-protein phosphodiesterase PptH
Glyma.10G121542	0.439751	0.43078690181999996	-	protein SMAX1-LIKE 3
Glyma.11G154500	-1.3373	0.474357	-	DNA-directed RNA polymerase V subunit 5C
Glyma.14G009600	-0.0675001	0.900924	-	cytosolic enolase 3
Glyma.19G144000	-1.36095	0.10083587687699999	-	hypothetical protein GLYMA_19G144000v4
Glyma.07G134000	-0.72859	0.500272	-	protein FAR-RED ELONGATED HYPOCOTYL 1
Glyma.19G168000	0.465322	0.299187	-	plasmodesmata-located protein 1
Glyma.15G149200	0.631305	0.538162	-	hypothetical protein GYH30_042415
Glyma.04G166200	0	1	-	hypothetical protein GYH30_010174
Glyma.06G007602	-10.3186	0.6350304576129999	-	hypothetical protein GLYMA_06G007602v4
Glyma.17G102300	0.505279	0.285701	-	pentatricopeptide repeat-containing protein At5g61370, mitochondrial
Glyma.14G110000	0.240122	0.8864300064280001	-	hypothetical protein GYH30_039682
Glyma.03G170900	-1.45892	0.312797	-	glycine-rich protein 5
Glyma.17G089932	0	1	-	hypothetical protein GLYMA_17G089932v4
Glyma.03G004300	-0.930054	0.169386	-	dihydrofolate reductase-like
Glyma.12G160300	1.7212479251700001	6.36310004159e-07	up	uncharacterized protein LOC100790420
Glyma.08G258700	0.012498773362399998	0.964106	-	importin beta-like SAD2
Glyma.20G239600	-0.039063	0.981997	-	-
Glyma.08G052150	3.5219389048400003	0.661285	-	hypothetical protein GLYMA_08G052150v4
Glyma.08G296700	-0.283435	0.566271	-	mitochondrial outer membrane protein porin of
Glyma.12G209500	0.8719617580429999	0.110907	-	seed biotin-containing protein SBP65
Glyma.02G208800	-0.69962	0.244501	-	VQ motif-containing protein 9
Glyma.15G169100	1.29079	0.39987772829999996	-	xyloglucan endotransglucosylase
Glyma.19G081951	-10.1015	0.854763	-	hypothetical protein GLYMA_19G081951v4
Glyma.13G119500	-0.669109	0.40639	-	CBL-interacting serine/threonine-protein kinase 1
Glyma.05G239800	0	1	-	two-component response regulator ARR14
Glyma.12G172300	0.663885	0.21581790911600002	-	uncharacterized protein LOC100817341
Glyma.14G106200	-4.27786	8.77304138119e-05	down	hypothetical protein GYH30_039638
Glyma.20G181500	0.019369585732099997	0.7617739472499999	-	OVARIAN TUMOR DOMAIN-containing deubiquitinating enzyme 9
Glyma.17G063200	-2.08573	0.00128069362869	-	histone H4
Glyma.18G153800	0.33943586538599996	0.40908854231299996	-	uncharacterized protein At5g65660
Glyma.09G201100	0	1	-	hypothetical protein GLYMA_09G201100v4
Glyma.16G204900	0.216241	0.39107984790399997	-	hypersensitive-induced response protein 4-like
Glyma.20G131600	-0.0130148	0.810646	-	probable E3 ubiquitin-protein ligase RHY1A
Glyma.20G173300	0.0247872287043	0.7767215700740001	-	Multifunctional methyltransferase subunit TRM112 homolog A-like
Glyma.17G160300	0.303346	0.294433	-	hypothetical protein GYH30_047448
Glyma.19G111550	2.2128264396599997	0.466766	-	hypothetical protein GLYMA_19G111550v4
Glyma.18G105500	0.316268	0.332742	-	hypothetical protein JHK86_049769
Glyma.03G040800	0	1	-	hypothetical protein GYH30_006206
Glyma.18G219501	8.57453	0.615538	-	hypothetical protein GYH30_050742
Glyma.04G018100	0.128972	0.577827	-	pre-rRNA-processing protein TSR1 homolog
Glyma.11G004100	0.521847	0.163502	-	hypothetical protein GLYMA_11G004100v4
Glyma.10G102800	-0.334583	0.569244	-	hypothetical protein GLYMA_10G102800v4
Glyma.01G052200	-0.402994	0.520192	-	uncharacterized protein LOC100817240 isoform X2
Glyma.16G203600	0.471709	0.317657	-	probable aminotransferase ACS12
Glyma.04G004900	-1.70863	0.000207103570589	down	glycine-rich protein 2
Glyma.16G018500	0.0421958303095	0.9854721211409999	-	granule-bound starch synthase 1, chloroplastic/amyloplastic
Glyma.01G215700	0.34168224816799997	0.520845	-	DNA-directed RNA polymerase IV subunit 1
Glyma.05G196200	1.92491	0.00022157880621400005	up	hypothetical protein GLYMA_05G196200v4
Glyma.13G029500	0.603381	0.377616	-	linamarin synthase 2
Glyma.17G082900	0	1	-	hypothetical protein GLYMA_17G082900v4
Glyma.06G200000	-0.549837	0.219698	-	hypothetical protein GLYMA_06G200000v4
Glyma.08G302200	-0.731055	0.304986	-	reactive oxygen species modulator 1
Glyma.06G218500	0.424715	0.861988	-	UDP-N-acetylglucosamine transporter UGNT1
Glyma.10G226000	0	1	-	transcription factor VIP1
Glyma.01G147900	1.1749	0.0088420182969	-	pentatricopeptide repeat-containing protein At1g32415, mitochondrial-like
Glyma.16G004100	-0.198118	0.9503578968549999	-	hypothetical protein GYH30_043712
Glyma.12G146150	1.41718	0.32767557648699996	-	hypothetical protein GLYMA_12G146150v4
Glyma.13G345600	-0.628314	0.36740962613300004	-	60S ribosomal protein L38
Glyma.19G201600	0.468189	0.6811736027140001	-	fasciclin-like arabinogalactan protein 15
Glyma.17G096600	0.197343	0.7253008067110001	-	putative integral membrane HPP family protein
Glyma.08G251700	0	1	-	putative F-box protein
Glyma.20G025200	0	1	-	L-ascorbate oxidase homolog
Glyma.01G162500	-0.797278	0.604103	-	uncharacterized protein LOC100527729
Glyma.07G155700	-0.609375	0.13324863366599998	-	proteasome subunit alpha type-4
Glyma.13G142500	-0.395974	0.5037097036129999	-	uncharacterized protein LOC100796414 isoform X1
Glyma.10G088300	0	1	-	hypothetical protein JHK87_027281
Glyma.02G191950	0	1	-	hypothetical protein GLYMA_02G191950v4
Glyma.11G115500	-0.327596	0.839427	-	uncharacterized protein LOC100787385
Glyma.19G164650	3.97724	0.173019	-	hypothetical protein GLYMA_19G164650v4
Glyma.05G153800	-0.222266	0.7579524973630001	-	actin-related protein 2/3 complex subunit 4
Glyma.15G256200	-0.931555	0.35215	-	cysteine-rich and transmembrane domain-containing protein WIH1
Glyma.20G171700	0.014324425400200002	0.6775661160349999	-	hypothetical protein GLYMA_20G171700v4
Glyma.13G185500	-1.6248	0.396905	-	type I inositol polyphosphate 5-phosphatase 10
Glyma.16G219600	-6.77338	0.7330920507969999	-	hypothetical protein GLYMA_16G219600v4
Glyma.05G246200	0.36234675345399997	0.36947983480700003	-	ADP,ATP carrier protein ER-ANT1
Glyma.10G279700	9.258785856389999	0.366045	-	hypothetical protein GYH30_029377
Glyma.04G234200	0	1	-	hypothetical protein GYH30_010868
Glyma.07G080700	-0.709357	0.129218	-	putative receptor protein kinase ZmPK1
Glyma.18G266333	0	1	-	hypothetical protein GLYMA_18G266333v4
Glyma.19G034100	9.4084	0.6525816418770001	-	hypothetical protein GYH30_051929
Glyma.08G208800	-0.943345	0.958005	-	hypothetical protein JHK86_021983
Glyma.10G105200	0.55458	0.6902323899699999	-	triacylglycerol lipase SDP1 isoform X1
Glyma.13G268701	0.114972	0.975812	-	hypothetical protein GLYMA_13G268701v4
Glyma.10G192400	0.8321114133509999	0.116502	-	hypothetical protein GLYMA_10G192400v4
Glyma.16G082300	0	1	-	hypothetical protein JHK86_044727
Glyma.11G243000	-0.191776	0.768199	-	uncharacterized protein LOC100780085
Glyma.19G169633	0	1	-	hypothetical protein GLYMA_19G169633v4
Glyma.06G178200	-1.47218	0.00495638888934	-	DNA (cytosine-5)-methyltransferase 1
Glyma.13G243100	-0.707891	0.307167	-	60S ribosomal protein L26-1
Glyma.12G162700	-0.477602	0.5404078698129999	-	ethylene-responsive transcription factor 4-like
Glyma.10G209000	0.600081	0.0823936725105	-	pumilio homolog 4 isoform X2
Glyma.02G054701	-11.1908	0.470991	-	hypothetical protein GLYMA_02G054701v4
Glyma.07G237700	-1.87852	0.00125356693424	-	galactokinase
Glyma.13G092200	0.964701	0.13438	-	hypothetical protein JHK82_035758
Glyma.08G120402	0	1	-	hypothetical protein GLYMA_08G120402v4
Glyma.11G065400	-0.573486	0.7635149823270001	-	hypothetical protein JHK87_030141
Glyma.12G189400	0.274593	0.390831	-	J domain-containing protein spf31
Glyma.17G182451	0	1	-	hypothetical protein GLYMA_17G182451v4
Glyma.20G158800	0	1	-	hypothetical protein GLYMA_20G158800v4
Glyma.11G242800	0.024585144932499997	0.8712082213969999	-	E3 ubiquitin-protein ligase ATL6
Glyma.U031324	0.0718116543505	0.912395	-	hypothetical protein GLYMA_U031324v4
Glyma.11G021100	-2.46344	1	-	Endoglucanase, partial
Glyma.06G021600	-0.31127	0.460569	-	hypothetical protein GYH30_013840
Glyma.07G164400	0.550064	0.5630150488100001	-	uncharacterized protein LOC114404425
Glyma.06G177800	0.11391	0.691745	-	C2 and GRAM domain-containing protein At5g50170
Glyma.03G194400	-0.97259	0.052561762293099994	-	protein YIPF5 homolog
Glyma.05G203402	-0.00380501	0.7504950428300001	-	hypothetical protein GYH30_013269
Glyma.11G193700	0.963993	0.161064	-	hypothetical protein GLYMA_11G193700v4
Glyma.03G254200	2.408	0.043189456812500006	-	hypothetical protein GLYMA_03G254200v4
Glyma.15G216133	2.70879	0.053627897916800005	-	hypothetical protein GLYMA_15G216133v4
Glyma.06G123200	0.140371	0.9877300341159999	-	WAT1-related protein At1g70260
Glyma.13G217900	-0.292379	0.510895	-	mannosyl-oligosaccharide 1,2-alpha-mannosidase MNS3
Glyma.04G140200	0	1	-	hypothetical protein GLYMA_04G140200v4
Glyma.04G004250	-1.2204	0.21652599713399998	-	actin-depolymerizing factor 5
Glyma.12G176450	1.6888569198299999	0.783169	-	hypothetical protein GLYMA_12G176450v4
Glyma.05G061700	-0.770206	0.109693	-	AIM24 domain-containing protein
Glyma.16G192050	-8.8172	0.629947	-	hypothetical protein GLYMA_16G192050v4
Glyma.10G030300	0.31426	0.477205	-	hypothetical protein GYH30_026804
Glyma.13G315500	0.11560930996400001	0.773853	-	uncharacterized protein LOC100795891
Glyma.13G041800	0.785549	0.10804769728599999	-	abscisic acid receptor PYL8
Glyma.12G086300	0	1	-	hypothetical protein GLYMA_12G086300v4
Glyma.03G136000	0.417653	0.482428	-	hypothetical protein GLYMA_03G136000v4
Glyma.09G269000	0.271505	0.320285	-	protein cornichon homolog 4
Glyma.10G086100	0	1	-	hypothetical protein GYH30_027392
Glyma.05G016000	0.32115	0.9357510507619999	-	calcium sensing receptor, chloroplastic isoform X2
Glyma.07G195700	1.08764	0.0364589203861	-	endonuclease MutS2
Glyma.01G068000	0.191686	0.5737171492490001	-	hypothetical protein GLYMA_01G068000v4
Glyma.03G232800	-0.0307603	0.959305	-	importin subunit alpha-2
Glyma.17G241000	-0.0162932	0.842734	-	transcription factor ALC isoform X1
Glyma.05G114600	0	1	-	hypothetical protein JHK85_013015
Glyma.02G215300	1.39152	0.0192858200048	-	hypothetical protein JHK86_005011
Glyma.03G174500	-0.110012	0.910924	-	hypothetical protein JHK85_008000
Glyma.13G067650	-0.026209	0.995941	-	hypothetical protein GLYMA_13G067650v4
Glyma.01G089000	-0.324708	0.761049	-	uncharacterized protein LOC100500643
Glyma.13G152882	0.9280199495020001	0.0737785079516	-	transcription initiation factor TFIID subunit 12
Glyma.13G171300	-0.288685	0.7129011845090001	-	GDSL esterase/lipase At5g45920
Glyma.01G102300	-1.16944	0.414771	-	uncharacterized protein LOC100305924
Glyma.13G300600	1.42719	0.356681	-	QWRF motif-containing protein 3
Glyma.11G077600	1.09423	0.0781887	-	ferredoxin--NADP reductase, leaf isozyme, chloroplastic
Glyma.18G213400	-0.535172	0.36944195968500004	-	vacuolar-sorting receptor 1
Glyma.08G234900	-2.55491	0.0183218840219	-	hypothetical protein GYH30_022170
Glyma.16G043000	0	1	-	ricin B-like lectin R40G3
Glyma.12G233400	0.803046	0.249186	-	protein trichome birefringence-like 41
Glyma.09G194500	0	1	-	histone-lysine N-methyltransferase, H3 lysine-9 specific SUVH4-like
Glyma.09G222400	-0.00596515	0.850726	-	2-(3-amino-3-carboxypropyl)histidine synthase subunit 1
Glyma.02G122800	0.48139663420400003	0.9107	-	uncharacterized protein LOC114370958
Glyma.19G128400	-0.289892	0.8870488698160001	-	CLE06 protein
Glyma.02G015500	0.07035950445150001	0.977135	-	kinesin-like protein KIN-14I
Glyma.07G051100	0	1	-	hypothetical protein JHK85_018035
Glyma.03G073251	9.3406	0.46995	-	hypothetical protein GLYMA_03G073251v4
Glyma.09G011900	-0.389588	0.501295	-	uncharacterized protein LOC100306111
Glyma.07G171900	0	1	-	hypothetical protein JHK85_019377
Glyma.14G078800	-1.02335	0.0567594625088	-	inactive protein kinase SELMODRAFT_444075 isoform X2
Glyma.04G225300	-0.35471	0.866535	-	hypothetical protein GLYMA_04G225300v4
Glyma.06G281800	0	1	-	auxin-induced protein 6B
Glyma.11G090200	-0.676554	0.35423503744199997	-	ABC transporter G family member 14
Glyma.10G152400	-0.388858	0.9273761506200001	-	hypothetical protein JHK86_028370
Glyma.11G008800	0.260674	0.7937459760969999	-	pentatricopeptide repeat-containing protein At5g13270, chloroplastic isoform
Glyma.15G061050	-3.9491	0.314252	-	hypothetical protein GLYMA_15G061050v4
Glyma.07G264300	-0.139292	0.8143541032330001	-	protein CLMP1
Glyma.05G043500	-0.985059	0.635778	-	protein JINGUBANG
Glyma.18G165700	0.7019834519499999	0.6286675356710001	-	xyloglucan endotransglucosylase/hydrolase protein 2
Glyma.11G076200	2.8511999622099995	0.12591056623299998	-	auxin-responsive protein SAUR50
Glyma.07G212900	-0.466619	0.317614	-	glycoprotein 3-alpha-L-fucosyltransferase A
Glyma.07G096800	0	1	-	chlorophyllase-2
Glyma.18G190100	0.295507	0.519233	-	hypothetical protein JHK86_050813
Glyma.07G245500	0.561712	0.371894	-	hypothetical protein JHK87_019624
Glyma.10G128866	6.84783	0.531768	-	receptor-like protein EIX2
Glyma.14G038701	0	1	-	hypothetical protein GLYMA_14G038701v4
Glyma.10G204600	0.9014196666069999	0.149551	-	uncharacterized protein LOC100795632
Glyma.11G160484	0.841843	0.121487	-	protein RETICULATA-RELATED 4, chloroplastic
Glyma.16G050300	-0.421625	0.982746	-	B3 domain-containing transcription factor FUS3-like
Glyma.08G008400	0.548933	0.0922894697796	-	chaperone protein ClpC, chloroplastic
Glyma.16G168400	0.408821	0.316769	-	transcription factor VIP1
Glyma.19G036700	-7.80265	0.7330920507969999	-	GDSL esterase/lipase 7
Glyma.20G170000	1.29114	0.0464975767746	-	protein GIGANTEA
Glyma.06G214400	2.11383	0.236591	-	uncharacterized protein LOC100526882
Glyma.02G174400	-0.0685639	0.933242	-	uncharacterized protein LOC100817993
Glyma.16G029500	-0.607892	0.520492	-	eukaryotic translation initiation factor 1A
Glyma.12G172500	-0.76489	0.445478	-	putative aquaporin PIP2-5
Glyma.09G176600	-0.292567	0.658151	-	putative pentatricopeptide repeat-containing protein At1g12700, mitochondrial
Glyma.07G241300	-0.244198	0.885336	-	zinc finger CCHC domain-containing protein
Glyma.13G061900	0.82349	0.496501	-	transcription factor MYB106
Glyma.04G176300	-7.92829	0.678926	-	uncharacterized protein LOC100815720
Glyma.10G148000	-0.503925	0.350969	-	pentatricopeptide repeat-containing protein At1g09190
Glyma.17G205200	8.871124914089998	0.437081	-	hypothetical protein GLYMA_17G205200v4
Glyma.16G102000	0.357041	0.943338	-	zinc finger protein ZAT1
Glyma.03G259900	-8.31309	0.678926	-	hypothetical protein JHK87_008430
Glyma.16G192800	-5.30658	0.681197	-	hypothetical protein GLYMA_16G192800v4
Glyma.11G150243	-1.05596	0.108183	-	ascorbate peroxidase 1, cytosolic
Glyma.13G183500	-0.349878	0.809156	-	polyphenol oxidase A1, chloroplastic
Glyma.01G005200	1.03869	0.0227801440144	-	glutathione hydrolase 3 isoform X2
Glyma.11G164200	0	1	-	hypothetical protein GYH30_031447
Glyma.05G136500	0.666723	0.391482	-	hypothetical protein GLYMA_05G136500v4
Glyma.03G117700	0.25744	0.9812015794700001	-	metalloendoproteinase 4-MMP
Glyma.10G247850	1.18327	0.153299	-	hypothetical protein GLYMA_10G247850v4
Glyma.18G077000	-5.51087	0.021308964322000003	-	lysine-rich arabinogalactan protein 19
Glyma.06G003100	-1.222	0.00660352786826	-	uncharacterized protein LOC102665955 isoform X1
Glyma.02G309500	0.628777	0.142011	-	chlorophyll a-b binding protein 8, chloroplastic
Glyma.15G059150	-7.8756	0.7330920507969999	-	hypothetical protein GLYMA_15G059150v4
Glyma.13G228350	9.939941556560001	0.615538	-	hypothetical protein GLYMA_13G228350v4
Glyma.13G313901	0	1	-	hypothetical protein GLYMA_13G313901v4
Glyma.14G105001	0	1	-	hypothetical protein GLYMA_14G105001v4
Glyma.16G016600	-0.127355	0.888861	-	NAC domain-containing protein 76
Glyma.17G155100	-0.262787	0.5797755590820001	-	hypothetical protein GYH30_047388
Glyma.15G257200	0	1	-	hypothetical protein GLYMA_15G257200v4
Glyma.07G091000	-0.824712	0.237774	-	hypothetical protein GYH30_017847
Glyma.15G248500	0.777588	0.384329	-	hypothetical protein GLYMA_15G248500v4
Glyma.03G238400	-0.266132	0.519032	-	protein YIPF1 homolog
Glyma.20G022400	-0.282084	0.5129233103999999	-	BOI-related E3 ubiquitin-protein ligase 1
Glyma.07G004600	-1.88929	0.14080362329600002	-	proline-rich receptor-like protein kinase PERK15 isoform
Glyma.11G138600	0.6629	0.10820929927000002	-	scarecrow-like protein 14
Glyma.05G214500	0	1	-	stellacyanin
Glyma.06G300000	0	1	-	transcription factor MYB58
Glyma.07G013800	0.167769	0.58151	-	hypothetical protein GLYMA_07G013800v4
Glyma.16G179900	-1.01073	0.129478	-	scarecrow-like protein 8
Glyma.06G046300	-0.0372623	0.6958646360490001	-	interferon-related developmental regulator 1
Glyma.02G189900	-1.70151	0.464938	-	hypothetical protein JHK87_004562
Glyma.17G007500	0.589218	0.6790192014480001	-	hypothetical protein GLYMA_17G007500v4
Glyma.10G134400	-1.98309	0.502306	-	uncharacterized protein LOC100807304
Glyma.01G155000	0.3534	0.290031	-	pentatricopeptide repeat-containing protein At1g31790
Glyma.12G007100	-11.1471	0.217247	-	hypothetical protein GYH30_032306
Glyma.19G096000	2.62007	0.42398579351800003	-	hypothetical protein GLYMA_19G096000v4
Glyma.15G020700	-2.59939	0.138673	-	profilin-4
Glyma.02G310500	1.3887	0.691134	-	hypothetical protein GLYMA_02G310500v4
Glyma.01G241600	0.485615	0.147145	-	thymocyte nuclear protein 1
Glyma.07G266900	0.532862	0.175843	-	protein NAR1 isoform X2
Glyma.16G010200	0.037790192057300005	0.806838	-	Protein FLUORESCENT IN BLUE LIGHT, chloroplastic-like
Glyma.02G250400	-0.703977	0.244489	-	probable methyltransferase PMT11
Glyma.12G119100	0	1	-	hypothetical protein GLYMA_12G119100v4
Glyma.09G112900	0	1	-	hypothetical protein GLYMA_09G112900v4
Glyma.07G090400	-0.158307	0.8372303233310001	-	protein MAT1
Glyma.10G268400	-1.43325	0.480043	-	hypothetical protein GYH30_029254
Glyma.05G210300	1.0968053160100002	0.057671090162800004	-	homeobox protein BEL1 homolog
Glyma.05G138267	-1.37426	0.408016	-	hypothetical protein GYH30_012592
Glyma.02G111100	3.3156871205500003	0.0134191412766	-	hypothetical protein JHK87_003659
Glyma.17G013400	-1.78474	0.210645	-	uncharacterized protein LOC100811239
Glyma.01G072450	8.13658	0.42809594102799997	-	hypothetical protein GLYMA_01G072450v4
Glyma.03G215600	-0.0794321	0.8532810255589999	-	histone-lysine N-methyltransferase ATX3 isoform X1
Glyma.20G147500	0.774719	0.182535	-	hypothetical protein GYH30_055891
Glyma.14G205200	-0.93668	0.116847	-	trans-cinnamate 4-monooxygenase
Glyma.15G109100	0	1	-	putative Myb family transcription factor At1g14600
Glyma.17G001600	0.818689	0.22401322579900002	-	hypothetical protein GYH30_045783
Glyma.12G168900	-0.0675298	0.9814851423700001	-	Cleavage and polyadenylation specificity factor subunit
Glyma.20G246600	-1.12819	0.46426612774400006	-	-
Glyma.05G204400	0.654278	0.146159	-	uncharacterized protein LOC100805083
Glyma.08G316700	1.41528	0.028547728498400003	-	protein translation factor SUI1 homolog 2
Glyma.08G158700	0	1	-	nuA4 complex subunit EAF3 homolog
Glyma.16G166400	0	1	-	hypothetical protein GLYMA_16G166400v4
Glyma.16G141600	0	1	-	hypothetical protein GYH30_045069
Glyma.13G328100	0.0041287129709599996	0.821966	-	hypothetical protein GLYMA_13G328100v4
Glyma.11G012700	0.149852	0.612909	-	uncharacterized protein LOC100816088
Glyma.09G227001	0.334481	0.58851	-	hypothetical protein GLYMA_09G227001v4
Glyma.20G083800	-1.34431	0.010656821950000001	-	histone H4
Glyma.05G054200	-1.24901	0.17581298254799999	-	AT-hook motif nuclear-localized protein 24
Glyma.03G203400	0	1	-	RING-H2 finger protein ATL70
Glyma.02G290800	-0.486663	0.6931	-	Peptide methionine sulfoxide reductase-like
Glyma.19G020700	-0.141557	0.7678744446539999	-	aldose 1-epimerase-like
Glyma.04G237000	0.128017	0.691573	-	phosphomevalonate kinase, peroxisomal isoform X2
Glyma.03G228300	0.169968	0.7561797589560001	-	probable L-cysteine desulfhydrase, chloroplastic
Glyma.02G088600	-0.838848	0.41504444731299994	-	uncharacterized protein LOC114384851
Glyma.12G178600	0.180542	0.630339	-	hypothetical protein GLYMA_12G178600v4
Glyma.12G173500	-0.193883	0.941554	-	BTB domain and kelch-repeat-containing protein isoform
Glyma.15G151300	0.185698	0.649728	-	hypothetical protein JHK84_042658
Glyma.07G244600	-0.119194	0.7893593306290001	-	uncharacterized protein LOC100527697
Glyma.14G170200	0	1	-	hypothetical protein GYH30_040322
Glyma.18G273500	0	1	-	agamous-like MADS-box protein MADS2 isoform X1
Glyma.17G204000	0.902998	0.0681000489232	-	protein TIC236, chloroplastic-like isoform X1
Glyma.04G104800	0.508114	0.710884	-	FCS-like zinc-finger domain-containing protein isoform 1
Glyma.16G038600	0.23221943010600002	0.59068	-	alpha-crystallin domain-containing protein
Glyma.17G077200	1.04526	0.40103865990299997	-	hypothetical protein JHK87_046563
Glyma.13G187800	0.13534581383400002	0.682352	-	SAC3 family protein C isoform X1
Glyma.03G248500	0.725587	0.15526785297100001	-	probable aldo-keto reductase 1
Glyma.16G084000	1.69768	0.00196140416732	-	hypothetical protein JHK86_044750
Glyma.12G230100	-0.946203	0.257551	-	hypothetical protein JHK85_035466
Glyma.13G197200	1.40437	0.000134862811524	up	protein LONG AFTER FAR-RED 3 isoform
Glyma.14G216800	-0.0977689	0.974233	-	putative 1-acylglycerol-3-phosphate O-acyltransferase
Glyma.06G124800	-0.974061	0.15993123573100002	-	uncharacterized protein LOC100810423
Glyma.07G052400	-0.406979	0.369409	-	cytochrome b5-like
Glyma.08G145400	-0.0343218	0.837018	-	RNA-binding protein 39 isoform X2
Glyma.08G184300	-1.43583	0.025542812988700002	-	ribosomal protein L10 family protein
Glyma.13G230700	0	1	-	F-box protein At3g56470
Glyma.15G101500	-0.366625	0.408401	-	protein FAR1-RELATED SEQUENCE 7
Glyma.12G165900	0.557667	0.210527	-	regulator of nonsense transcripts UPF3
Glyma.19G089200	-0.430063	0.608052	-	uncharacterized protein LOC100305865 precursor
Glyma.11G165502	0	1	-	hypothetical protein GLYMA_11G165502v4
Glyma.04G228800	-0.105253	0.7486844035060001	-	uncharacterized protein LOC113001460
Glyma.13G316400	-0.343215	0.585464	-	60S ribosomal protein L10a
Glyma.08G040500	0.129795	0.598027	-	DENN domain and WD repeat-containing protein
Glyma.10G161900	-2.69905	0.517546	-	calmodulin-like protein 8
Glyma.06G143700	-12.5699	0.016314645822299998	-	uncharacterized protein LOC100783000
Glyma.14G040100	0.978926	0.0800807142662	-	hypothetical protein JHK87_038711
Glyma.12G162600	0.370563	0.779823	-	hypothetical protein GYH30_033939
Glyma.11G084400	-1.30334	0.0200528150921	-	phosphoserine aminotransferase 1, chloroplastic
Glyma.11G187800	0.0474370822975	0.586179	-	histone deacetylase 9 isoform X3
Glyma.04G145100	0.23255180772599998	0.886233	-	protein MIZU-KUSSEI 1
Glyma.15G005000	-0.502395	0.510536	-	transcription factor bHLH25 isoform X1
Glyma.16G188251	0	1	-	hypothetical protein GLYMA_16G188251v4
Glyma.03G145800	-1.03753	0.113364	-	homeobox-leucine zipper protein HOX11
Glyma.13G097700	0	1	-	hypothetical protein JHK86_035947
Glyma.13G114800	-0.0116066	0.9065084495799999	-	1-phosphatidylinositol-3-phosphate 5-kinase FAB1B
Glyma.01G023600	1.05521	0.0152637053999	-	kinesin-like protein KIN-14B isoform X1
Glyma.10G103200	-7.52935	0.7330920507969999	-	polygalacturonase
Glyma.10G077900	-0.205117	0.9392	-	putative HVA22-like protein g
Glyma.18G244500	-0.578045	0.5337540250949999	-	phospholipase A(1) LCAT3
Glyma.18G218500	-0.187017	0.85358	-	cytochrome P450 714A1
Glyma.07G263600	0.9665543975640001	0.555317	-	KNT1
Glyma.18G265400	0	1	-	expansin-A23-like
Glyma.13G037300	0.05773950026769999	0.8962422352830001	-	small RNA degrading nuclease 5 isoform
Glyma.07G232000	0.26719033369600004	0.6016413885549999	-	phospholipase A2 family protein
Glyma.12G032300	0.463253	0.258528	-	peroxisomal ascorbate peroxidase
Glyma.10G155900	-9.6467	0.36749615492700005	-	nuclear transcription factor Y subunit C-3
Glyma.06G082600	-0.499813	0.34184	-	uncharacterized protein LOC114415121
Glyma.05G163700	0.293101	0.35750411411899996	-	exonuclease 1 isoform X2
Glyma.05G215600	0.275931	0.534932	-	putative GABA transporter
Glyma.02G183700	0	1	-	protein HASTY 1
Glyma.01G055000	0.7919344892219999	0.815029	-	hypothetical protein GLYMA_01G055000v4
Glyma.01G095200	-9.81922	0.502605	-	hypothetical protein JHK87_001113
Glyma.05G156100	-1.1096	0.0647048008153	-	60S ribosomal protein L32-1
Glyma.18G070900	0.297567	0.478329	-	uncharacterized protein ycf20
Glyma.07G159100	0.21124231712400002	0.962571	-	uncharacterized protein LOC100815805
Glyma.12G024300	-0.623216	0.774651	-	hypothetical protein JHK87_032538
Glyma.12G196600	-1.21508	0.601267	-	uclacyanin 1
Glyma.03G259400	0.0643857468056	0.889572	-	uncharacterized protein LOC114407826
Glyma.02G058800	0.294962	0.31557011119600004	-	bZIP transcription factor bZIP115
Glyma.11G041800	0.271484	0.463391	-	uncharacterized protein LOC114376300
Glyma.11G222150	3.91547	0.52038	-	hypothetical protein GLYMA_11G222150v4
Glyma.09G208600	0	1	-	hypothetical protein GLYMA_09G208600v4
Glyma.06G086800	0.693528	0.201967	-	leucine-rich repeat receptor-like serine/threonine-protein kinase SKM1
Glyma.09G227500	0.91516	0.0241294644675	-	polyamine oxidase 1
Glyma.07G035500	7.34793	0.615538	-	U-box domain-containing protein 35
Glyma.03G037400	0.8357254864399999	0.260826	-	hypothetical protein GLYMA_03G037400v4
Glyma.16G222000	-0.64738	0.306055	-	nuclear intron maturase 3, mitochondrial-like
Glyma.04G051600	-0.919325	0.0705860851464	-	NDR1/HIN1-like protein 13
Glyma.11G094000	-0.700048	0.08469260782289999	-	uncharacterized protein LOC100808749
Glyma.11G029600	-0.330425	0.511963	-	SNARE-interacting protein KEULE isoform X1
Glyma.09G052200	0.536282	0.10886808015699999	-	histone-lysine N-methyltransferase ATXR7 isoform X1
Glyma.12G135000	0.7489084297740001	0.28354224309799997	-	thiamin biosynthetic enzyme
Glyma.19G123900	-0.400705	0.49142299456999994	-	probable protein S-acyltransferase 4
Glyma.19G126400	-1.25297	0.367467	-	WAT1-related protein At5g07050
Glyma.13G325400	0.0460573560961	0.820944	-	serine/threonine-protein phosphatase 6 regulatory subunit 3-B
Glyma.04G192900	0.5080310054420001	0.0776115941502	-	elongator complex protein 3
Glyma.11G143700	6.74214	0.773071	-	hypothetical protein GLYMA_11G143700v4
Glyma.08G349500	0.10297	0.511711	-	RIN4d protein
Glyma.08G038800	-0.216948	0.78075	-	putative protein TPRXL
Glyma.19G124500	0.287806	0.431507	-	alpha-L-arabinofuranosidase 1
Glyma.16G180300	-2.73082	0.038782400934599996	-	protein SRC2-like
Glyma.06G102000	-0.0649615	0.892159	-	protein PHOSPHATE-INDUCED 1
Glyma.12G183600	0.7579247749439999	0.19681994738800002	-	pentatricopeptide repeat-containing protein At2g27610
Glyma.13G329100	-0.399752	0.35478	-	V-type proton ATPase subunit a1
Glyma.10G108650	0	1	-	hypothetical protein GLYMA_10G108650v4
Glyma.17G140651	-0.162599	0.8469504389300001	-	hypothetical protein GLYMA_17G140651v4
Glyma.20G134800	9.52394	0.47341	-	hypothetical protein JHK86_056156
Glyma.18G179700	0	1	-	hypothetical protein GYH30_050333
Glyma.11G190200	-0.409206	0.362799	-	hypothetical protein GLYMA_11G190200v4
Glyma.03G065400	0.469664	0.572668	-	hypothetical protein JHK85_006719
Glyma.17G211100	0.10416215226299999	0.890146	-	protein WVD2-like 5 isoform X1
Glyma.15G117700	0	1	-	hypothetical protein JHK87_042008
Glyma.09G017600	-0.257155	0.811734	-	uncharacterized protein At3g52155, chloroplastic
Glyma.05G084300	0.18933	0.50735	-	uncharacterized protein LOC100794305
Glyma.07G012400	0.548922	0.292656	-	dentin sialophosphoprotein
Glyma.01G120800	0.697567	0.116678	-	uncharacterized protein LOC102668485
Glyma.13G325700	0.278161	0.495601	-	vacuolar fusion protein MON1 homolog
Glyma.08G036600	-1.25439	0.545886	-	embryonic abundant protein USP92
Glyma.02G073100	0.317509	0.43704	-	septin and tuftelin-interacting protein 1 homolog
Glyma.15G039000	9.89575	0.341063	-	uncharacterized protein At3g17950
Glyma.20G084100	-0.398866	0.503359	-	uncharacterized TPR repeat-containing protein At1g05150
Glyma.17G189000	0	1	-	hypothetical protein JHK86_047964
Glyma.11G136100	0.0947721419793	0.677979	-	transcription initiation factor IIA large subunit
Glyma.17G143300	0.501721	0.407485	-	E3 ubiquitin ligase PQT3-like
Glyma.05G152700	9.25568	0.6525816418770001	-	hypothetical protein GYH30_012750
Glyma.13G370800	-0.802247	0.36796928914000004	-	pentatricopeptide repeat-containing protein At1g80880, mitochondrial
Glyma.11G233500	-2.5397	0.0667266127944	-	probably inactive leucine-rich repeat receptor-like protein
Glyma.01G123300	0.137815	0.545197	-	BAG and ubiquitin domain-containing protein
Glyma.16G142300	1.2549970105700001	0.0872336641021	-	lysosomal amino acid transporter 1 isoform
Glyma.09G149400	-1.40123	0.10432057666200001	-	carboxylesterase 1
Glyma.20G228200	-0.644573	0.21128839929999998	-	-
Glyma.19G061200	0.349802	0.537225	-	monodehydroascorbate reductase 4, peroxisomal
Glyma.16G195200	0	1	-	unknown
Glyma.14G176500	-1.41683	0.14768	-	protein EXORDIUM-like 2
Glyma.11G146800	-1.02858	0.0807790245836	-	protein disulfide isomerase-like 1-4
Glyma.03G249600	-0.432872	0.504348	-	uncharacterized protein LOC100802211
Glyma.06G103900	7.394919940039999	0.6525816418770001	-	sugar transport protein 5
Glyma.14G111300	-0.0477674	0.854929	-	deSI-like protein At4g17486 isoform X1
Glyma.03G255500	-0.77699	0.6856260422120001	-	hypothetical protein JHK86_008538
Glyma.06G020500	0.34511969208800003	0.9173182044320001	-	hypothetical protein GYH30_013828
Glyma.17G230700	0.95462	0.080303	-	hypothetical protein GYH30_048207
Glyma.11G092700	0.09441638053200001	0.5708199441399999	-	uncharacterized protein At1g51745
Glyma.18G078600	0.886851	0.136821	-	zinc transporter 11 isoform X1
Glyma.02G041500	-0.0205753	0.999085	-	MADS-box protein JOINTLESS-like isoform X2
Glyma.17G205300	2.60186	0.0428088349598	-	gibberellin 3-beta-dioxygenase 1
Glyma.12G030700	0.254661	0.60193	-	chaperone protein dnaJ 11-like protein
Glyma.04G217600	0	1	-	uncharacterized protein LOC106798674
Glyma.09G127900	0.97865	0.7981999709309999	-	stress-response A/B barrel domain-containing protein At5g22580-like
Glyma.19G262900	-1.53989	0.0646893910895	-	GDSL esterase/lipase 5 isoform X2
Glyma.07G181700	0.62347	0.7701723697669999	-	guanosine nucleotide diphosphate dissociation inhibitor At5g09550
Glyma.07G225500	0.15304	0.56684	-	hypothetical protein JHK85_019982
Glyma.05G158000	0.483298	0.937659	-	uncharacterized protein LOC100790076 isoform X3
Glyma.15G209700	0	1	-	hypothetical protein GmHk_15G044621
Glyma.02G096800	-0.34387	0.467929	-	glucose-6-phosphate 1-dehydrogenase, chloroplastic
Glyma.15G119800	0	1	-	hydrophobic seed protein-like
Glyma.09G239500	-7.72853	0.7330920507969999	-	hypothetical protein GYH30_026007
Glyma.12G239600	0.283241	0.606558	-	FT-interacting protein 1
Glyma.12G045000	-0.467616	0.355085	-	arabinosyltransferase RRA2
Glyma.06G188600	-0.129917	0.872242	-	DDT domain-containing protein DDR4
Glyma.08G365500	0.0558700809123	0.632301	-	uncharacterized protein LOC100814060
Glyma.05G142101	-8.56472	0.465991	-	hypothetical protein GLYMA_05G142101v4
Glyma.15G100600	-0.547574	0.550316	-	uncharacterized protein LOC100778194
Glyma.05G244100	0.941257	0.447093	-	phosphatidyl ethanolamine-binding family protein MFT precursor
Glyma.05G069000	1.17677	0.00233036022786	-	pentatricopeptide repeat-containing protein At1g08070, chloroplastic
Glyma.02G034051	0.285505	0.492998	-	hypothetical protein GLYMA_02G034051v4
Glyma.06G017100	-0.216156	0.8065348765629999	-	HMG1/2-like protein
Glyma.02G078100	0.6262216700959999	0.0385475593405	-	DEAD-box ATP-dependent RNA helicase 39
Glyma.04G043350	-1.97271	0.0544155226801	-	hypothetical protein GLYMA_04G043350v4
Glyma.08G288500	-0.745258	0.42466181422399996	-	potassium transporter 6 isoform X1
Glyma.07G042300	0.208261	0.862753	-	hypothetical protein JHK87_017451
Glyma.05G032800	-0.195084	0.889935	-	hypothetical protein JHK85_011991
Glyma.20G168700	0	1	-	uncharacterized protein LOC100802772
Glyma.17G137200	-0.442648	0.295108	-	probable sugar phosphate/phosphate translocator At1g12500
Glyma.09G190500	-0.0723443	0.802063	-	kinesin-like protein KIN-13B isoform X2
Glyma.08G129900	-0.257033	0.6651960152390001	-	DNA damage-binding protein 1a
Glyma.06G012500	1.34769	0.27162	-	3-ketoacyl-CoA synthase 4
Glyma.13G096000	-0.0798675	0.897635	-	uncharacterized protein LOC100790270 isoform X1
Glyma.06G009100	2.4022965896599997	0.0645077745158	-	B-box zinc finger protein 20 isoform
Glyma.05G031300	-0.140502	0.761138	-	DDT domain-containing protein DDR4
Glyma.03G076900	0.231538	0.52911	-	protein DEFECTIVE IN EXINE FORMATION 1
Glyma.06G039800	-3.14485	0.0030208139100999995	-	protein CYPRO4
Glyma.17G164651	-1.1431	0.293505	-	hypothetical protein GLYMA_17G164651v4
Glyma.06G299100	-0.236156	0.794219	-	protein THYLAKOID FORMATION1, chloroplastic
Glyma.17G197200	0.609139	0.37603029520099995	-	GRIP and coiled-coil domain-containing protein 2
Glyma.08G325200	-2.41115	0.0218596149982	-	kinesin-like protein KIN-12F
Glyma.18G225850	0	1	-	probable RNA-binding protein 19
Glyma.14G075200	1.1312	0.0698557	-	uncharacterized protein LOC100801396
Glyma.06G034500	-0.52291	0.480199	-	E3 ubiquitin-protein ligase RNF5
Glyma.18G073400	-1.35685	0.042621605727500005	-	uridine kinase-like protein
Glyma.03G184450	0	1	-	hypothetical protein GLYMA_03G184450v4
Glyma.18G034200	-1.08571	0.114395	-	folylpolyglutamate synthase isoform X1
Glyma.09G219100	0	1	-	auxin-induced protein 10A5-like
Glyma.15G181600	-1.31691	0.13379	-	pectinesterase inhibitor 3
Glyma.07G076100	-1.91426	0.00325830374687	-	BON1-associated protein 2
Glyma.20G044800	-0.668783	0.30852951071199997	-	desiccation-related protein At2g46140-like
Glyma.08G049651	0.478021	0.449273	-	hypothetical protein GLYMA_08G049651v4
Glyma.13G323200	-0.729388	0.118469	-	ABC transporter F family member 1
Glyma.04G196000	-3.64041	0.0627927323362	-	uncharacterized protein LOC100782782
Glyma.14G036700	-0.210977	0.749411	-	uncharacterized protein LOC100305615
Glyma.18G005600	-0.447859	0.667034	-	squamosa promoter-binding-like protein 12
Glyma.13G066100	-1.25506	0.0153377260898	-	AAA-ATPase ASD, mitochondrial
Glyma.02G064300	-1.7596	0.612577	-	ribonuclease 1
Glyma.08G362200	0.2862	0.46412025984800004	-	2,3-dimethylmalate lyase isoform X1
Glyma.11G168846	0	1	-	hypothetical protein GLYMA_11G168846v4
Glyma.09G001000	-0.514482	0.521557	-	splicing factor 3B subunit 4
Glyma.20G103400	0.21557833266399998	0.511538	-	transcription factor TCP7
Glyma.03G034900	0.6288974074970001	0.219038	-	putative disease resistance protein At3g14460
Glyma.19G034400	-0.104793	0.934966	-	hypothetical protein JHK86_052199
Glyma.02G259100	-0.0561714	0.96198	-	WEB family protein At2g40480
Glyma.06G266700	0.424503	0.591335	-	Thioredoxin-like protein CXXS1-like
Glyma.16G078000	0	1	-	hypothetical protein JHK86_044680
Glyma.05G076300	-0.325975	0.525489	-	uncharacterized protein LOC100306206
Glyma.13G223900	-0.0502532	0.9287161715819999	-	MACPF domain-containing protein CAD1
Glyma.13G036800	-0.540824	0.8839843422779999	-	hypothetical protein GLYMA_13G036800v4
Glyma.06G053400	-0.771658	0.311193	-	hypothetical protein JHK87_014347
Glyma.02G141000	0.126333	0.6180099455470001	-	WRKY transcription factor 22
Glyma.01G141000	0	1	-	hypothetical protein GYH30_001529
Glyma.07G160900	3.6368662317800005	0.0471034505643	-	hypothetical protein JHK85_019205
Glyma.02G001300	0.272682	0.339395	-	uncharacterized protein LOC100500641
Glyma.09G241900	-0.612594	0.505123	-	uncharacterized protein LOC102664801
Glyma.10G196300	-0.15713	0.9144916941060001	-	protein SMAX1-LIKE 3
Glyma.16G031000	-1.64426	0.0875174902692	-	late embryogenesis abundant protein
Glyma.05G038500	0	1	-	transcription factor MYB98
Glyma.10G049600	-1.52902	1	-	interactor of constitutive active ROPs 2,
Glyma.11G130700	0.229095	0.401114	-	IRK-interacting protein
Glyma.17G039800	0.238732	0.413526	-	Pti1 kinase-like protein
Glyma.14G013000	-9.00686	0.629947	-	protein NOI4
Glyma.06G137500	0.274262	0.659556	-	hypothetical protein JHK85_015596
Glyma.04G028600	-0.408864	0.570401	-	beta-galactosidase 5
Glyma.10G287200	-2.39458	0.10349193767999999	-	GEM-like protein 4
Glyma.11G100600	1.7388116127700002	0.0885514279954	-	uncharacterized protein LOC102666792 isoform X1
Glyma.20G009000	-0.671125	0.19077	-	uncharacterized protein LOC100794800
Glyma.13G327000	0.284501	0.882935	-	beta-galactosidase 8
Glyma.13G328600	-0.0918696	0.7659546571439999	-	carbamoyl-phosphate synthase large chain, chloroplastic
Glyma.11G073600	-0.120309	0.9677650246899999	-	Probable ubiquitin-conjugating enzyme E2 16-like
Glyma.10G203900	1.24644	0.0807523098987	-	hypothetical protein GYH30_028593
Glyma.16G195600	-0.585871	0.507665	-	cytochrome P450 736A117
Glyma.11G240100	0.481347	0.24700657083500002	-	TLD domain-containing protein 2
Glyma.06G055900	1.0835326301200001	0.0340397359615	-	uncharacterized protein LOC100787776
Glyma.01G223100	0.968102	0.318594	-	uncharacterized protein LOC114425145 isoform X1
Glyma.12G024500	-1.06408	0.039686545625499996	-	Translocon-associated protein subunit alpha-like precursor
Glyma.09G147000	0	1	-	hypothetical protein GLYMA_09G147000v4
Glyma.18G235500	-1.13	0.5049231053100001	-	delta-like protein B
Glyma.07G137300	-1.359	0.5341391712319999	-	delta-1-pyrroline-5-carboxylate synthase isoform X2
Glyma.08G121600	-0.761194	0.436507	-	uncharacterized protein LOC100800171
Glyma.14G209800	0.38355943693899996	0.22376641890299998	-	protein SET DOMAIN GROUP 40 isoform
Glyma.01G018300	-1.26359	0.00942615696916	-	ubiquitin carboxyl-terminal hydrolase 20
Glyma.04G156100	0	1	-	hypothetical protein JHK87_010181
Glyma.07G220900	-0.0409525	0.988127	-	DNA-directed RNA polymerases II, IV and
Glyma.20G093000	-0.203047	0.7661611041069999	-	hypothetical protein GLYMA_20G093000v4
Glyma.03G117900	0.34131191449799997	0.438958	-	hypothetical protein GYH30_006964
Glyma.01G215300	0	1	-	hypothetical protein GLYMA_01G215300v4
Glyma.17G149700	0	1	-	uncharacterized protein LOC114393586
Glyma.05G028400	0	1	-	hypothetical protein GYH30_011395
Glyma.13G115300	0.115583	0.995713	-	Pectinesterase/pectinesterase inhibitor PPE8B
Glyma.01G235500	1.7623709353900001	0.34684677345799997	-	hypothetical protein JHK86_002678
Glyma.06G009800	0.671474	0.08278704634100001	-	hypothetical protein JHK87_013944
Glyma.13G289200	-1.98083	1	-	cyanidin 3-O-galactoside 2''-O-xylosyltransferase FGGT1-like
Glyma.20G042200	0.8738524709450001	0.0316703838558	-	F-box protein At2g26850
Glyma.18G218850	0	1	-	hypothetical protein GLYMA_18G218850v4
Glyma.06G242700	0.21454206698800002	1	-	uncharacterized protein LOC100500415 precursor
Glyma.06G148100	0	1	-	hypothetical protein JHK87_015238
Glyma.05G230600	0.39274076194799995	0.196467	-	chloroplast processing peptidase
Glyma.14G110400	0	1	-	hypothetical protein GYH30_039685
Glyma.10G271300	0	1	-	hypothetical protein JHK84_029607
Glyma.01G156900	0	1	-	hypothetical protein GLYMA_01G156900v4
Glyma.06G095100	2.27089	0.74376	-	uncharacterized protein At2g29880
Glyma.02G253200	-0.0837953	0.954616	-	hypothetical protein GLYMA_02G253200v4
Glyma.05G077500	0	1	-	hypothetical protein JHK87_012041
Glyma.17G210600	0	1	-	hypothetical protein GYH30_047983
Glyma.01G010900	-0.109606	0.879906	-	uncharacterized protein LOC100791210
Glyma.07G198000	0.18755314484700003	0.705623	-	VQ motif-containing protein 4 isoform X1
Glyma.03G075100	-8.21484	0.42739765939499996	-	hypothetical protein GLYMA_03G075100v4
Glyma.16G195100	-2.22762	0.178248	-	putative pentatricopeptide repeat-containing protein At1g12700, mitochondrial
Glyma.05G109366	-0.867055	0.775063	-	hypothetical protein GLYMA_05G109366v4
Glyma.13G295500	-0.787609	0.16902804995200002	-	ADP,ATP carrier protein 3, mitochondrial
Glyma.10G033400	1.34243	0.8473645038429999	-	hypothetical protein JHK87_026686
Glyma.10G296266	0	1	-	uncharacterized protein LOC114369673
Glyma.03G027200	0.794022	0.658265	-	hypothetical protein GLYMA_03G027200v4
Glyma.13G125201	0.323619	0.635816	-	hypothetical protein GLYMA_13G125201v4
Glyma.06G308800	-0.404586	0.389025	-	protein STRICTOSIDINE SYNTHASE-LIKE 3
Glyma.16G117400	0.703998	0.45192	-	hypothetical protein GLYMA_16G117400v4
Glyma.13G348800	-0.440258	0.8314472957729999	-	heterogeneous nuclear ribonucleoprotein 1 isoform X1
Glyma.01G086600	1.72094	0.0392844217516	-	mediator of RNA polymerase II transcription
Glyma.18G018750	0	1	-	hypothetical protein GLYMA_18G018750v4
Glyma.16G163100	-0.69261	0.302879	-	pentatricopeptide repeat-containing protein At1g62670, mitochondrial-like isoform
Glyma.02G227400	0.50894	0.6527982905699999	-	hypothetical protein JHK87_004956
Glyma.03G168950	0	1	-	hypothetical protein GLYMA_03G168950v4
Glyma.08G157200	-1.21482	0.08232438722360001	-	E3 ubiquitin-protein ligase RMA1
Glyma.20G239900	-0.358681	0.901501	-	-
Glyma.15G063900	0	1	-	hypothetical protein GLYMA_15G063900v4
Glyma.06G077100	-0.25879	0.682705	-	putative peptidyl-tRNA hydrolase PTRHD1
Glyma.01G190500	-0.373659	0.49553967670599997	-	protein NONRESPONDING TO OXYLIPINS 2, mitochondrial
Glyma.11G084700	0.00700361096229	0.781136	-	ubiquitin domain-containing protein DSK2a
Glyma.09G039900	-1.29605	0.532824	-	COBRA-like protein 7
Glyma.19G249000	-0.663905	0.279805	-	peptidyl-prolyl cis-trans isomerase GmCYP11
Glyma.16G122100	0	1	-	receptor-like protein kinase THESEUS 1
Glyma.19G143300	0.187182	0.9016180623190001	-	probably inactive leucine-rich repeat receptor-like protein
Glyma.19G096900	-1.032	0.416003	-	exocyst complex component EXO70B1-like
Glyma.01G184500	-1.63277	0.7189866633319999	-	hypothetical protein GYH30_002002
Glyma.04G202100	-1.27559	0.0219882229367	-	phosphatidylinositol transfer protein 3
Glyma.10G113500	-0.197024	0.772333	-	protein MIZU-KUSSEI 1
Glyma.15G020800	-1.55457	0.201211	-	mitochondrial-processing peptidase subunit alpha
Glyma.11G247900	-1.84147	0.0105876185471	-	hypothetical protein GYH30_032140
Glyma.18G058500	0	1	-	hypothetical protein JHK85_050113
Glyma.18G050600	0.777006	0.165341	-	60S ribosomal protein L10-like
Glyma.05G137200	0	1	-	putative clathrin assembly protein At1g25240
Glyma.11G244500	0.550211	0.257041	-	protein SDA1 homolog
Glyma.12G116900	1.4366578729600001	1	-	zinc finger CCCH domain-containing protein 2
Glyma.14G034750	0	1	-	hypothetical protein GLYMA_14G034750v4
Glyma.10G053800	-2.11797	0.0144073602487	-	hypothetical protein GYH30_027050
Glyma.11G026100	-0.0530707	0.9225098910200001	-	hypothetical protein GYH30_029829
Glyma.13G320700	-0.367444	0.76941	-	protein SAAL1 isoform X1
Glyma.12G025500	-0.474519	0.458031	-	NADH dehydrogenase
Glyma.19G117100	0	1	-	cation/calcium exchanger 1
Glyma.13G078100	0.125825	0.912132	-	hypothetical protein GYH30_035473
Glyma.07G132600	-0.905298	0.06830112530969999	-	expansin precursor
Glyma.02G023700	0	1	-	TMV resistance protein N
Glyma.11G160400	0.445765	0.303868	-	transcription initiation factor TFIID subunit 10
Glyma.08G043900	-0.898474	0.384297	-	aspartate--tRNA ligase, chloroplastic/mitochondrial isoform X1
Glyma.09G096300	-1.47917	0.576612	-	probable E3 ubiquitin-protein ligase RHY1A isoform
Glyma.04G014700	-1.25035	0.16920135263799999	-	cysteine protease XCP2-like
Glyma.14G129700	-0.0407912	0.906077	-	uncharacterized protein LOC100781778 isoform X1
Glyma.19G049500	-0.185614	0.9775568272640001	-	enhancer of polycomb homolog 2
Glyma.18G042200	-0.350233	0.616427	-	receptor protein kinase TMK1
Glyma.08G013200	-0.0585369	0.9531017996789999	-	probable LRR receptor-like serine/threonine-protein kinase At1g63430
Glyma.08G337000	-0.332114	0.719211	-	hypothetical protein GYH30_023247
Glyma.12G144800	0	1	-	hypothetical protein GLYMA_12G144800v4
Glyma.09G107466	0	1	-	hypothetical protein GLYMA_09G107466v4
Glyma.11G084800	-0.233575	0.927385	-	hypothetical protein GYH30_030431
Glyma.02G276600	-0.497478	0.435839	-	elongation factor 1-beta
Glyma.10G003200	0.136621	0.920318	-	chlorophyllase-2
Glyma.14G196100	1.41842	0.539407	-	hypothetical protein JHK86_040757
Glyma.18G063500	0.572143	0.211109	-	ring finger domain-containing protein isoform 2
Glyma.18G010200	-0.0963266	0.7895255998190001	-	probable thimet oligopeptidase isoform X1
Glyma.13G124100	-0.0538502	0.813775	-	putative prefoldin subunit 2
Glyma.03G244600	1.1033254746799999	0.0578513889078	-	benzyl alcohol O-benzoyltransferase
Glyma.02G200300	-1.00383	0.0719094606753	-	40S ribosomal protein S17
Glyma.16G066300	-0.0438015	0.891105	-	pentatricopeptide repeat-containing protein At3g46610-like
Glyma.18G072600	0.0786634589627	0.594377	-	RNA-binding protein pno1
Glyma.09G272100	-0.760817	0.198903	-	receptor-like protein EIX2 isoform X1
Glyma.13G110651	-7.97821	0.854763	-	hypothetical protein GLYMA_13G110651v4
Glyma.09G087950	7.56758	0.773071	-	hypothetical protein GLYMA_09G087950v4
Glyma.12G224200	-0.401471	0.35619150931000004	-	probable ubiquitin-conjugating enzyme E2 25 isoform
Glyma.17G012900	-1.14667	0.0261467390013	-	hypothetical protein JHK86_046173
Glyma.03G198933	0	1	-	hypothetical protein GLYMA_03G198933v4
Glyma.09G267400	-0.254368	0.796977	-	RecF/RecN/SMC N terminal domain-containing protein
Glyma.12G062600	1.26116	0.00079357555838	-	PGR5-like protein 1A, chloroplastic
Glyma.12G030600	-1.82352	0.10179929671499999	-	PI-PLC X-box domain-containing protein DDB_G0293730
Glyma.05G138000	0	1	-	polcalcin Phl p 7
Glyma.05G062300	0.10299769153100001	0.692405	-	MYB transcription factor MYB93
Glyma.10G288600	-0.715297	0.047729304315800004	-	phytochrome-associated serine/threonine-protein phosphatase isoform X1
Glyma.08G060500	-0.102324	0.9529588365389999	-	protein kinase isoform X2
Glyma.03G213000	-0.741239	0.795882	-	rapid alkalinization factor
Glyma.04G000400	-0.15211	0.8271	-	alpha-1,3-mannosyl-glycoprotein 2-beta-N-acetylglucosaminyltransferase
Glyma.20G189300	-0.102342	0.7377609336200001	-	pyruvate kinase 1, cytosolic isoform X1
Glyma.14G019800	-11.5138	0.337006	-	hypothetical protein GYH30_038771
Glyma.02G144400	0.0037051610282099997	0.992754	-	protein indeterminate-domain 12
Glyma.19G181800	0.253992	0.9740568682430001	-	uncharacterized protein LOC100808952
Glyma.02G121500	0	1	-	agamous-like MADS-box protein MADS2
Glyma.03G244000	0.10460816203500001	0.5732855631939999	-	uncharacterized protein LOC100792311 isoform X2
Glyma.12G054600	0.62743	0.380849	-	hypothetical protein GYH30_032791
Glyma.07G151600	0.9503428674700001	0.197007	-	protein DOG1-like 4
Glyma.03G194000	-1.44613	0.00104976123869	-	A20/AN1-like zinc finger protein
Glyma.07G184000	-1.2175	0.0902310558055	-	L-type lectin-domain containing receptor kinase IX.1-like
Glyma.16G083700	0	1	-	beta-galactosidase 15
Glyma.15G021100	0.628592	0.0646052214181	-	protein CHUP1, chloroplastic isoform X2
Glyma.08G312900	0	1	-	hypothetical protein JHK86_023148
Glyma.16G039600	-0.26124	0.9670558556450001	-	spermidine hydroxycinnamoyl transferase
Glyma.10G276500	0.553731	0.204213	-	glycine-rich RNA-binding protein RZ1C isoform X1
Glyma.02G311800	-0.244171	0.544155	-	calcium-dependent protein kinase 26
Glyma.09G015000	0	1	-	WEB family protein At1g12150
Glyma.02G029600	0.246753	0.517068	-	chaperone protein dnaJ 16
Glyma.11G221700	-9.74548	0.629947	-	hypothetical protein JHK85_032716
Glyma.10G122300	2.3804494188599996	0.0852515387974	-	beta-expansin precursor
Glyma.16G064700	0	1	-	hypothetical protein GLYMA_16G064700v4
Glyma.09G247300	-0.744068	0.12156064505599999	-	uncharacterized protein LOC102667071
Glyma.12G004600	-1.53457	0.0227889889579	-	21 kDa protein-like
Glyma.11G189300	-0.84031	0.56398	-	hypothetical protein GYH30_031156
Glyma.05G039600	0	1	-	hypothetical protein JHK85_012060
Glyma.07G220400	3.6266432378099998	0.0035695780788000003	-	cytochrome P450 89A2
Glyma.09G062200	0.24855375276900002	0.502361	-	uncharacterized protein LOC100500481
Glyma.02G018300	0.698502	0.17284	-	uncharacterized protein LOC100795813
Glyma.01G213600	1.11234	0.254878	-	probable LRR receptor-like serine/threonine-protein kinase At1g12460
Glyma.15G248800	0.433367	0.18408055790199998	-	uncharacterized protein LOC100816349
Glyma.03G084200	-1.7087	0.0565005	-	membrane protein of ER body 2
Glyma.19G104100	0.422201	0.733924	-	hypothetical protein GLYMA_19G104100v4
Glyma.18G201500	3.99825	0.19164	-	E3 ubiquitin-protein ligase APD2
Glyma.09G109600	-0.555014	0.30391767725200003	-	protein trichome birefringence
Glyma.01G220900	-0.181692	0.716152	-	uncharacterized protein LOC100778407
Glyma.13G228400	-0.673517	0.615487	-	CBL-interacting serine/threonine-protein kinase 12
Glyma.12G239000	10.3844	0.407283	-	sm-like protein LSM7
Glyma.13G295200	0.709037	0.521362	-	hypothetical protein GLYMA_13G295200v4
Glyma.06G137300	-1.21937	0.13064057493200001	-	caffeic acid 3-O-methyltransferase
Glyma.15G240900	0	1	-	hypothetical protein JHK86_043531
Glyma.08G330800	0.6478569724809999	0.131654	-	WEB family protein At5g55860
Glyma.05G176900	-1.08221	0.5449665099059999	-	hypothetical protein JHK86_013290
Glyma.09G058900	-0.552608	0.241157	-	oxysterol-binding protein-related protein 4C isoform X2
Glyma.03G159300	-1.03992	0.417571	-	hypothetical protein GYH30_007380
Glyma.06G082800	0.0919158896738	0.780944	-	TOM1-like protein 9 isoform X1
Glyma.20G060250	-9.18306	0.42739765939499996	-	myb-like protein J
Glyma.20G221200	-0.150991	0.915404	-	-
Glyma.19G216500	0.0759337205354	0.580943	-	protein trichome birefringence-like 6
Glyma.01G025500	-0.156853	0.903753	-	protein DMR6-LIKE OXYGENASE 1
Glyma.06G190000	-0.312943	0.778196	-	LRR receptor-like serine/threonine-protein kinase FEI 1
Glyma.13G269800	-0.327317	0.589835	-	uncharacterized protein LOC114373499
Glyma.18G207900	-0.864483	0.33522161427200003	-	patellin-6
Glyma.03G204500	-1.38512	0.41250183470299995	-	uncharacterized protein LOC102660779
Glyma.10G195001	1.53785	0.22279603824299998	-	hypothetical protein GLYMA_10G195001v4
Glyma.12G015600	-0.168806	0.9971631243629999	-	molecular chaperone DnaJ isoform X1
Glyma.02G058700	0.0634654	0.8654591608200001	-	scarecrow-like protein 15
Glyma.03G023700	1.45241	0.228223	-	probable leucine-rich repeat receptor-like protein kinase
Glyma.06G048000	0.171529	0.988232	-	hypothetical protein GYH30_014097
Glyma.09G275900	0.364756	0.5017072587470001	-	serine/threonine-protein kinase STY13-like isoform X1
Glyma.20G237000	-0.562842	0.354421	-	-
Glyma.18G241900	-0.515525	0.42167	-	protein METHYLENE BLUE SENSITIVITY 1
Glyma.20G184200	-0.407155	0.707859	-	transcription factor MYB13
Glyma.18G282500	0.6930491466940001	0.390472	-	protein LAX PANICLE 2
Glyma.01G146200	0	1	-	hypothetical protein JHK87_001787
Glyma.03G255800	-1.29862	0.0866411333003	-	tubulin gamma-1 chain
Glyma.11G103900	0.505354	0.165435	-	transcription initiation factor TFIID subunit 15
Glyma.11G060800	1.30536	0.0179454279577	-	hypothetical protein JHK82_030206
Glyma.20G163200	-1.34577	0.0454728394532	-	probable WRKY transcription factor 27
Glyma.13G056900	-0.37408	0.556667	-	ribosome biogenesis protein WDR12 homolog isoform
Glyma.10G130200	1.33518	0.447327	-	uncharacterized protein LOC100306230
Glyma.15G201200	0.870678	0.07680085911380001	-	putative pentatricopeptide repeat-containing protein At1g12700, mitochondrial
Glyma.13G196700	-1.14274	0.6910263398119999	-	phosphatidylinositol 4-phosphate 5-kinase 6
Glyma.19G073200	-0.312066	0.645177	-	LEAF RUST 10 DISEASE-RESISTANCE LOCUS RECEPTOR-LIKE
Glyma.10G073750	-0.423171	0.8687180382330001	-	hypothetical protein GLYMA_10G073750v4
Glyma.05G065700	-2.40532	0.000884201574508	-	expansin-like B1
Glyma.13G057000	1.8734814787799998	0.10195845610899999	-	uncharacterized protein LOC102665676
Glyma.11G099100	-0.23501	0.773383	-	protein ELC-like
Glyma.07G025700	-0.184335	0.847086	-	uncharacterized protein LOC100776788
Glyma.01G085800	0.141866	0.949878	-	UDP-glycosyltransferase 83A1
Glyma.11G162700	0.10808579841499999	0.69815	-	pentatricopeptide repeat-containing protein At3g62890
Glyma.06G049300	-6.22149	0.629947	-	transcription factor bHLH74
Glyma.08G109200	-1.24819	0.0187494004707	-	chalcone synthase 5
Glyma.14G140100	7.52032	0.5192951164190001	-	NAC domain-containing protein 59 isoform X2
Glyma.07G055000	-8.02117	0.562104	-	ethylene-responsive transcription factor ERF023
Glyma.10G219500	-0.0423047	0.773379	-	cleavage stimulating factor 64
Glyma.18G204200	-0.412384	0.669685	-	pyruvate decarboxylase 2
Glyma.15G048600	0.274856	0.299896	-	mitogen-activated protein kinase kinase kinase 1
Glyma.08G362400	-0.221203	0.606974	-	clathrin interactor EPSIN 2
Glyma.U031413	-3.63718	1	-	peroxidase precursor
Glyma.19G012900	0.0948922	0.778393	-	hypothetical protein GLYMA_19G012900v4
Glyma.06G310300	-9.66304	0.501221	-	late embryogenesis abundant protein 6
Glyma.17G044700	1.03668	0.601099	-	hypothetical protein JHK84_046477
Glyma.01G006500	0.8490744149580001	0.0712273402613	-	DNA-directed RNA polymerase III subunit 2
Glyma.01G243600	-0.0742747	0.977349	-	alpha-L-fucosidase 2
Glyma.16G119100	0	1	-	hypothetical protein GLYMA_16G119100v4
Glyma.07G256400	-2.19069	0.38873884964100003	-	hypothetical protein JHK85_020298
Glyma.09G263551	1.59127	0.293017	-	hypothetical protein GLYMA_09G263551v4
Glyma.13G357800	0.14609623722200002	0.8952440070540001	-	sulfite exporter TauE/SafE family protein 3
Glyma.07G197500	2.03971	0.240217	-	uncharacterized protein LOC100811868
Glyma.07G269100	-0.392252	0.500541	-	BTB/POZ domain-containing protein At5g47800 isoform X4
Glyma.03G017350	2.11323	0.352257	-	hypothetical protein GLYMA_03G017350v4
Glyma.06G259100	2.33336	0.303255	-	hypothetical protein GLYMA_06G259100v4
Glyma.08G007601	0	1	-	hypothetical protein GLYMA_08G007601v4
Glyma.15G180800	-2.08058	0.761974	-	hypothetical protein JHK86_042724
Glyma.08G008600	-0.548619	0.38652979355300005	-	dual specificity protein phosphatase PHS1 isoform
Glyma.20G136400	0	1	-	agamous-like MADS-box protein AGL62
Glyma.19G151900	-9.44633	0.6534578268169999	-	hypothetical protein GLYMA_19G151900v4, partial
Glyma.20G172900	-0.0408064	0.998082	-	hypothetical protein JHK86_056515
Glyma.13G200700	0	1	-	hypothetical protein JHK85_037523
Glyma.10G259000	0.595662	0.114799	-	protein FAR-RED IMPAIRED RESPONSE 1 isoform
Glyma.08G159100	-0.0381546	0.939329	-	uncharacterized protein LOC100783235
Glyma.04G088800	0.494661	0.570333	-	receptor-like protein kinase 7
Glyma.06G287000	-1.72401	0.0134636352232	-	uncharacterized protein LOC100527118
Glyma.14G196200	0.57694	0.365836	-	zinc transporter 6, chloroplastic
Glyma.18G278150	0	1	-	hypothetical protein GLYMA_18G278150v4
Glyma.18G001600	0	1	-	cation/H(+) antiporter 3
Glyma.06G153400	0.913562	0.08633342746570001	-	NAD(P)H-quinone oxidoreductase subunit O, chloroplastic-like
Glyma.20G104800	1.1705006070200001	0.0935803200109	-	hypothetical protein JHK85_056895
Glyma.11G178300	-0.775275	0.47726991478999997	-	calmodulin-binding receptor-like cytoplasmic kinase 2
Glyma.15G273800	-0.711467	0.787906	-	hypothetical protein GYH30_043633
Glyma.05G080200	0.0617631675241	0.8970072957140001	-	protein PHYTOCHROME KINASE SUBSTRATE 4
Glyma.18G028000	-0.837633	0.149775	-	putative ABC1 protein At2g40090
Glyma.20G139802	1.00799	0.054796330903699994	-	serine/threonine kinase-like protein isoform X1
Glyma.13G047100	0.990693	0.104128	-	uncharacterized protein LOC100805793
Glyma.14G010700	-0.176354	0.93186	-	uncharacterized protein LOC102665099
Glyma.19G241700	0	1	-	aldehyde oxidase GLOX
Glyma.16G065000	-0.386595	0.720506	-	hypothetical protein GLYMA_16G065000v4
Glyma.16G079300	1.6708481699899997	0.399515	-	hypothetical protein JHK86_044692
Glyma.18G087600	0	1	-	hypothetical protein GLYMA_18G087600v4
Glyma.14G106300	0	1	-	hypothetical protein JHK87_039412
Glyma.04G177300	0.234845	0.37452	-	MYB transcription factor MYB143
Glyma.05G205400	-1.31583	0.22358	-	CLE15 protein
Glyma.16G146500	-0.73027	0.145202	-	long chain base biosynthesis protein 2a
Glyma.04G048800	0	1	-	CSC1-like protein RXW8
Glyma.10G128932	0	1	-	hypothetical protein GLYMA_10G128932v4
Glyma.11G238000	0	1	-	Heavy metal-associated isoprenylated plant protein 23-like
Glyma.13G371400	-0.351632	0.749948	-	hypothetical protein JHK85_039114
Glyma.03G199600	0	1	-	secoisolariciresinol dehydrogenase
Glyma.04G079600	0	1	-	BURP domain protein RD22
Glyma.11G167100	0.574918	0.38481839063100004	-	inactive receptor-like serine/threonine-protein kinase At2g40270
Glyma.14G089090	0.683736	0.23592345620400001	-	growth-regulating factor 1
Glyma.13G239800	-6.87073	0.7330920507969999	-	uncharacterized protein LOC112998763
Glyma.06G013700	0	1	-	hypothetical protein GYH30_013758
Glyma.17G188600	-0.20048	0.713169	-	26S proteasome non-ATPase regulatory subunit 11
Glyma.16G149900	0.7886837281929999	0.0677137651997	-	INO80 complex subunit D-like
Glyma.14G073300	0.6452325666390001	0.402042	-	hypothetical protein GLYMA_14G073300v4
Glyma.14G056300	0.25289	0.429482	-	abscisic acid receptor PYL4
Glyma.05G039800	0.143942	0.88491	-	uncharacterized protein LOC100782442
Glyma.01G029700	0.446471	0.739003	-	hypothetical protein GLYMA_01G029700v4
Glyma.03G083700	8.194920974219999	0.531768	-	agamous-like MADS-box protein AGL80
Glyma.10G066750	0	1	-	hypothetical protein GLYMA_10G066750v4
Glyma.19G020300	0.49777797691799996	0.48466157134300003	-	uncharacterized protein LOC100818221
Glyma.05G102300	1.10877	0.405925	-	uncharacterized protein LOC100802794
Glyma.10G070900	0.32620116889199996	0.430342	-	zinc finger A20 and AN1 domain-containing
Glyma.09G015800	0.371643	0.29233	-	protein phosphatase 1 regulatory inhibitor subunit
Glyma.07G082600	-0.805758	0.133487	-	receptor-like serine/threonine-protein kinase At2g45590
Glyma.10G121100	0	1	-	RING-H2 finger protein ATL70
Glyma.16G201600	-0.157713	0.8943645934510001	-	hypothetical protein GYH30_045557
Glyma.20G075100	-0.714218	0.144409	-	U2 small nuclear ribonucleoprotein A'-like
[truncated: 50,873 more rows]
