# Supplementary material for: Using WGCNA and transcriptome profiling to identify hub genes for salt stress tolerance in germinating soybean seeds
Source: Front Plant Sci. 2025 Aug 8;16:1569565. doi: 10.3389/fpls.2025.1569565 (PMC12370657; doi:10.3389/fpls.2025.1569565)
Supplement: Supplementary file 1 [file DataSheet1.zip › Supplemental data/Data S5 D vs B GO.xls]

## Sheet: Sheet1
notes:
Column Name	Description
Category	The GO category
Term	The specific GO term identifier
Count	Number of genes in your input list annotated with this GO term.
%	Percentage of genes in your input list annotated with this GO term.
PValue	Raw p-value indicating statistical significance of the enrichment
Genes	List of gene IDs/proteins associated with this GO term in your dataset.
List Total	Total number of genes in your input list analyzed for enrichment.
Pop Hits	Number of genes in the background population (database) annotated with this GO term.
Pop Total	Total number of genes in the background population
Fold Enrichment	Ratio of observed vs. expected enrichment (Fold Enrichment = (Count/List Total) / (Pop Hits/Pop Total)).
Bonferroni	P-value adjusted for multiple testing using the Bonferroni correction.
Benjamini	P-value adjusted for multiple testing using the Benjamini-Hochberg (FDR) method.
FDR	False Discovery Rate
Category	Term	Count	%	PValue	Genes	List Total	Pop Hits	Pop Total	Fold Enrichment	Bonferroni	Benjamini	FDR
GOTERM_MF_DIRECT	GO:0043531~ADP binding	25	4.31034	1.97448e-09	LOC100786451, LOC100818432, GLYMA_18G226300, LOC100798933, GLYMA_18G226500, LOC100817624, LOC102667193, GLYMA_03G087500, LOC100798893, LOC100775324, LOC100776117, GLYMA_13G190300, LOC100305457, LOC100796826, LOC100791891, GLYMA_16G136900, LOC100499655, LOC100499631, LOC100799057, RPSHC18-NBL1, LOC100809266, LOC106795499, LOC100814790, LOC100784168, LOC100785853	394	575	41501	4.57967	4.99544e-07	4.99545e-07	4.65978e-07
GOTERM_BP_DIRECT	GO:0098542~defense response to other organism	18	3.10345	1.04199e-08	LOC100787630, LOC100786451, LOC100818432, CYP82A3, LOC100305457, LOC100798933, LOC100792065, LOC100817624, LOC100499655, LOC102667193, LOC100499631, LOC100799057, RPSHC18-NBL1, LOC100782866, LOC100809266, LOC106794123, LOC100784168, GLYMA_13G190300	324	330	35893	6.04259	2.71958e-06	1.50932e-06	1.46288e-06
GOTERM_BP_DIRECT	GO:0006952~defense response	24	4.13793	1.16101e-08	LOC100817285, LOC100500525, GLYMA_01G217600, LOC100796826, CYP93A1, PR-10, LOC100791891, GLYMA_16G136900, GLYMA_18G226500, OLPA, H4, LOC100794745, GLYMA_17G030100, LOC100791036, LOC100798893, GLYMA_03G087500, LOC100775324, IFR, LOC100527097, LOC106795499, LOC100527201, LOC100814790, LOC100785853, GLYMA_16G159300	324	614	35893	4.3302	3.03024e-06	1.50932e-06	1.46288e-06
GOTERM_MF_DIRECT	GO:0038023~signaling receptor activity	12	2.06897	5.39571e-07	LOC100808600, LOC100500525, LOC100527097, PR-10, LOC100811066, LOC100795732, LOC100527201, H4, GLYMA_17G030100, GLYMA_16G065500, LOC100791036, LOC100777324	394	164	41501	7.70726	0.000136502	6.82557e-05	6.36693e-05
GOTERM_BP_DIRECT	GO:0009738~abscisic acid-activated signaling pathway	9	1.55172	1.61153e-06	GLYMA_03G129200, LOC100500525, LOC100527097, PR-10, LOC100527201, H4, GLYMA_17G030100, LOC100791036, LOC100777324	324	90	35893	11.0781	0.000420522	0.000139666	0.000135369
GOTERM_MF_DIRECT	GO:0010427~abscisic acid binding	8	1.37931	1.62357e-06	LOC100500525, LOC100527097, PR-10, LOC100527201, H4, GLYMA_17G030100, LOC100791036, LOC100777324	394	60	41501	14.0443	0.000410678	0.000136921	0.00012772
GOTERM_MF_DIRECT	GO:0004497~monooxygenase activity	18	3.10345	2.61763e-06	LOC100787630, LOC100804509, GLYMA_03G129200, CYP82A3, CYP94D24, LOC100792065, LOC100778750, LOC100782866, LOC106794123, LOC100780605, LOC100798781, LOC100787727, LOC100787616, LOC100780780, LOC100789410, GLYMA_13G068500, LOC100782971, LOC100802008	394	463	41501	4.095	0.000662042	0.000165565	0.00015444
GOTERM_BP_DIRECT	GO:0009607~response to biotic stimulus	8	1.37931	2.71281e-06	LOC100817285, LOC100500525, LOC100527097, PR-10, LOC100527201, H4, GLYMA_17G030100, LOC100791036	324	68	35893	13.033	0.000707794	0.000176333	0.000170907
GOTERM_MF_DIRECT	GO:0016705~oxidoreductase activity, acting on paired donors, with incorporation or reduction of molecular oxygen	17	2.93103	5.85685e-06	LOC100787630, LOC100804509, GLYMA_03G129200, CYP82A3, CYP94D24, LOC100792065, LOC100778750, LOC100782866, LOC106794123, LOC100780605, LOC100787727, LOC100787616, LOC100780780, LOC100789410, GLYMA_13G068500, LOC100782971, LOC100802008	394	440	41501	4.06966	0.00148069	0.000259898	0.000242435
GOTERM_MF_DIRECT	GO:0004864~protein phosphatase inhibitor activity	8	1.37931	6.16359e-06	LOC100500525, LOC100527097, PR-10, LOC100527201, H4, GLYMA_17G030100, LOC100791036, LOC100777324	394	73	41501	11.5433	0.00155818	0.000259898	0.000242435
GOTERM_MF_DIRECT	GO:0030247~polysaccharide binding	9	1.55172	8.0954e-06	LOC100792548, LOC100794505, LOC100820366, LOC100796618, GLYMA_13G032900, LOC100305367, LOC100811407, LOC100785674, LOC100792345	394	106	41501	8.94332	0.00204605	0.000292591	0.000272931
GOTERM_BP_DIRECT	GO:0080163~regulation of protein serine/threonine phosphatase activity	7	1.2069	8.15342e-06	LOC100500525, LOC100527097, PR-10, LOC100527201, H4, LOC100791036, LOC100777324	324	53	35893	14.6314	0.00212579	0.000423978	0.000410932
GOTERM_MF_DIRECT	GO:0015293~symporter activity	11	1.89655	1.2073e-05	LOC100819452, LOC100798696, STP1, LOC100793408, LOC100787405, LOC112998708, LOC100791368, LOC100810831, LOC100807308, LOC100781123, LOC100777631	394	185	41501	6.26301	0.00304982	0.000381808	0.000356153
GOTERM_MF_DIRECT	GO:0016491~oxidoreductase activity	20	3.44828	2.52947e-05	LOC100818020, LOC100817099, GLYMA_05G219900, LOC100775382, LOC100799923, LOC100818208, GLYMA_15G223900, GLYMA_13G034000, LOC100812862, LOC100797662, IFR, LOC100814927, LOC100775989, LOC100809662, LOC100787616, LOC100527784, LOC100786578, LOC100780114, LOC100803985, LOC100780246	394	667	41501	3.1584	0.0063792	0.000711062	0.000663283
GOTERM_MF_DIRECT	GO:0005506~iron ion binding	19	3.27586	8.33477e-05	LOC100818020, LOC100787630, LOC100804509, GLYMA_03G129200, CYP82A3, CYP93A1, CYP94D24, LOC100792065, LOC100778750, LOC100782866, LOC106794123, LOC100780605, LOC100787727, LOC100787616, LOC100780780, LOC100789410, GLYMA_13G068500, LOC100782971, LOC100802008	394	668	41501	2.99598	0.020867	0.0021087	0.001967
GOTERM_MF_DIRECT	GO:0008171~O-methyltransferase activity	7	1.2069	0.000221212	LOC100813225, LOC100779492, LOC100500657, LOC100819853, LOC100818724, LOC106794104, IOMT1	394	90	41501	8.19253	0.0544351	0.00508787	0.004746
GOTERM_BP_DIRECT	GO:0015749~monosaccharide transmembrane transport	5	0.862069	0.000241236	STP1, LOC100787405, LOC100810831, LOC100807308, LOC100777631	324	34	35893	16.2913	0.0610286	0.0089602	0.0086845
GOTERM_MF_DIRECT	GO:0015145~monosaccharide transmembrane transporter activity	5	0.862069	0.000260781	STP1, LOC100787405, LOC100810831, LOC100807308, LOC100777631	394	33	41501	15.9595	0.0638563	0.00549814	0.0051287
GOTERM_MF_DIRECT	GO:0010181~FMN binding	7	1.2069	0.000296806	LOC100817099, LOC100797662, LOC100783867, LOC100793045, LOC100818208, GLYMA_05G141300, GLYMA_15G223900	394	95	41501	7.76134	0.0723521	0.0057763	0.00538817
GOTERM_MF_DIRECT	GO:0004869~cysteine-type endopeptidase inhibitor activity	4	0.689655	0.00129646	LOC100527919, LOC100809340, LOC100816527, R1	394	23	41501	18.3187	0.279793	0.0205003	0.0191228
GOTERM_MF_DIRECT	GO:0020037~heme binding	19	3.27586	0.00155774	LOC100787630, LOC100804509, GLYMA_03G129200, CYP82A3, CYP93A1, CYP94D24, LOC100792065, LOC100778750, LOC100782866, LOC106794123, LOC100780605, LOC100787727, LOC100787616, LOC100780780, LOC100305546, LOC100789410, GLYMA_13G068500, LOC100782971, LOC100802008	394	857	41501	2.33526	0.325925	0.0230407	0.0214925
GOTERM_MF_DIRECT	GO:0008194~UDP-glycosyltransferase activity	9	1.55172	0.00163926	FG3, LOC100779428, LOC100807691, LOC100810124, GLYMA_19G136700, LOC100816697, LOC100796525, LOC100776274, LOC100794221	394	229	41501	4.1397	0.339707	0.0230407	0.0214925
GOTERM_MF_DIRECT	GO:0008757~S-adenosylmethionine-dependent methyltransferase activity	15	2.58621	0.00205891	LOC100786541, LOC100779492, LOC100500657, LOC100819853, LOC100791891, GLYMA_16G136900, LOC100818724, IOMT1, LOC100798893, LOC100775324, LOC100813225, LOC106795499, LOC100814790, LOC106794104, LOC100785853	394	603	41501	2.62021	0.406336	0.0274161	0.0255739
