# Supplementary material for: Using WGCNA and transcriptome profiling to identify hub genes for salt stress tolerance in germinating soybean seeds
Source: Front Plant Sci. 2025 Aug 8;16:1569565. doi: 10.3389/fpls.2025.1569565 (PMC12370657; doi:10.3389/fpls.2025.1569565)
Supplement: Supplementary file 1 [file DataSheet1.zip › Supplemental data/Data S6 D vs C GO.xls]

## Sheet: Sheet1
notes:
Column Name	Description
Category	The GO category
Term	The specific GO term identifier
Count	Number of genes in your input list annotated with this GO term.
%	Percentage of genes in your input list annotated with this GO term.
PValue	Raw p-value indicating statistical significance of the enrichment
Genes	List of gene IDs/proteins associated with this GO term in your dataset.
List Total	Total number of genes in your input list analyzed for enrichment.
Pop Hits	Number of genes in the background population (database) annotated with this GO term.
Pop Total	Total number of genes in the background population
Fold Enrichment	Ratio of observed vs. expected enrichment (Fold Enrichment = (Count/List Total) / (Pop Hits/Pop Total)).
Bonferroni	P-value adjusted for multiple testing using the Bonferroni correction.
Benjamini	P-value adjusted for multiple testing using the Benjamini-Hochberg (FDR) method.
FDR	False Discovery Rate
Category	Term	Count	%	PValue	Genes	List Total	Pop Hits	Pop Total	Fold Enrichment	Bonferroni	Benjamini	FDR
GOTERM_BP_DIRECT	GO:0051259~protein complex oligomerization	37	0.6106618253837267	4.950452460961789E-22	LOC100802108, LOC111240470, LOC100500666, LOC100791705, LOC100500503, HSP22.0, LOC100787482, LOC100500307, LOC100797426, GLYMA_07G030800, HSP22.5, LOC100813974, LOC100805173, LOC100779969, LOC111605750, LOC100813153, LOC100526893, LOC100799280, LOC100500220, HSP17.9-D, LOC100789931, LOC100527912, LOC111605749, LOC100788166, LOC100500319, HSP17.5-E, HSP17.3-B, LOC100812935, HSP18.5-C, LOC100803161…	3593	58	35893	6.372741057803967	6.4999440812428295E-19	6.494993628781867E-19	6.351430507413975E-19	6.35143e-19
GOTERM_BP_DIRECT	GO:0009408~response to heat	46	0.7592011883149035	9.772573490461514E-20	LOC100802108, LOC111240470, LOC100500666, LOC100791705, PM37, LOC100500503, HSP22.0, LOC100787482, LOC100500307, LOC100797426, GLYMA_07G030800, HSP22.5, LOC100798019, LOC100811995, LOC100813974, LOC100779969, LOC100809773, LOC111605750, LOC100813153, LOC100526893, LOC100799280, LOC100500220, HSP17.9-D, LOC100789931, LOC100527912, LOC111605749, LOC100788166, LOC100500319, LOC100818544, HSP17.5-E, …	3593	99	35893	4.6416798095061385	1.2831388992975968E-16	6.410808209742754E-17	6.269105894131061E-17	6.26911e-17
GOTERM_BP_DIRECT	GO:0042542~response to hydrogen peroxide	37	0.6106618253837267	7.844993650924385E-19	LOC100802108, LOC111240470, LOC100500666, LOC100791705, LOC100500503, HSP22.0, LOC100787482, LOC100500307, LOC100797426, GLYMA_07G030800, HSP22.5, LOC100813974, LOC100779969, LOC111605750, LOC100813153, LOC100526893, LOC100799280, LOC100500220, HSP17.9-D, LOC100789931, LOC100527912, CAT4, LOC111605749, LOC100788166, LOC100500319, HSP17.5-E, HSP17.3-B, LOC100812935, HSP18.5-C, LOC100803161, LOC100…	3593	68	35893	5.435573255185737	1.0300476663663716E-15	3.4308772233375973E-16	3.355042284711995E-16	3.35504e-16
GOTERM_BP_DIRECT	GO:0009651~response to salt stress	39	0.643670572701766	3.5081553449929526E-18	LOC100802108, LOC111240470, LOC100500666, LOC100791705, LOC100500503, HSP22.0, LOC100787482, LOC100500307, LOC100797426, GLYMA_07G030800, HSP22.5, LOC100499841, GLYMA_13G207900, LOC100813974, LOC100779969, LOC111605750, LOC100813153, LOC100526893, LOC100799280, LOC100500220, HSP17.9-D, LOC100789931, LOC100527912, LOC111605749, LOC100788166, LOC100500319, HSP17.5-E, HSP17.3-B, LOC100812639, LOC100…	3593	78	35893	4.994851099359867	4.6062079679757466E-15	1.1506749531576884E-15	1.1252408269064896E-15	1.12524e-15
GOTERM_BP_DIRECT	GO:0006457~protein folding	82	1.3533586400396105	9.587591136848845E-17	LOC100305563, LOC100791705, LOC100787285, LOC100787482, LOC100810706, LOC547851, GLYMA_07G030800, LOC100799701, LOC100811997, LOC100499960, LOC100816539, LOC100811995, LOC100813974, LOC100778935, CYP18, LOC111605750, LOC100781544, HSP17.9-D, LOC111605749, LOC100779791, LOC100500319, LOC100818544, HSP17.5-E, HSP17.3-B, LOC100812935, LOC100795157, GLYMA_16G030000, LOC100790223, LOC100776524, HSP18.…	3593	305	35893	2.6857560009672725	1.4577228313328305E-13	2.5157839143091367E-14	2.460175885715414E-14	2.46018e-14
GOTERM_MF_DIRECT	GO:0140825~lactoperoxidase activity	60	0.9902624195411784	1.1765156537601154E-14	LOC100786233, LOC100778051, LOC100817540, LOC100803619, LOC100816056, LOC112997600, LOC100817622, LOC100792351, LOC100796311, LOC100811634, LOC100811432, LOC100811277, LOC100814067, LOC121174583, LOC100789782, LOC100805712, LOC100820620, POD, LOC100815671, LOC100798229, EP, LOC100790188, GLYMA_14G201700, LOC100812415, LOC100809245, LOC100810392, LOC106794224, LOC100803637, LOC100790910, LOC100818…	4129	201	41501	3.000328943801217	1.2227330259406699E-11	1.22239976425676E-11	1.2059285451041182E-11	1.20593e-11
GOTERM_MF_DIRECT	GO:0030527~structural constituent of chromatin	42	0.6931836936788249	1.0073961294878978E-13	LOC100784197, LOC100820177, LOC100527768, LOC100789702, LOC100800769, LOC100819286, LOC100818211, LOC100306579, LOC100305465, LOC100305586, LOC100305466, LOC100819422, LOC100797229, LOC100818215, LOC100793106, LOC100797700, LOC100806140, LOC100778317, LOC100805597, LOC100799680, LOC100783903, GLYMA_07G057300, LOC100306416, AT-1SNBP, LOC100305866, LOC100786873, LOC100305705, LOC100500068, LOC10050…	4129	115	41501	3.670837238198532	1.0462442023850826E-10	5.233422892689629E-11	5.1629051636254766E-11	5.16291e-11
GOTERM_CC_DIRECT	GO:0000786~nucleosome	44	0.7261924409968642	1.339136014912329E-13	LOC100784197, LOC100820177, LOC100527768, LOC100789702, LOC100800769, LOC100819286, LOC100818211, LOC100306579, LOC100305465, LOC100305586, LOC100305466, LOC100819422, LOC100797229, LOC100818215, LOC100793106, LOC100797700, LOC100806140, LOC100778317, LOC100804682, LOC100805597, LOC100799680, LOC100783903, GLYMA_07G057300, LOC548080, LOC100306416, AT-1SNBP, LOC100305866, LOC100786873, LOC10030570…	3861	125	38549	3.5144387464387465	5.342326581114776E-11	5.343152699500193E-11	5.16906501756159E-11	5.16907e-11
GOTERM_MF_DIRECT	GO:0004601~peroxidase activity	66	1.0892886614952964	2.9869251000023227E-13	LOC100786233, LOC100778051, LOC100817540, LOC100803619, LOC100816056, LOC112997600, LOC100817622, LOC100792351, LOC100796311, LOC102659700, LOC100808271, LOC100811634, LOC100811432, LOC100527283, LOC100811277, LOC100801077, LOC100814067, LOC121174583, LOC100789782, LOC100805712, LOC100820620, POD, LOC100815671, LOC100798229, EP, LOC100790188, LOC100812613, LOC100812415, LOC100809245, LOC100810392…	4129	250	41501	2.6534909178977966	3.1029734337550963E-10	1.0344717263008044E-10	1.0205327425007936E-10	1.02053e-10
GOTERM_BP_DIRECT	GO:0042744~hydrogen peroxide catabolic process	62	1.0232711668592176	4.191123598372684E-13	LOC100786233, LOC100778051, LOC100817540, LOC100803619, LOC100816056, LOC112997600, LOC100817622, LOC100792351, LOC100796311, LOC100811634, LOC100811432, LOC100811277, LOC100814067, LOC121174583, LOC100789782, LOC100805712, CAT4, LOC100820620, POD, LOC100815671, LOC100798229, EP, LOC100790188, GLYMA_14G201700, LOC100812415, LOC100809245, LOC100810392, LOC106794224, LOC100803637, LOC100790910, LOC…	3593	227	35893	2.7284649177119977	5.502903688281435E-10	9.164590268441603E-11	8.962019294520257E-11	8.96202e-11
GOTERM_BP_DIRECT	GO:0006979~response to oxidative stress	66	1.0892886614952964	1.3059104890131359E-11	LOC100786233, LOC100778051, LOC100817540, LOC100803619, LOC100816056, LOC112997600, LOC100817622, LOC100792351, LOC100796311, LOC102659700, LOC100811634, LOC100780779, LOC100811432, LOC100527283, LOC100811277, LOC100814067, LOC121174583, LOC100789782, LOC100805712, LOC100820620, POD, LOC100815671, LOC100792287, LOC100798229, EP, LOC100790188, GLYMA_14G201700, LOC100812613, LOC100812415, LOC100809…	3593	269	35893	2.4510050004293764	1.714661046481325E-8	2.4476493736931917E-9	2.3935473677197906E-9	2.39355e-09
GOTERM_MF_DIRECT	GO:0051082~unfolded protein binding	72	1.188314903449414	4.421119836321431E-11	LOC100791705, PM37, LOC100787482, LOC547851, GLYMA_07G030800, LOC100799701, LOC100811997, LOC100811995, LOC100813974, LOC111605750, HSP17.9-D, LOC111605749, LOC100804915, HSP70, LOC100779791, LOC100500319, LOC100810718, LOC100818544, HSP17.5-E, HSP17.3-B, LOC100812935, LOC100306384, LOC100776524, HSP18.5-C, LOC547838, LOC100780308, LOC100809008, LOC100820546, PM31, HSP17.5-M, LOC100500475, LOC100…	4129	316	41501	2.290124497610296	4.59354256854283E-8	1.1483858774844917E-8	1.1329119580573667E-8	1.13291e-08
GOTERM_BP_DIRECT	GO:0006334~nucleosome assembly	35	0.5776530780656874	6.54398413994765E-11	LOC100784197, LOC100820177, LOC100789702, LOC100800769, LOC100819286, LOC100818211, LOC100305586, LOC100819422, LOC100797229, LOC100810307, LOC100793106, LOC100806140, LOC100778317, LOC100804682, LOC100805597, LOC100799680, LOC548080, AT-1SNBP, LOC100305866, LOC100786873, LOC100784411, LOC100500314, LOC100305731, LOC100784085, LOC100793432, LOC100808081, LOC100779597, LOC100499734, LOC100818748, …	3593	100	35893	3.4963957695519063	8.592255318351505E-8	1.0732133989514145E-8	1.0494914564441044E-8	1.04949e-08
GOTERM_MF_DIRECT	GO:0046982~protein heterodimerization activity	53	0.874731803928041	5.054704381026101E-9	LOC100527768, LOC100789702, LOC100819286, LOC100306579, LOC100305641, GLYMA_17G253200, LOC100792831, LOC100815889, LOC102661431, LOC100776834, LOC100805597, LOC100306416, LOC121175032, LOC100786873, LOC100500314, LOC100305731, LOC100779597, LOC100818748, DPB3-1, LOC100306382, LOC100778668, LOC100801442, LOC100782447, LOC100801568, LOC100784197, LOC100820177, LOC100800769, LOC100818211, LOC1003054…	4129	224	41501	2.3781625177317234	5.2518241280274935E-6	1.0503675703772238E-6	1.0362143981103507E-6	1.03621e-06
GOTERM_MF_DIRECT	GO:0015250~water channel activity	25	0.412609341475491	1.5674284075291127E-8	LOC100527509, LOC100306092, LOC547794, PIP2-11, LOC100814469, PIP2-10, PIP2-1, SIP1-4, LOC100806988, LOC100817450, LOC100788583, PIP1-8, LOC100817754, PIP2-7, PIP2-6, LOC100797632, SIP1-6, PIP1-4, PIP2-3, PIP2-2, PIP1-3, PIP1-6, PIP2-4, LOC100527333, TIP4-1	4129	68	41501	3.69525807416694	1.62854486908115E-5	2.71426352570458E-6	2.677690196195568E-6	2.67769e-06
GOTERM_MF_DIRECT	GO:0020037~heme binding	135	2.2280904439676514	9.807252263688374E-8	LOC100818199, LOC100791502, LOC100817540, LOC100816056, LOC100815640, LOC100779588, LOC100778531, LOC100808392, LOC100796116, LOC100792037, GLYMA_11G060000, LOC100778139, LOC100811432, LOC100811277, LOC121174583, LOC100789782, LOC100805712, LOC100787489, CAT4, POD, LOC100779590, LOC100811727, GLYMA_14G201700, LOC100779117, LOC100812415, LOC106794180, LOC100780625, LOC121174611, LOC100806496, LOC1…	4129	857	41501	1.5833124443805138	1.0189216467959561E-4	1.4556764431388885E-5	1.4360619386115117E-5	1.43606e-05
GOTERM_MF_DIRECT	GO:0008017~microtubule binding	67	1.105793035154316	1.1288263374313245E-5	LOC100817066, LOC100818473, LOC102665353, LOC100819367, LOC100789065, LOC100798813, LOC100777288, LOC100794655, LOC100790375, LOC100779622, LOC100801192, LOC100779826, LOC100786517, LOC100806408, LOC100817590, LOC100785074, LOC100790308, LOC100798109, LOC100815235, LOC100816765, LOC100817813, LOC100790067, LOC100777378, LOC100794302, LOC100784708, LOC100777734, LOC100804591, LOC100808278, LOC1008…	4129	388	41501	1.7356284315365542	0.011660060254128801	0.0014660632057389327	0.0014463087448338846	0.00144631
GOTERM_BP_DIRECT	GO:0006270~DNA replication initiation	13	0.21455685756725532	1.5225898029079572E-5	LOC100784340, LOC100527758, LOC100802903, LOC100782175, LOC100787371, LOC100795306, LOC100811639, LOC100787290, LOC100799734, LOC100777346, LOC100795599, LOC100780646, LOC100777539	3593	30	35893	4.3288709527785505	0.019793246204709125	0.0022195975793502663	0.0021705363523676765	0.00217054
GOTERM_MF_DIRECT	GO:0051087~protein-folding chaperone binding	32	0.5281399570886285	1.8644125494268087E-5	LOC100800967, LOC100819022, PM37, LOC100810706, LOC100779486, LOC100799701, GLYMA_09G109200, LOC100811995, LOC100805173, LOC100796293, LOC100785407, LOC102667357, GLYMA_16G198500, LOC100786068, LOC100804915, LOC100819850, LOC100810718, LOC100818544, LOC100778440, GLYMA_20G017200, LOC100817115, LOC100792005, LOC100306384, GLYMA_16G030000, LOC100775897, BAG6A, LOC100807885, GLYMA_10G209400, LOC1005…	4129	141	41501	2.281101154436102	0.019185006563067097	0.0021523607098382826	0.002123358736847199	0.00212336
GOTERM_CC_DIRECT	GO:0005576~extracellular region	144	2.376629806898828	2.2425542466283437E-5	LOC100785185, LOC100817540, LOC100816056, EXPB8, LOC100798939, LOC100778492, BBI, LOC100794453, LOC100810626, LOC100799900, LOC100814305, LOC100811432, LOC100811277, EXPB2, LOC121174583, LOC100789782, LOC100805712, POD, LOC100817537, GLYMA_14G201700, LOC100809093, LOC100812415, LOC100809245, LOC100814794, LOC106794224, LOC100807106, LOC100789316, LOC100780102, LOC100803637, LOC100793427, LOC10081…	3861	1020	38549	1.4095342565930802	0.008907978526646265	0.0026608176993517065	0.0025741243908515257	0.00257412
GOTERM_CC_DIRECT	GO:0019005~SCF ubiquitin ligase complex	31	0.5116355834296088	2.667486415390182E-5	LOC100819069, LOC100788394, ZTL2, LOC100791500, LOC100797840, LOC100797026, LOC100776213, FKF1, LOC100779847, LOC100806785, LOC100813298, LOC100807711, LOC100798590, LOC100812083, GLYMA_15G101100, LOC100816140, LOC100795219, LOC100788342, LOC100795717, GLYMA_08G214500, LOC100817678, LOC100789072, LOC100793275, TIR1C, LOC100811565, ZTL1, LOC547737, LOC100812253, LOC100814174, LOC100788845, LOC1008…	3861	136	38549	2.275810518457577	0.010586972054324462	0.0026608176993517065	0.0025741243908515257	0.00257412
GOTERM_BP_DIRECT	GO:0009813~flavonoid biosynthetic process	16	0.26406997854431424	4.324633755048576E-5	CHS13, GLYMA_13G262500, CHS4A, CHS3C, CHI2-A, CHI1B2, CHI1B1, CHI3B1, CHS9, LOC100805464, CHS6, CHS5, CHS2, CHS11, CHS1, LOC100780057	3593	48	35893	3.3299007329065775	0.05520156360161799	0.005673919486623731	0.005548505107727323	0.00554851
GOTERM_MF_DIRECT	GO:0003825~alpha,alpha-trehalose-phosphate synthase (UDP-forming) activity	10	0.1650437365901964	5.7041466022984794E-5	LOC100810498, LOC100775779, LOC100812031, LOC100818822, LOC100782799, LOC100814952, LOC100787744, LOC100789554, LOC100808051, LOC100789206	4129	20	41501	5.025550980867037	0.05754562900975224	0.00592660831978812	0.005846750267355942	0.00584675
GOTERM_MF_DIRECT	GO:0003777~microtubule motor activity	35	0.5776530780656874	6.800350659153979E-5	LOC100795729, LOC100791845, LOC100788477, LOC100817066, LOC100818473, LOC100817247, LOC100775563, LOC100794655, LOC100790375, LOC100776015, LOC100779622, LOC100779567, LOC100809612, LOC100775206, LOC100779826, LOC100784439, LOC100780319, LOC100808603, LOC100802226, LOC100818140, LOC100800016, LOC100817813, LOC100790067, LOC100777378, LOC100784708, LOC100779955, LOC100806591, LOC100804591, LOC1007…	4129	171	41501	2.057243091582998	0.06821953616915688	0.006423240304419076	0.006336690386938935	0.00633669
GOTERM_CC_DIRECT	GO:0005871~kinesin complex	18	0.2970787258623535	7.083236716775932E-5	LOC100788477, LOC100817066, LOC100818473, LOC100817813, LOC100790067, LOC100790375, LOC100794655, LOC100779567, LOC100784708, LOC100806591, LOC100804591, LOC100809612, LOC100779826, LOC100780319, LOC100808278, LOC100808603, LOC100782128, LOC100818140	3861	61	38549	2.946157667469143	0.027867449977822534	0.005308958065246695	0.005135984494198557	0.00513598
GOTERM_CC_DIRECT	GO:0005874~microtubule	54	0.8912361775870606	7.983395586837136E-5	LOC100786112, LOC100817066, LOC100818473, LOC100818315, LOC100816898, LOC100809043, LOC100779027, LOC100794655, LOC100790375, LOC100779622, LOC100779826, TUBB2, LOC100781703, TUBB1, LOC100786517, LOC102667576, LOC100527842, LOC100780531, TUBB, LOC100786040, LOC100798109, TUBG2, TUBG1, LOC100817813, LOC100790067, LOC100779955, LOC100784708, LOC100797652, LOC100804591, LOC100808278, LOC100820627, L…	3861	310	38549	1.7391833972479134	0.03135299362308086	0.005308958065246695	0.005135984494198557	0.00513598
GOTERM_BP_DIRECT	GO:0000027~ribosomal large subunit assembly	15	0.2475656048852946	1.065952887494724E-4	LOC100305462, LOC102669841, LOC100785073, LOC100777196, LOC100796328, LOC100796135, LOC100817746, LOC100777933, LOC100778548, LOC102663906, LOC100500064, LOC100805868, LOC100500022, LOC100527754, LOC100785356	3593	46	35893	3.257511586539043	0.13061313979362632	0.012713910803573435	0.012432886860506646	0.0124329
GOTERM_BP_DIRECT	GO:0000727~double-strand break repair via break-induced replication	11	0.18154811024921605	1.687508937543436E-4	LOC100811545, LOC100802903, LOC100799441, LOC100805788, LOC100783107, LOC100811639, LOC100787290, LOC100791302, LOC100777346, LOC100782586, LOC100795742	3593	27	35893	4.069878673552484	0.19875508785482443	0.018450097717141567	0.018042283057235237	0.0180423
GOTERM_BP_DIRECT	GO:0070413~trehalose metabolism in response to stress	10	0.1650437365901964	2.2021950927683887E-4	LOC100810498, LOC100775779, LOC100812031, LOC100818822, LOC100782799, LOC100814952, LOC100787744, LOC100789554, LOC100808051, LOC100789206	3593	23	35893	4.343348782052058	0.25112264839144016	0.02222523047470866	0.02173397156939879	0.021734
GOTERM_BP_DIRECT	GO:0051301~cell division	48	0.7922099356329428	2.7211064317640146E-4	LOC100786112, LOC100816692, LOC100810708, LOC100779100, LOC100809043, LOC100778578, GLYMA_17G221700, LOC100819848, LOC100798216, LOC100779889, LOC100808661, LOC100812029, LOC100808000, LOC100799781, LOC100808446, LOC100807750, LOC100802385, LOC100801274, LOC100804006, LOC100808722, LOC100789565, LOC100780498, LOC100790624, B12, LOC100786040, LOC100787371, LOC100817677, LOC100797811, LOC100777132,…	3593	279	35893	1.7186584427904916	0.30045831447067683	0.025500654560531334	0.024936996799665934	0.024937
GOTERM_CC_DIRECT	GO:0005664~nuclear origin of replication recognition complex	7	0.11553061561313747	2.9702473882352884E-4	LOC100784340, LOC100780646, LOC100782175, LOC100777539, LOC100799734, LOC100779248, LOC100795599	3861	11	38549	6.353582444491536	0.11177525331938953	0.016930410112941142	0.016378792740840305	0.0163788
GOTERM_BP_DIRECT	GO:0006268~DNA unwinding involved in DNA replication	12	0.1980524839082357	4.2368423928224426E-4	LOC100800006, LOC100811214, LOC100811545, LOC100808364, LOC100777091, LOC100802903, LOC100799441, LOC100805788, LOC100811639, LOC100787290, LOC100791302, LOC100782586	3593	35	35893	3.4250407538467655	0.42673964096502703	0.034742107621144026	0.03397417993744496	0.0339742
GOTERM_BP_DIRECT	GO:0070828~heterochromatin organization	10	0.1650437365901964	4.5745342651366084E-4	LOC100527768, LOC100306579, LOC100305465, LOC100783903, LOC100818215, LOC100793396, LOC100782447, LOC100797700, LOC100305705, LOC100500068	3593	25	35893	3.9958808794878933	0.45161285500779313	0.035304640916819	0.034524279189236874	0.0345243
GOTERM_CC_DIRECT	GO:0009506~plasmodesma	61	1.006766793200198	4.7211676190820587E-4	LOC100786233, EXPB8, LOC100792351, LOC100775780, LOC100796311, GLYMA_18G272800, LOC100789782, LOC100808107, LOC100802644, LOC100820620, LOC100798505, LOC100798229, LOC100779112, LOC100796444, LOC100790188, PIP2-2, GLYMA_16G030000, LOC100812613, LOC100799158, LOC100776325, LOC100780503, LOC100813741, LOC100809245, LOC100807701, LOC100801365, LOC100500476, LOC100793784, LOC100818413, LOC547873, LOC…	3861	388	38549	1.5696810825676801	0.17173246708738743	0.022917688721806523	0.02217099710931658	0.022171
GOTERM_BP_DIRECT	GO:0007018~microtubule-based movement	36	0.594157451724707	5.788511447455812E-4	LOC100795729, LOC100791845, LOC100788477, LOC100817066, LOC100818473, LOC100817247, LOC100775563, LOC100794655, LOC100790375, LOC100776015, LOC100779622, LOC100779567, LOC100809612, LOC100775206, LOC100779826, LOC100784439, LOC100780319, LOC100808603, LOC100802226, LOC100818140, LOC100800016, LOC100817813, LOC100790067, LOC100777378, LOC100794302, LOC100784708, LOC100779955, LOC100806591, LOC1008…	3593	197	35893	1.8255293358066513	0.5324512279913107	0.04219181677256681	0.04125922326158781	0.0412592
GOTERM_BP_DIRECT	GO:0043086~negative regulation of catalytic activity	13	0.21455685756725532	6.224785164571859E-4	LOC100527823, LOC100816686, LOC100810705, LOC100776636, LOC100305900, LOC100812251, LOC100527443, LOC100810071, LOC100803842, LOC100527116, LOC100780565, LOC100802601, LOC100500640	3593	42	35893	3.092050680556108	0.5584962556568829	0.04298377966272779	0.04203368087445103	0.0420337
GOTERM_CC_DIRECT	GO:0009505~plant-type cell wall	33	0.5446443307476482	8.810098767228155E-4	LOC100786233, LOC100798939, LOC100794453, LOC100792351, LOC547873, LOC547874, LOC100796311, LOC547872, GLYMA_08G162700, LOC100804260, LOC100776019, LOC100777946, LOC100811277, LOC100805699, LOC100789782, LOC100527587, LOC100820620, LOC100815153, LOC100798229, LOC100791571, LOC100790188, LOC100775970, LOC100812613, LOC100778624, LOC100778008, LOC100807884, LOC100806595, LOC100799691, LOC100813563,…	3861	179	38549	1.8406627512772764	0.2964933005266155	0.033521012908588374	0.03242884958073963	0.0324288
GOTERM_CC_DIRECT	GO:0031429~box H/ACA snoRNP complex	7	0.11553061561313747	9.241382004873988E-4	LOC100306376, LOC100806355, LOC100780706, LOC100804186, GLYMA_19G165900, LOC100305515, LOC100799823	3861	13	38549	5.376108222262069	0.30850656813059674	0.033521012908588374	0.03242884958073963	0.0324288
GOTERM_CC_DIRECT	GO:0000347~THO complex	8	0.13203498927215712	0.0011774878732722228	LOC100811545, LOC100802903, LOC100799441, LOC100805788, LOC100811639, LOC100787290, LOC100791302, LOC100782586	3861	18	38549	4.4374226596448825	0.3750567798031069	0.03764313171348979	0.03641666376292496	0.0364167
GOTERM_CC_DIRECT	GO:0005788~endoplasmic reticulum lumen	13	0.21455685756725532	0.0012264679505648302	LOC100788687, HSP22.0, LOC100801817, GLYMA_05G219600, LOC100811997, LOC100790223, LOC100776524, LOC547838, BIP4, LOC100798781, PDIM-1, LOC100037475, LOC100781496	3861	45	38549	2.884324728769173	0.38716592120141424	0.03764313171348979	0.03641666376292496	0.0364167
