# Supplementary material for: Using WGCNA and transcriptome profiling to identify hub genes for salt stress tolerance in germinating soybean seeds
Source: Front Plant Sci. 2025 Aug 8;16:1569565. doi: 10.3389/fpls.2025.1569565 (PMC12370657; doi:10.3389/fpls.2025.1569565)
Supplement: Supplementary file 1 [file DataSheet1.zip › Supplemental data/Data S7 H VS F GO.xlsx]

## Sheet: Sheet1
notes:
Column Name	Description
Category	The GO category
Term	The specific GO term identifier
Count	Number of genes in your input list annotated with this GO term.
%	Percentage of genes in your input list annotated with this GO term.
PValue	Raw p-value indicating statistical significance of the enrichment
Genes	List of gene IDs/proteins associated with this GO term in your dataset.
List Total	Total number of genes in your input list analyzed for enrichment.
Pop Hits	Number of genes in the background population (database) annotated with this GO term.
Pop Total	Total number of genes in the background population
Fold Enrichment	Ratio of observed vs. expected enrichment (Fold Enrichment = (Count/List Total) / (Pop Hits/Pop Total)).
Bonferroni	P-value adjusted for multiple testing using the Bonferroni correction.
Benjamini	P-value adjusted for multiple testing using the Benjamini-Hochberg (FDR) method.
FDR	False Discovery Rate
Category	Term	Count	%	PValue	Genes	List Total	Pop Hits	Pop Total	Fold Enrichment	Bonferroni	Benjamini	FDR
Molecular Function	GO:0043531~ADP binding	24	2.77136	2.18088e-07	LOC100787796, LOC112997603, LOC100305457, LOC100796826, LOC100791891, LOC100820180, LOC100798933, LOC100795233, LOC100499655, GLYMA_05G165800, LOC100499631, LOC100798893, GLYMA_03G087500, LOC100775324, LOC100776117, GLYMA_02G034100, RPSHC18-NBL1, LOC100802130, LOC106795499, LOC100814790, LOC100785853, GLYMA_13G193300, LOC106797945, GLYMA_13G190300	468	575	41501	3.70132	6.21531e-05	6.23731e-05	6.08465e-05
Biological Process	GO:0006268~DNA unwinding involved in DNA replication	7	0.808314	2.44771e-06	LOC100811545, LOC100808364, LOC100777091, LOC100802903, LOC100799441, LOC100794021, LOC100787290	406	35	35893	17.6813	0.000844105	0.000842013	0.000829774
Biological Process	GO:0098542~defense response to other organism	16	1.84758	6.22289e-06	LOC100787796, CYP82A3, LOC100305457, LOC100820180, LOC100798933, LOC100792065, LOC100499655, LOC100499631, RPSHC18-NBL1, LOC100782866, LOC100802130, LOC100804153, LOC100807699, GLYMA_13G193300, LOC106797945, GLYMA_13G190300	406	330	35893	4.28637	0.0021446	0.00107034	0.00105478
Molecular Function	GO:0016705~oxidoreductase activity, acting on paired donors, with incorporation or reduction of molecular oxygen	18	2.07852	1.30103e-05	LOC100818000, GLYMA_03G129200, CYP82A3, GLYMA_20G006700, GLYMA_06G176100, CYP94D24, LOC100792065, LOC100778750, GLYMA_19G015200, LOC100782866, LOC100804153, LOC100787727, LOC100787616, LOC100780780, LOC100807699, GLYMA_19G004300, GLYMA_13G068500, LOC100782971	468	440	41501	3.62771	0.00370109	0.00124031	0.00120996
Molecular Function	GO:0004497~monooxygenase activity	18	2.07852	2.48562e-05	LOC100818000, GLYMA_03G129200, CYP82A3, GLYMA_20G006700, GLYMA_06G176100, CYP94D24, LOC100792065, LOC100778750, GLYMA_19G015200, LOC100782866, LOC100804153, LOC100787727, LOC100787616, LOC100780780, LOC100807699, GLYMA_19G004300, GLYMA_13G068500, LOC100782971	468	463	41501	3.4475	0.00705906	0.00177721	0.00173372
Cellular Component	GO:0000347~THO complex	5	0.577367	3.62852e-05	LOC100811545, LOC100802903, LOC100799441, LOC100794021, LOC100787290	417	18	38549	25.6788	0.0045977	0.00460822	0.00460822
Cellular Component	GO:0042555~MCM complex	5	0.577367	0.000119709	LOC100811545, LOC100802903, LOC100799441, LOC100794021, LOC100787290	417	24	38549	19.2591	0.015089	0.00760153	0.00760153
Molecular Function	GO:0004714~transmembrane receptor protein tyrosine kinase activity	7	0.808314	0.000205489	LOC100787367, LOC100305387, GLYMA_18G271300, LOC100814046, LOC113000103, LOC106795448, LOC100781132	468	75	41501	8.27655	0.0568882	0.011754	0.0114663
Biological Process	GO:0000727~double-strand break repair via break-induced replication	5	0.577367	0.000228216	LOC100811545, LOC100802903, LOC100799441, LOC100794021, LOC100787290	406	27	35893	16.3716	0.0757229	0.0172078	0.0169576
Biological Process	GO:0006952~defense response	19	2.194	0.000250113	LOC100817285, LOC100500558, LOC100796826, LOC100301882, LOC100791891, LOC100775372, LOC100795233, LOC100794745, GLYMA_05G165800, LOC100798893, GLYMA_03G087500, LOC100775324, GLYMA_02G034100, LOC100807014, GLYMA_11G124500, LOC106795499, LOC100806478, LOC100814790, LOC100785853	406	614	35893	2.7357	0.0826807	0.0172078	0.0169576
Molecular Function	GO:0005506~iron ion binding	19	2.194	0.000667358	LOC100818000, GLYMA_03G129200, CYP82A3, GLYMA_20G006700, GLYMA_06G176100, CYP94D24, LOC100792065, LOC100778750, GLYMA_19G015200, LOC100782866, LOC100804153, LOC100787727, LOC100787616, GLYMA_07G089800, LOC100780780, LOC100807699, GLYMA_19G004300, GLYMA_13G068500, LOC100782971	468	668	41501	2.52226	0.173256	0.0318107	0.0310322
Biological Process	GO:0006272~leading strand elongation	4	0.461894	0.00071592	LOC100817651, GLYMA_13G029600, LOC100792022, LOC548079	406	16	35893	22.1016	0.218922	0.0410461	0.0404495
