# Supplementary material for: Using WGCNA and transcriptome profiling to identify hub genes for salt stress tolerance in germinating soybean seeds
Source: Front Plant Sci. 2025 Aug 8;16:1569565. doi: 10.3389/fpls.2025.1569565 (PMC12370657; doi:10.3389/fpls.2025.1569565)
Supplement: Supplementary file 1 [file DataSheet1.zip › Supplemental data/Data S8 H VS G GO.xlsx]

## Sheet: Sheet1
notes:
Column Name	Description
Category	The GO category
Term	The specific GO term identifier
Count	Number of genes in your input list annotated with this GO term.
%	Percentage of genes in your input list annotated with this GO term.
PValue	Raw p-value indicating statistical significance of the enrichment
Genes	List of gene IDs/proteins associated with this GO term in your dataset.
List Total	Total number of genes in your input list analyzed for enrichment.
Pop Hits	Number of genes in the background population (database) annotated with this GO term.
Pop Total	Total number of genes in the background population
Fold Enrichment	Ratio of observed vs. expected enrichment (Fold Enrichment = (Count/List Total) / (Pop Hits/Pop Total)).
Bonferroni	P-value adjusted for multiple testing using the Bonferroni correction.
Benjamini	P-value adjusted for multiple testing using the Benjamini-Hochberg (FDR) method.
FDR	False Discovery Rate
Category	Term	Count	%	PValue	Genes	List Total	Pop Hits	Pop Total	Fold Enrichment	Bonferroni	Benjamini	FDR
GOTERM_BP_DIRECT	GO:0009627~systemic acquired resistance	10	2.43309	6.07701e-13	LOC106796818, LOC100811611, LOC100790544, LOC100779901, LOC100803066, LOC113000122, LOC100785417, LOC100783288, LOC100805736, LOC100780432	243	32	35893	46.1587	1.3431e-10	1.33694e-10	1.30048e-10
GOTERM_MF_DIRECT	GO:0005504~fatty acid binding	10	2.43309	2.48011e-11	LOC106796818, LOC100811611, LOC100790544, LOC100779901, LOC100803066, LOC113000122, LOC100785417, LOC100783288, LOC100805736, LOC100780432	284	46	41501	31.7675	5.03461e-09	5.03462e-09	4.7122e-09
GOTERM_BP_DIRECT	GO:0006270~DNA replication initiation	6	1.45985	1.65999e-06	LOC100527758, LOC100802903, LOC100777539, LOC100794021, LOC100799734, LOC100791200	243	30	35893	29.5416	0.000366791	0.000182599	0.000177619
GOTERM_CC_DIRECT	GO:0005576~extracellular region	21	5.10949	2.71196e-06	PRP3, LOC100792735, LOC100803637, LOC100815142, LOC112997600, LOC100793904, LOC100819641, LOC100794948, LOC100793563, LOC100776296, LOC100813628, LOC100818538, LOC100818728, LOC100778424, LOC100814721, LOC100783428, LOC100799075, LOC100527155, LOC100781697, LOC100799162, LOC100775839	226	1020	38549	3.51175	0.000151858	0.00015187	0.000143734
GOTERM_MF_DIRECT	GO:0004748~ribonucleoside-diphosphate reductase activity, thioredoxin disulfide as acceptor	4	0.973236	1.07611e-05	LOC548020, LOC100779885, LOC100820622, LOC100790224	284	7	41501	83.503	0.00218213	0.00109225	0.0010223
GOTERM_BP_DIRECT	GO:0010200~response to chitin	5	1.21655	1.10238e-05	LOC100527151, LOC100816598, LOC100806997, LOC100526874, LOC100781211	243	21	35893	35.1685	0.0024333	0.000808409	0.000786361
GOTERM_BP_DIRECT	GO:0009263~deoxyribonucleotide biosynthetic process	4	0.973236	1.65338e-05	LOC548020, LOC100779885, LOC100820622, LOC100790224	243	8	35893	73.8539	0.00364734	0.00090936	0.000884559
GOTERM_BP_DIRECT	GO:0006268~DNA unwinding involved in DNA replication	5	1.21655	8.95523e-05	LOC100811545, LOC100808364, LOC100777091, LOC100802903, LOC100794021	243	35	35893	21.1011	0.0195974	0.0039403	0.00383284
GOTERM_BP_DIRECT	GO:0006260~DNA replication	10	2.43309	0.000120682	LOC100527758, LOC100811545, LOC100808364, LOC100777091, LOC100802903, LOC548020, LOC100777539, LOC100812465, LOC100790648, LOC100799734	243	277	35893	5.33241	0.0263197	0.004425	0.00430432
GOTERM_BP_DIRECT	GO:0006950~response to stress	8	1.94647	0.000196312	LOC100806472, GLYMA_08G305500, LOC100788420, LOC100527151, LOC100816598, LOC100806997, LOC100526874, LOC100781211	243	175	35893	6.75236	0.0424613	0.00616979	0.00600153
GOTERM_MF_DIRECT	GO:0005509~calcium ion binding	13	3.16302	0.000467195	LOC100500379, LOC100500687, LOC100818434, LOC100779740, LOC100813858, LOC100782908, LOC100791068, LOC100806472, LOC100798531, LOC732616, LOC100527230, LOC100787949, LOC100526852	284	553	41501	3.43525	0.0905022	0.024187	0.0226381
GOTERM_MF_DIRECT	GO:0004866~endopeptidase inhibitor activity	5	1.21655	0.000476591	LOC100779308, LOC100778241, LOC100779841, LOC100778784, LOC100789106	284	53	41501	13.7859	0.0922362	0.024187	0.0226381
GOTERM_CC_DIRECT	GO:0000786~nucleosome	6	1.45985	0.00086106	LOC100820177, LOC100806140, LOC100305731, LOC100305465, LOC100305866, LOC100306416	226	125	38549	8.1874	0.0470951	0.0241097	0.0228181
GOTERM_MF_DIRECT	GO:0046910~pectinesterase inhibitor activity	6	1.45985	0.00101239	LOC100783428, LOC100793904, LOC100819641, LOC100794948, LOC100781697, LOC100813051	284	111	41501	7.89893	0.185857	0.0401233	0.0375538
GOTERM_MF_DIRECT	GO:0030527~structural constituent of chromatin	6	1.45985	0.00118591	LOC100820177, LOC100806140, LOC100305731, LOC100305465, LOC100305866, LOC100306416	284	115	41501	7.62419	0.214066	0.0401233	0.0375538
GOTERM_MF_DIRECT	GO:0004601~peroxidase activity	8	1.94647	0.00173731	LOC100792735, LOC100803637, LOC100815142, LOC112997600, LOC100787949, LOC100799162, LOC100818538, LOC100794600	284	250	41501	4.67617	0.297409	0.050382	0.0471556
