# Supplementary material for: Using WGCNA and transcriptome profiling to identify hub genes for salt stress tolerance in germinating soybean seeds
Source: Front Plant Sci. 2025 Aug 8;16:1569565. doi: 10.3389/fpls.2025.1569565 (PMC12370657; doi:10.3389/fpls.2025.1569565)
Supplement: Supplementary file 1 [file DataSheet1.zip › Supplemental data/Data S9 DC VS HG DEGs.xlsx]

## Sheet: Sheet1
gene	cluster
GLYMA_08G305500	1
GLYMA_06G020800	1
GLYMA_13G042900	1
GLYMA_10G046000	1
GLYMA_05G196200	1
GLYMA_01G041600	1
GLYMA_19G174000	1
GLYMA_08G230900	1
GLYMA_03G073776	1
GLYMA_09G095700	1
GLYMA_03G219200	1
GLYMA_18G032700	1
GLYMA_04G050851	1
GLYMA_17G226800	1
GLYMA_04G057700	1
GLYMA_06G058300	1
GLYMA_13G291900	1
GLYMA_13G308800	1
GLYMA_09G213300	1
GLYMA_06G062500	1
GLYMA_02G240302	1
GLYMA_08G120900	1
GLYMA_15G128800	1
GLYMA_19G212500	1
GLYMA_11G129300	1
GLYMA_15G109600	1
GLYMA_11G224900	1
GLYMA_04G073700	1
GLYMA_09G200500	1
GLYMA_09G057500	1
GLYMA_08G100400	1
GLYMA_01G148401	1
GLYMA_18G033100	1
GLYMA_01G179600	1
GLYMA_08G147000	1
GLYMA_06G190800	1
GLYMA_04G200500	1
GLYMA_03G135800	1
GLYMA_14G026100	1
GLYMA_15G222300	1
GLYMA_13G302700	1
GLYMA_13G230800	1
GLYMA_03G264300	1
GLYMA_20G061100	1
GLYMA_06G307600	1
GLYMA_15G173300	1
GLYMA_03G029400	1
GLYMA_13G265300	1
GLYMA_08G092800	1
GLYMA_07G117700	1
GLYMA_13G329000	1
GLYMA_03G248900	1
GLYMA_09G094400	1
GLYMA_04G091200	1
GLYMA_17G041200	1
GLYMA_02G106600	1
GLYMA_04G220600	1
GLYMA_12G104000	1
GLYMA_19G032900	1
GLYMA_01G046300	1
GLYMA_17G106500	1
GLYMA_10G219800	1
GLYMA_11G133500	2
GLYMA_20G224600	2
GLYMA_17G228700	2
GLYMA_05G104800	2
GLYMA_08G193900	2
GLYMA_10G185400	2
GLYMA_18G189700	2
GLYMA_01G161800	2
GLYMA_13G145300	2
GLYMA_12G159000	2
GLYMA_10G010902	2
GLYMA_17G091200	2
GLYMA_13G215600	2
GLYMA_18G260000	2
GLYMA_04G050800	2
GLYMA_04G097400	2
GLYMA_13G294350	2
GLYMA_04G076900	2
GLYMA_08G188800	2
GLYMA_01G128200	2
GLYMA_14G147000	2
GLYMA_12G047400	2
GLYMA_13G197200	2
GLYMA_08G070500	2
GLYMA_11G010100	2
GLYMA_20G019400	2
GLYMA_18G176400	2
GLYMA_02G155701	2
GLYMA_19G187100	2
GLYMA_07G265900	2
GLYMA_20G009300	2
GLYMA_06G134600	2
GLYMA_11G132802	3
GLYMA_10G203500	3
GLYMA_18G067800	3
GLYMA_14G010500	3
GLYMA_02G041900	3
GLYMA_10G090700	3
GLYMA_13G025800	3
GLYMA_05G022100	3
GLYMA_20G144800	3
GLYMA_05G047100	3
GLYMA_09G109200	3
GLYMA_13G299100	3
GLYMA_05G021900	3
GLYMA_10G007000	3
GLYMA_15G079300	3
GLYMA_04G003800	3
GLYMA_07G242900	3
GLYMA_09G069900	3
GLYMA_06G125800	3
GLYMA_10G290200	3
GLYMA_18G256900	3
GLYMA_06G041300	3
GLYMA_14G222700	3
GLYMA_10G288300	3
GLYMA_19G198800	4
GLYMA_10G243800	4
GLYMA_13G213300	4
GLYMA_20G185000	4
GLYMA_13G293700	4
GLYMA_15G134300	4
GLYMA_18G032400	4
GLYMA_20G123000	4
GLYMA_19G156400	4
GLYMA_08G018300	4
GLYMA_05G222300	4
GLYMA_01G098700	4
GLYMA_19G143100	4
GLYMA_05G020600	4
GLYMA_02G092500	4
GLYMA_07G105000	4
GLYMA_17G030100	4
GLYMA_19G091400	4
GLYMA_02G190900	4
GLYMA_08G198900	4
GLYMA_U031113	4
GLYMA_02G195300	4
GLYMA_01G193500	4
GLYMA_08G084400	4
GLYMA_17G030300	4
GLYMA_17G078700	4
GLYMA_08G110500	4
GLYMA_03G261300	4
GLYMA_17G103900	4
GLYMA_20G150600	4
GLYMA_01G108700	4
GLYMA_06G026300	4
GLYMA_19G239200	4
GLYMA_20G191600	4
GLYMA_08G319200	4
GLYMA_08G127900	4
GLYMA_06G052000	4
GLYMA_15G099500	4
GLYMA_15G145600	4
GLYMA_01G037200	4
GLYMA_08G334900	4
GLYMA_13G004400	4
GLYMA_03G160400	4
GLYMA_07G021100	4
GLYMA_18G266200	4
GLYMA_10G063000	4
GLYMA_02G197600	4
GLYMA_11G171400	4
GLYMA_05G186900	4
GLYMA_12G204600	4
GLYMA_12G075200	4
GLYMA_11G070200	4
GLYMA_17G016600	4
GLYMA_12G202600	4
GLYMA_10G198500	4
GLYMA_11G141800	4
GLYMA_13G173100	4
GLYMA_U031105	4
GLYMA_09G282600	4
GLYMA_14G207800	4
GLYMA_11G141700	4
GLYMA_09G204600	4
GLYMA_10G227700	4
GLYMA_13G305800	4
GLYMA_03G195600	4
GLYMA_16G155100	4
GLYMA_01G108200	4
GLYMA_16G056300	4
GLYMA_01G241700	4
